# Supplementary material for: Metabolic and transcriptome responses of RNAi-mediated AMPKα knockdown in Tribolium castaneum
Source: BMC Genomics. 2020 Sep 23;21:655. doi: 10.1186/s12864-020-07070-3 (PMC7510082; doi:10.1186/s12864-020-07070-3)
Supplement: Supplementary file 2 — Additional file 2. [file 12864_2020_7070_MOESM2_ESM.xls]

## Sheet: GO.list
26-29-p	GO:0006508	GO:0008234	GO:0008289
AP-2	GO:0003700	GO:0005634	GO:0006355	GO:0016668	GO:0044699
ATPsyn-beta	GO:0005524	GO:0015986	GO:0015991	GO:0045261	GO:0046933
Abd-A	GO:0005634	GO:0006355	GO:0007275	GO:0043565
Abd-B	GO:0005634	GO:0006355	GO:0043565
Acp	GO:0005179	GO:0005576
Ago-2a	GO:0003676	GO:0031047
Ago-2b	GO:0003676	GO:0031047
Akh1	GO:0005179	GO:0005576
Akh2	GO:0005179	GO:0005576	GO:0009987
Akhr	GO:0005000	GO:0005886	GO:0006468	GO:0007186	GO:0016021	GO:0016500	GO:0050254
Al	GO:0005634	GO:0006355	GO:0043565
Ance-3	GO:0004180	GO:0006508	GO:0008237	GO:0008241	GO:0016020	GO:0046872
Ap	GO:0003883	GO:0005634	GO:0006221	GO:0006355	GO:0008270	GO:0043565
Arp1	GO:0000281	GO:0002121	GO:0005200	GO:0005524	GO:0005737	GO:0005811	GO:0005875	GO:0005884	GO:0006909	GO:0007010	GO:0007291	GO:0016319	GO:0031011	GO:0032507	GO:0035148
Arr2	GO:0007165
Ase	GO:0003677	GO:0046983
Ash	GO:0003677	GO:0046983
Atp6v0b	GO:0015078	GO:0015991	GO:0016021	GO:0033179
Atp9b	GO:0000287	GO:0004012	GO:0005524	GO:0005802	GO:0008152	GO:0016021	GO:0045332
Aurka	GO:0004674	GO:0005524	GO:0006468	GO:0009966
BBIP1	GO:0016021
Blot	GO:0005328	GO:0006836	GO:0016021	GO:0055085
Br-c	GO:0003676	GO:0046872
Btd	GO:0003676	GO:0046872
Bursa	GO:0000813	GO:0005184	GO:0006464	GO:0007293	GO:0007430	GO:0007476	GO:0015031	GO:0031395	GO:0032509	GO:0035090	GO:0036258	GO:0043130	GO:0043195	GO:0044130	GO:0045571	GO:0046425	GO:0048082	GO:0060439	GO:0071855
Bursb	GO:0005184	GO:0007186	GO:0007593	GO:0018990	GO:0031395	GO:0071855	GO:0090175
Byn	GO:0000981	GO:0001700	GO:0001709	GO:0003677	GO:0005634	GO:0007280	GO:0007443	GO:0007494	GO:0007509	GO:0042803	GO:0045944
CAPAr	GO:0001607	GO:0007218	GO:0016021
CPR18	GO:0042302
CYP301B1	GO:0004497	GO:0005506	GO:0016705	GO:0020037	GO:0055114
CYP346B2	GO:0004497	GO:0005506	GO:0016705	GO:0020037	GO:0055114
CYP4Q4	GO:0004497	GO:0005506	GO:0016705	GO:0020037	GO:0055114
CYP4Q7	GO:0004497	GO:0005506	GO:0016705	GO:0020037	GO:0055114
CYP6BQ10	GO:0004497	GO:0005506	GO:0016705	GO:0020037	GO:0055114
CYP6BQ13	GO:0004497	GO:0005506	GO:0016705	GO:0020037	GO:0055114
CYP6BQ9	GO:0004497	GO:0005506	GO:0016705	GO:0020037	GO:0055114
CYP9Z4	GO:0004497	GO:0005506	GO:0016705	GO:0020037	GO:0055114
Cac	GO:0005245	GO:0005509	GO:0005891	GO:0034765	GO:0070588
Cad	GO:0005634	GO:0006355	GO:0043565
Ccapr1	GO:0005000	GO:0005887	GO:0007218	GO:0008188	GO:0018990
Ccapr2	GO:0005000	GO:0005886	GO:0007186	GO:0016021
Cda1	GO:0004099	GO:0005576	GO:0005975	GO:0006030	GO:0008061
Cda2	GO:0004099	GO:0005576	GO:0005975	GO:0006030	GO:0008061
Cda3	GO:0005576	GO:0005975	GO:0006030	GO:0008061	GO:0016810
Cda4	GO:0008152	GO:0016758
Cda5	GO:0005576	GO:0005975	GO:0006030	GO:0008061	GO:0016810
Cda6	GO:0005975	GO:0016810
Cda7	GO:0005975	GO:0016810
Cda8	GO:0005975	GO:0016810
Cda9	GO:0005975	GO:0016810
Chi-2	GO:0004568	GO:0005975	GO:0006032
Chi-3	GO:0004568	GO:0005975	GO:0006032
Chi-5	GO:0004568	GO:0005975	GO:0006032
Chp	GO:0005886	GO:0007155	GO:0007601	GO:0050896
Chs1	GO:0004100	GO:0008152
Chs2	GO:0004100	GO:0008152
Cht10	GO:0004568	GO:0005576	GO:0005975	GO:0006032	GO:0008061
Cht11	GO:0004568	GO:0005975	GO:0006032
Cht13	GO:0004568	GO:0005975	GO:0006032
Cht4	GO:0004568	GO:0005576	GO:0005975	GO:0006032	GO:0008061
Cht5	GO:0004568	GO:0005576	GO:0005975	GO:0006032	GO:0008061
Cht7	GO:0004568	GO:0005576	GO:0005975	GO:0006032	GO:0008061
Cht8	GO:0004568	GO:0005576	GO:0005975	GO:0006032	GO:0008061
Cht9	GO:0004568	GO:0005975	GO:0006032
Clk	GO:0003677	GO:0003700	GO:0004871	GO:0005634	GO:0005667	GO:0005737	GO:0006355	GO:0007165	GO:0046983
Cn	GO:0004502	GO:0005741	GO:0006569	GO:0016021	GO:0016174	GO:0019805	GO:0034354	GO:0043420	GO:0044550	GO:0050660	GO:0055114	GO:0070189
Cox4	GO:0004129	GO:0055114	GO:1902600
Cox7c	GO:0003677	GO:0004129	GO:0005634	GO:0005751	GO:0006123	GO:0006355	GO:0007406	GO:0008270	GO:1902600
Cpap1-a	GO:0005576	GO:0006030	GO:0008061
Cpap1-b	GO:0005576	GO:0006030	GO:0008061
Cpap1-c	GO:0005576	GO:0006030	GO:0008061
Cpap1-d	GO:0005576	GO:0006030	GO:0008061
Cpap1-e	GO:0005576	GO:0006030	GO:0008061
Cpap1-f	GO:0005576	GO:0006030	GO:0008061
Cpap1-g	GO:0005576	GO:0006030	GO:0008061
Cpap1-h	GO:0005576	GO:0006030	GO:0008061
Cpap1-i	GO:0005576	GO:0006030	GO:0008061
Cpap1-j	GO:0005576	GO:0006030	GO:0008061
Cpap3-a1	GO:0005576	GO:0006030	GO:0008061
Cpap3-a2	GO:0005576	GO:0006030	GO:0008061
Cpap3-b	GO:0005576	GO:0006030	GO:0008061
Cpap3-c5	GO:0005576	GO:0006030	GO:0008061
Cpap3-d1	GO:0005576	GO:0006030	GO:0008061
Cpap3-d2	GO:0005576	GO:0006030	GO:0008061
Cpap3-e	GO:0005576	GO:0006030	GO:0008061
Cpsf4	GO:0003676	GO:0008270
Cry2	GO:0003913	GO:0006281
Csp1	GO:0008152	GO:0016798
Ctlp-5a	GO:0004252	GO:0006508	GO:0007186	GO:0008527	GO:0016021	GO:0050912
Ctlp-5b	GO:0004252	GO:0006508
Ctlp-5c	GO:0004252	GO:0006508
Ctlp-6a	GO:0004252	GO:0006508
Ctlp-6c	GO:0004252	GO:0006508
Ctlp-6d	GO:0004252	GO:0006508
Ctlp-6e	GO:0004252	GO:0006508
Cx	GO:0003700	GO:0005634	GO:0006355	GO:0007275	GO:0043565
Cyp18a1	GO:0005506	GO:0020037	GO:0055114	GO:0070330
Cyp314a1	GO:0004497	GO:0005506	GO:0016705	GO:0020037	GO:0055114
Cyp4bn1	GO:0004497	GO:0005506	GO:0016705	GO:0020037	GO:0055114
Cyp4bn11	GO:0004497	GO:0005506	GO:0016705	GO:0020037	GO:0055114
Cyp4g14	GO:0004497	GO:0005506	GO:0016705	GO:0020037	GO:0055114
Cyp4g7	GO:0004497	GO:0005506	GO:0016705	GO:0020037	GO:0055114
Cyp4h10	GO:0004497	GO:0005506	GO:0016705	GO:0020037	GO:0043227	GO:0055114
Cyp4q1	GO:0004497	GO:0005506	GO:0016705	GO:0020037	GO:0055114
Cyp4q2	GO:0004497	GO:0005506	GO:0016705	GO:0020037	GO:0055114
Cyp4q3	GO:0004497	GO:0005506	GO:0016705	GO:0020037	GO:0055114
Cyp4q9	GO:0004497	GO:0005506	GO:0016705	GO:0020037	GO:0055114
Cyp6bk4	GO:0004497	GO:0005506	GO:0016705	GO:0020037	GO:0055114
Cyp9	GO:0004497	GO:0005506	GO:0016705	GO:0020037	GO:0055114
Cyp9af1	GO:0004497	GO:0005506	GO:0016705	GO:0020037	GO:0055114
Cyp9f2	GO:0004497	GO:0005506	GO:0016705	GO:0020037	GO:0055114
Cyp9z1	GO:0004497	GO:0005506	GO:0016705	GO:0020037	GO:0055114
D12des	GO:0006633	GO:0016021	GO:0016717	GO:0055114
DHRS4	GO:0005777	GO:0016614	GO:0055114
Dad	GO:0003677	GO:0003700	GO:0005634	GO:0005667	GO:0005737	GO:0006355	GO:0007179
Dat	GO:0008080	GO:0008152
Dcr-2	GO:0003723	GO:0004386	GO:0004525	GO:0005524	GO:0006396	GO:0016075	GO:0090502
Ddc	GO:0004058	GO:0006520	GO:0016491	GO:0030170	GO:0055114
Dfd	GO:0003700	GO:0005634	GO:0006355	GO:0007275	GO:0043565
Dl	GO:0000122	GO:0000381	GO:0000977	GO:0001077	GO:0001715	GO:0003705	GO:0005112	GO:0005634	GO:0005768	GO:0005912	GO:0006964	GO:0007015	GO:0007155	GO:0007219	GO:0007298	GO:0007314	GO:0007419	GO:0007451	GO:0007460	GO:0007464	GO:0007474	GO:0007475	GO:0007479	GO:0007485	GO:0007487	GO:0007501	GO:0007507	GO:0008063	GO:0008284	GO:0008347	GO:0008354	GO:0008356	GO:0008407	GO:0008586	GO:0009950	GO:0009986	GO:0010004	GO:0010092	GO:0016015	GO:0016021	GO:0016318	GO:0016319	GO:0016330	GO:0021553	GO:0030139	GO:0030713	GO:0030718	GO:0030720	GO:0031594
Dll	GO:0005634	GO:0007469	GO:0007479	GO:0007480	GO:0008587	GO:0010092	GO:0010629	GO:0016319	GO:0021553	GO:0035215	GO:0042048	GO:0043565	GO:0045893	GO:0048264	GO:0048728
Doc	GO:0003677	GO:0003700	GO:0005634	GO:0006355
Dpp	GO:0005518	GO:0005615	GO:0005768	GO:0005829	GO:0006508	GO:0007313	GO:0007352	GO:0007354	GO:0007378	GO:0007391	GO:0007398	GO:0007425	GO:0007427	GO:0007440	GO:0007450	GO:0007455	GO:0007458	GO:0007473	GO:0007474	GO:0007479	GO:0007498	GO:0007516	GO:0008083	GO:0008201	GO:0008239	GO:0008285	GO:0008354	GO:0008586	GO:0010002	GO:0010629	GO:0016015	GO:0016020	GO:0030721	GO:0035147	GO:0035156	GO:0035158	GO:0035168	GO:0035217	GO:0035224	GO:0035230	GO:0035263	GO:0035309	GO:0036099	GO:0042078	GO:0042803	GO:0045570	GO:0045705	GO:0046843	GO:0046845
Ecr	GO:0004884	GO:0005496	GO:0005634	GO:0006355	GO:0008270	GO:0035076	GO:0043401	GO:0043565
Efa1	GO:0003746	GO:0003924	GO:0005525	GO:0005737	GO:0006414
Eg	GO:0003700	GO:0003707	GO:0005634	GO:0006355	GO:0008270	GO:0043401	GO:0043565	GO:0055114	GO:0080019
Eif-3p66	GO:0001731	GO:0003743	GO:0005086	GO:0005852	GO:0006446	GO:0016282	GO:0033290	GO:0043547
Eif5	GO:0003743	GO:0006413
Ems	GO:0005634	GO:0006355	GO:0043565
En	GO:0005634	GO:0006355	GO:0007275	GO:0043565
Err	GO:0003700	GO:0003707	GO:0005496	GO:0005634	GO:0006355	GO:0008270	GO:0043401	GO:0043565
Est-6	GO:0008152	GO:0016787
Est1	GO:0004104	GO:0008152
Est2	GO:0008152	GO:0052689
Est3	GO:0008152	GO:0052689
Esyt2a	GO:0005544	GO:0005887	GO:0008021	GO:0016079	GO:0046907
Ethr	GO:0004930	GO:0007186	GO:0016021
Eve	GO:0005634	GO:0006355	GO:0043565
Exd	GO:0000060	GO:0001654	GO:0003705	GO:0003713	GO:0005634	GO:0005667	GO:0005737	GO:0007420	GO:0007422	GO:0007432	GO:0007438	GO:0007479	GO:0007525	GO:0033613	GO:0042659	GO:0043565	GO:0045944	GO:0046982
Ey	GO:0005634	GO:0006355	GO:0007275	GO:0043565
Eyg	GO:0005634	GO:0006355	GO:0007275	GO:0043565
Fdh	GO:0006069	GO:0008270	GO:0051903
Fdl	GO:0004563	GO:0005975
Fim	GO:0003779	GO:0005509
Fkh	GO:0000122	GO:0000976	GO:0001706	GO:0003700	GO:0005634	GO:0005700	GO:0007389	GO:0007439	GO:0007443	GO:0008134	GO:0019904	GO:0030308	GO:0035072	GO:0040015	GO:0042023	GO:0043066	GO:0045944	GO:0061101
Fpps	GO:0004161	GO:0008299
Fru	GO:0003676	GO:0005634	GO:0046872
Ftz	GO:0003700	GO:0005634	GO:0006355	GO:0007275	GO:0043565
Fz	GO:0007275	GO:0016021	GO:0042813	GO:0060070
G6pd	GO:0004345	GO:0006006	GO:0050661	GO:0055114
Gbb	GO:0005576	GO:0008083	GO:0040007
Gemin7	GO:0032797
Gl	GO:0003676	GO:0046872
Glucl	GO:0005230	GO:0005886	GO:0016021	GO:0030054	GO:0034220	GO:0045202
Gnbp2	GO:0004553	GO:0005975
Gr101	GO:0005886	GO:0016021	GO:0050909
Gr102	GO:0005886	GO:0016021	GO:0050909
Gr3	GO:0005886	GO:0016021	GO:0050909
Gr48	GO:0005886	GO:0016021	GO:0050909
Gr5	GO:0005886	GO:0016021	GO:0050909
Gr63	GO:0005886	GO:0016021	GO:0050909
Gr69	GO:0005886	GO:0016021	GO:0050909
Gr80	GO:0005886	GO:0016021	GO:0050909
Gr82	GO:0016021	GO:0055085
Gr83	GO:0004605	GO:0005635	GO:0005790	GO:0005887	GO:0007430	GO:0010883	GO:0016024	GO:0016049	GO:0016056	GO:0043052	GO:0060439
Gr88	GO:0005886	GO:0016021	GO:0050909
Grd	GO:0004890	GO:0005230	GO:0005886	GO:0007165	GO:0016021	GO:0030054	GO:0034220	GO:0045202
Grn	GO:0003700	GO:0005634	GO:0006355	GO:0008270	GO:0009653	GO:0043565	GO:0048731
Gt	GO:0003700	GO:0006355	GO:0043565
H	GO:0003677	GO:0005634	GO:0006355	GO:0046983
H115	GO:0004252	GO:0006508
Hb	GO:0000981	GO:0003677	GO:0005634	GO:0006357	GO:0035282	GO:0040034	GO:0046872
Hexo1	GO:0005886	GO:0006032	GO:0006491	GO:0006517	GO:0016063	GO:0016231
Hh	GO:0007267	GO:0007275	GO:0008233	GO:0016020	GO:0016539
Hiscl1	GO:0005230	GO:0005886	GO:0016021	GO:0030054	GO:0034220	GO:0045202
Hiscl2	GO:0006821	GO:0016933	GO:0019182	GO:0019183	GO:0030054	GO:0034220	GO:0043052	GO:0045202
Hph	GO:0005506	GO:0016706	GO:0031418	GO:0055114
Hth	GO:0003677	GO:0005634	GO:0006355
IT	GO:0005185	GO:0005576
ITR	GO:0005000	GO:0007186	GO:0016021
Idgf2	GO:0003723	GO:0004568	GO:0005975	GO:0006032	GO:0008033	GO:0008168	GO:0009451	GO:0032259
Idgf4	GO:0003723	GO:0004568	GO:0005975	GO:0006032	GO:0008033	GO:0008168	GO:0009451	GO:0032259
Ind	GO:0005634	GO:0006355	GO:0043565
Itp	GO:0005184	GO:0005576
Jra	GO:0003700	GO:0006357	GO:0043565	GO:0051726
Kni	GO:0003700	GO:0003707	GO:0005634	GO:0006355	GO:0007424	GO:0008270	GO:0043401	GO:0043565
Kr	GO:0003677	GO:0005634	GO:0035282	GO:0046872
Kr-h1	GO:0003676	GO:0046872
LOC100124592	GO:0004068	GO:0019752	GO:0030170
LOC100141516	GO:0016020
LOC100141517	GO:0003824	GO:0005975	GO:0043169
LOC100141518	GO:0005622	GO:0008270
LOC100141520	GO:0005890	GO:0006813	GO:0006814
LOC100141522	GO:0005549
LOC100141523	GO:0004129	GO:0016787	GO:1902600
LOC100141524	GO:0002121	GO:0008375
LOC100141525	GO:0042302
LOC100141526	GO:0003700	GO:0005667	GO:0006355	GO:0007179
LOC100141527	GO:0003677	GO:0006338	GO:0090544
LOC100141530	GO:0000149	GO:0005484	GO:0005886	GO:0006906	GO:0008021	GO:0016021	GO:0016081	GO:0031201	GO:0035149	GO:0043195	GO:0048786
LOC100141531	GO:0004348	GO:0005975	GO:0006665
LOC100141534	GO:0005886	GO:0016021	GO:0050909
LOC100141538	GO:0016020
LOC100141542	GO:0016021	GO:0022891	GO:0055085
LOC100141543	GO:0004383	GO:0004672	GO:0005524	GO:0006182	GO:0006468	GO:0016021	GO:0035556
LOC100141545	GO:0046872
LOC100141546	GO:0006887	GO:0008270	GO:0016709	GO:0016787	GO:0017137	GO:0055114
LOC100141547	GO:0003676	GO:0005634	GO:0008270
LOC100141549	GO:0004842	GO:0006281	GO:0008270	GO:0016567	GO:0043240
LOC100141551	GO:0003676	GO:0005634	GO:0008270
LOC100141552	GO:0008289	GO:0015078	GO:0015986	GO:0015991	GO:0016021	GO:0045263
LOC100141555	GO:0042302
LOC100141557	GO:0005524	GO:0008152	GO:0016020	GO:0016887	GO:0044765
LOC100141559	GO:0008270
LOC100141563	GO:0004252	GO:0006508
LOC100141565	GO:0003700	GO:0005634	GO:0006355	GO:0043565
LOC100141568	GO:0003676	GO:0004190	GO:0006508	GO:0008270	GO:0015074
LOC100141571	GO:0003954	GO:0005747	GO:0006120
LOC100141572	GO:0003924	GO:0005525	GO:0005622	GO:0006886	GO:0006913	GO:0007264	GO:0008152	GO:0016020
LOC100141573	GO:0003677	GO:0003917	GO:0005694	GO:0006265	GO:0008270
LOC100141575	GO:0008236
LOC100141583	GO:0008270
LOC100141584	GO:0005886	GO:0016021	GO:0050909
LOC100141585	GO:0008152	GO:0016787
LOC100141587	GO:0004252	GO:0006508
LOC100141588	GO:0016021	GO:0046872	GO:0055085
LOC100141592	GO:0003677	GO:0005634	GO:0006355	GO:0046983
LOC100141598	GO:0003676	GO:0008270
LOC100141601	GO:0000166	GO:0003676
LOC100141602	GO:0006464
LOC100141603	GO:0005886	GO:0008527	GO:0016021	GO:0050912
LOC100141606	GO:0003676	GO:0046872
LOC100141608	GO:0003824	GO:0008152
LOC100141618	GO:0005549
LOC100141619	GO:0005524
LOC100141621	GO:0003333	GO:0015171	GO:0016021
LOC100141622	GO:0042302
LOC100141623	GO:0016021	GO:0055085
LOC100141625	GO:0005913	GO:0010172	GO:0016337	GO:0032956	GO:0045296
LOC100141628	GO:0016021
LOC100141633	GO:0003676	GO:0005634	GO:0008270
LOC100141635	GO:0005886	GO:0016021	GO:0050896	GO:0050909
LOC100141640	GO:0004001	GO:0006166	GO:0006167	GO:0016773
LOC100141641	GO:0004252	GO:0006508
LOC100141642	GO:0007165
LOC100141648	GO:0006810
LOC100141649	GO:0003677	GO:0006310	GO:0006817	GO:0006839	GO:0015074	GO:0015114	GO:0016021	GO:0031966
LOC100141651	GO:0005886	GO:0016021	GO:0050909
LOC100141658	GO:0005524	GO:0008152	GO:0016021	GO:0042626	GO:0055085
LOC100141660	GO:0005525	GO:0005622	GO:0006886	GO:0007264
LOC100141668	GO:0006508	GO:0008234
LOC100141670	GO:0008083	GO:0016020
LOC100141671	GO:0003676	GO:0046872
LOC100141674	GO:0008083	GO:0016020	GO:0051781
LOC100141675	GO:0005886	GO:0016021	GO:0050909
LOC100141676	GO:0005215	GO:0005622	GO:0006810
LOC100141679	GO:0004930	GO:0005886	GO:0007186	GO:0016021
LOC100141680	GO:0000166	GO:0003677	GO:0003910	GO:0006266	GO:0006281	GO:0006310	GO:0008270	GO:0034645
LOC100141682	GO:0003676	GO:0046872
LOC100141686	GO:0004672	GO:0006468
LOC100141687	GO:0008270
LOC100141688	GO:0005856	GO:0008152	GO:0016772
LOC100141689	GO:0009987
LOC100141690	GO:0008152	GO:0016747
LOC100141691	GO:0005634	GO:0006260
LOC100141696	GO:0003676
LOC100141703	GO:0005886	GO:0016021	GO:0050909
LOC100141705	GO:0004252	GO:0006508
LOC100141706	GO:0000281	GO:0000776	GO:0000915	GO:0005198	GO:0005938	GO:0007110	GO:0007111	GO:0007274	GO:0007474	GO:0007517	GO:0008092	GO:0008586	GO:0016010	GO:0022008	GO:0030010	GO:0032133	GO:0043066	GO:0045132	GO:0046331	GO:0046716	GO:0046928	GO:0048172	GO:0050699	GO:0090307	GO:1990023	GO:1990385
LOC100141707	GO:0005509
LOC100141709	GO:0003676	GO:0046872
LOC100141711	GO:0004842	GO:0005634	GO:0006511	GO:0007275	GO:0008270	GO:0016567	GO:0016874
LOC100141713	GO:0004066	GO:0005524	GO:0070981
LOC100141715	GO:0006886	GO:0008536
LOC100141719	GO:0004222	GO:0006508	GO:0046872
LOC100141721	GO:0002253	GO:0005764	GO:0006911	GO:0006959	GO:0007298	GO:0010592	GO:0031416	GO:0043524	GO:0097374
LOC100141722	GO:0004930	GO:0007186	GO:0016021
LOC100141725	GO:0003824
LOC100141726	GO:0005576
LOC100141731	GO:0000166	GO:0000737	GO:0003677	GO:0003735	GO:0005762	GO:0006412	GO:0009036	GO:0009307
LOC100141732	GO:0003824	GO:0008152
LOC100141736	GO:0006281
LOC100141737	GO:0003777	GO:0005524	GO:0005871	GO:0005874	GO:0007018	GO:0008017	GO:0008152
LOC100141738	GO:0016021
LOC100141741	GO:0005488
LOC100141742	GO:0003677	GO:0003682	GO:0003886	GO:0006511	GO:0008270	GO:0031461	GO:0031625	GO:0090116
LOC100141745	GO:0003676	GO:0046872
LOC100141749	GO:0003676	GO:0046872
LOC100141754	GO:0003676	GO:0046872
LOC100141759	GO:0005549
LOC100141764	GO:0008152	GO:0016772
LOC100141768	GO:0016021
LOC100141771	GO:0008045
LOC100141773	GO:0008152	GO:0016020	GO:0033829
LOC100141776	GO:0003677	GO:0005634	GO:0046872
LOC100141778	GO:0004252	GO:0006508
LOC100141780	GO:0005524	GO:0006812	GO:0008152	GO:0016021	GO:0016887	GO:0046872
LOC100141781	GO:0003723
LOC100141787	GO:0008152	GO:0016747
LOC100141788	GO:0004721	GO:0016311
LOC100141789	GO:0004252	GO:0006508
LOC100141790	GO:0003677	GO:0008270
LOC100141798	GO:0004984	GO:0005549	GO:0005886	GO:0007165	GO:0016021	GO:0050911
LOC100141799	GO:0005506	GO:0005737	GO:0006464	GO:0016706	GO:0031418	GO:0034645	GO:0043231	GO:0055114
LOC100141807	GO:0005215	GO:0016021	GO:0055085
LOC100141808	GO:0004842	GO:0005634	GO:0006511	GO:0007275	GO:0008270	GO:0016567
LOC100141810	GO:0003677	GO:0006355
LOC100141811	GO:0003676	GO:0005634	GO:0008270
LOC100141813	GO:0004185	GO:0006508
LOC100141814	GO:0016021	GO:0055085
LOC100141816	GO:0016021
LOC100141818	GO:0016972	GO:0045454	GO:0055114
LOC100141821	GO:0007155	GO:0016021
LOC100141822	GO:0003824	GO:0008152
LOC100141825	GO:0008152	GO:0016772
LOC100141826	GO:0003824	GO:0008152
LOC100141828	GO:0046854
LOC100141833	GO:0042302
LOC100141834	GO:0042302
LOC100141837	GO:0004222	GO:0006508
LOC100141841	GO:0007275	GO:0008270	GO:0015031
LOC100141842	GO:0005634	GO:0006355	GO:0043565
LOC100141844	GO:0016021
LOC100141846	GO:0003824	GO:0008152
LOC100141848	GO:0003676	GO:0005634	GO:0008270	GO:0022008
LOC100141850	GO:0005375	GO:0016021	GO:0035434
LOC100141851	GO:0003676	GO:0004190	GO:0006508	GO:0008270	GO:0015074
LOC100141852	GO:0016021	GO:0030246
LOC100141859	GO:0003676	GO:0005634	GO:0008270
LOC100141861	GO:0003677	GO:0006511	GO:0031461	GO:0031625
LOC100141864	GO:0003677
LOC100141866	GO:0003677
LOC100141867	GO:0006744	GO:0008425	GO:0032259
LOC100141869	GO:0055114	GO:0080019
LOC100141872	GO:0003723	GO:0005634	GO:0005737	GO:0006397	GO:0016747
LOC100141874	GO:0004674	GO:0005524	GO:0006468
LOC100141875	GO:0042302
LOC100141877	GO:0003676	GO:0046872
LOC100141878	GO:0000166	GO:0004713	GO:0006468	GO:0043167	GO:0097367
LOC100141879	GO:0003676	GO:0008270
LOC100141880	GO:0016021	GO:0055085
LOC100141882	GO:0003676	GO:0005634	GO:0008270
LOC100141884	GO:0005488	GO:0016043	GO:0044763
LOC100141885	GO:0051015
LOC100141888	GO:0005622	GO:0005942	GO:0035014	GO:0035556	GO:0043551	GO:0046872
LOC100141895	GO:0003676	GO:0008408	GO:0090305
LOC100141896	GO:0005886	GO:0005921	GO:0006811	GO:0016021
LOC100141905	GO:0004550	GO:0005524	GO:0006165	GO:0006183	GO:0006228	GO:0006241
LOC100141906	GO:0005811
LOC100141907	GO:0006355
LOC100141909	GO:0004888	GO:0005201	GO:0005509	GO:0005578	GO:0005886	GO:0007165	GO:0007596
LOC100141914	GO:0004984	GO:0005549	GO:0007165	GO:0016021	GO:0050911
LOC100141915	GO:0046872
LOC100141916	GO:0005525	GO:0007264
LOC100141918	GO:0004930	GO:0007186	GO:0016021
LOC100141919	GO:0016787
LOC100141921	GO:0007049	GO:0050794
LOC100141922	GO:0006479	GO:0008168
LOC100141926	GO:0030246
LOC100141927	GO:0005886	GO:0016021	GO:0050909
LOC100141928	GO:0005089	GO:0043547	GO:0050807	GO:0097482
LOC100141931	GO:0003676	GO:0005634	GO:0046872
LOC100141932	GO:0016311	GO:0016791
LOC100141934	GO:0005737	GO:0018149
LOC100141935	GO:0008152	GO:0016747
LOC100141936	GO:0004713	GO:0005524	GO:0016021	GO:0018108
LOC100141937	GO:0004077	GO:0006464
LOC100141940	GO:0004386	GO:0016491	GO:0055114
LOC100141941	GO:0015075	GO:0034220
LOC100141947	GO:0005576
LOC100141948	GO:0003824	GO:0008152
LOC100141953	GO:0008152	GO:0016758
LOC100141954	GO:0000166	GO:0016491	GO:0035091	GO:0038032	GO:0044710	GO:0050662
LOC100141955	GO:0003676	GO:0003964	GO:0004190	GO:0006278	GO:0006508	GO:0015074
LOC100141956	GO:0003677	GO:0003682	GO:0003886	GO:0006511	GO:0008270	GO:0031461	GO:0031625	GO:0090116
LOC100141957	GO:0008152	GO:0016020	GO:0016798
LOC100141960	GO:0005815	GO:0034453
LOC100141961	GO:0006629	GO:0016788
LOC100141966	GO:0016021	GO:0022857	GO:0055085
LOC100141967	GO:0004623	GO:0005509	GO:0005576	GO:0006644	GO:0016042
LOC100141968	GO:0003690	GO:0005739	GO:0006355
LOC100141977	GO:0004672	GO:0005524	GO:0006468
LOC100141983	GO:0046983
LOC100141984	GO:0005576	GO:0008083	GO:0040007
LOC100141988	GO:0000122	GO:0003676	GO:0005634	GO:0046872
LOC100141989	GO:0042302
LOC100141992	GO:0005524
LOC100141993	GO:0016311	GO:0016791
LOC100141996	GO:0005789	GO:0006506	GO:0006885	GO:0015385	GO:0016021	GO:0035725	GO:1902600
LOC100141998	GO:0006885	GO:0015385	GO:0016021	GO:0035725	GO:1902600
LOC100142001	GO:0016787
LOC100142007	GO:0003676	GO:0046872
LOC100142010	GO:0016740
LOC100142011	GO:0005576	GO:0008152	GO:0052689
LOC100142012	GO:0004984	GO:0005549	GO:0007165	GO:0016021	GO:0050911
LOC100142014	GO:0003676	GO:0008270
LOC100142015	GO:0005215	GO:0016021	GO:0055085
LOC100142017	GO:0003676	GO:0008270	GO:0015074
LOC100142023	GO:0005789	GO:0007029
LOC100142025	GO:0003676	GO:0005634	GO:0008270
LOC100142029	GO:0008083
LOC100142030	GO:0003682	GO:0005634
LOC100142031	GO:0016972	GO:0045454	GO:0055114
LOC100142033	GO:0008270
LOC100142034	GO:0007155	GO:0016021
LOC100142035	GO:0004866	GO:0005615	GO:0010951
LOC100142039	GO:0003677
LOC100142040	GO:0005549
LOC100142041	GO:0003700	GO:0005634	GO:0006355	GO:0008270	GO:0043565
LOC100142043	GO:0003676	GO:0004190	GO:0006508	GO:0015074
LOC100142044	GO:0003676	GO:0008270
LOC100142054	GO:0004181	GO:0006508	GO:0008270
LOC100142056	GO:0008236
LOC100142060	GO:0000712	GO:0003677	GO:0004520	GO:0005634	GO:0006289	GO:0006298	GO:0006302	GO:0007095	GO:0016321	GO:0043234	GO:0046982	GO:0090305
LOC100142061	GO:0003723
LOC100142062	GO:0000139
LOC100142067	GO:0005549
LOC100142070	GO:0008270
LOC100142073	GO:0005249	GO:0008076	GO:0034765	GO:0051260	GO:0071805
LOC100142074	GO:0003676	GO:0005634	GO:0008270
LOC100142080	GO:0003723	GO:0006396	GO:0016020
LOC100142082	GO:0003676	GO:0005634	GO:0008270
LOC100142084	GO:0003677	GO:0006310	GO:0015074	GO:0046872
LOC100142086	GO:0016021
LOC100142087	GO:0008270
LOC100142088	GO:0004497	GO:0005506	GO:0016705	GO:0020037	GO:0055114
LOC100142091	GO:0055114	GO:0080019
LOC100142102	GO:0005789	GO:0006506
LOC100142107	GO:0005509
LOC100142108	GO:0005789	GO:0006810	GO:0009953	GO:0016021
LOC100142111	GO:0005576	GO:0008152	GO:0052689
LOC100142113	GO:0005975	GO:0006108	GO:0016615	GO:0016616	GO:0055114
LOC100142115	GO:0046872
LOC100142116	GO:0016021
LOC100142117	GO:0005576
LOC100142119	GO:0046872
LOC100142121	GO:0003723
LOC100142122	GO:0000786	GO:0003677	GO:0005634	GO:0006334
LOC100142123	GO:0003676	GO:0046872
LOC100142127	GO:0004674	GO:0005524	GO:0006468
LOC100142128	GO:0006259	GO:0006974	GO:0044710	GO:0044763	GO:0065007
LOC100142134	GO:0004222	GO:0005524	GO:0005739	GO:0006508	GO:0008270	GO:0016021	GO:0016887
LOC100142135	GO:0008270
LOC100142138	GO:0005886	GO:0016021	GO:0050909
LOC100142139	GO:0005158
LOC100142140	GO:0005242	GO:0016021	GO:0034765	GO:0071805
LOC100142148	GO:0006508
LOC100142149	GO:0004197	GO:0006508	GO:0006915
LOC100142151	GO:0008152	GO:0016758
LOC100142152	GO:0009987
LOC100142153	GO:0004984	GO:0005549	GO:0007165	GO:0016021	GO:0050911
LOC100142154	GO:0000737	GO:0003677	GO:0003824	GO:0005524	GO:0005694
LOC100142155	GO:0003676	GO:0046872
LOC100142159	GO:0000122	GO:0003676	GO:0003700	GO:0005634	GO:0005737	GO:0046872	GO:0048869
LOC100142161	GO:0016021
LOC100142163	GO:0004252	GO:0006508
LOC100142164	GO:0005509	GO:0006629	GO:0007154	GO:0016020
LOC100142166	GO:0003824	GO:0008152
LOC100142167	GO:0000213	GO:0003676	GO:0006388	GO:0090502
LOC100142175	GO:0005576	GO:0009405
LOC100142180	GO:0004197	GO:0006508	GO:0006915
LOC100142181	GO:0004222	GO:0006508
LOC100142184	GO:0005179	GO:0005576
LOC100142185	GO:0004252	GO:0006508
LOC100142186	GO:0008152	GO:0016747
LOC100142188	GO:0000166	GO:0003676	GO:0003887	GO:0071897
LOC100142189	GO:0016021
LOC100142194	GO:0003676	GO:0004190	GO:0006508	GO:0008270	GO:0015074
LOC100142195	GO:0000166	GO:0003676	GO:0005634	GO:0008270
LOC100142196	GO:0008762	GO:0050660	GO:0055114
LOC100142198	GO:0003676
LOC100142206	GO:0008152	GO:0016747
LOC100142210	GO:0005634	GO:0008270
LOC100142211	GO:0003676	GO:0006355	GO:0046872
LOC100142215	GO:0035556
LOC100142219	GO:0007155	GO:0016020
LOC100142224	GO:0003676	GO:0046872
LOC100142226	GO:0005215	GO:0016021	GO:0055085
LOC100142228	GO:0001522	GO:0003723	GO:0009982
LOC100142232	GO:0005886	GO:0007155	GO:0007608	GO:0016021	GO:0050896
LOC100142233	GO:0044458
LOC100142234	GO:0005654	GO:0009267	GO:0022008	GO:0030515	GO:0031118	GO:0031429
LOC100142235	GO:0000166	GO:0003676	GO:0003887	GO:0046872	GO:0071897
LOC100142236	GO:0016021	GO:0022891	GO:0055085
LOC100142237	GO:0009987	GO:0044699
LOC100142239	GO:0000166	GO:0003723	GO:0008270
LOC100142242	GO:0003676
LOC100142245	GO:0003676	GO:0046872
LOC100142246	GO:0004252	GO:0006508
LOC100142248	GO:0097159	GO:1901363
LOC100142251	GO:0000166	GO:0003676
LOC100142252	GO:0003676	GO:0004190	GO:0006508	GO:0008270	GO:0015074
LOC100142253	GO:0003676	GO:0046872
LOC100142255	GO:0006629
LOC100142256	GO:0000226	GO:0000922	GO:0005815
LOC100142257	GO:0008152	GO:0016758
LOC100142259	GO:0008168	GO:0032259
LOC100142262	GO:0005737	GO:0017089	GO:0046836	GO:0051861
LOC100142264	GO:0008168	GO:0032259
LOC100142266	GO:0005524	GO:0008152	GO:0016021	GO:0042626	GO:0055085
LOC100142267	GO:0004553	GO:0005516	GO:0005977	GO:0016301	GO:0016310
LOC100142269	GO:0003676	GO:0046872
LOC100142271	GO:0004114	GO:0008152
LOC100142272	GO:0003824	GO:0008152
LOC100142274	GO:0003867	GO:0005759	GO:0009448	GO:0030170
LOC100142277	GO:0016021
LOC100142278	GO:0003677	GO:0003682	GO:0005634
LOC100142279	GO:0005249	GO:0008076	GO:0034765	GO:0051260	GO:0071805
LOC100142281	GO:0005216	GO:0016021	GO:0034220
LOC100142283	GO:0004252	GO:0006508
LOC100142286	GO:0005829	GO:0006777	GO:0030366
LOC100142289	GO:0016021	GO:0055085
LOC100142290	GO:0003676	GO:0005634	GO:0008270
LOC100142292	GO:0035091
LOC100142293	GO:0006811
LOC100142301	GO:0004930	GO:0007186	GO:0016021
LOC100142302	GO:0003676	GO:0005634	GO:0008270
LOC100142306	GO:0005549
LOC100142307	GO:0005044	GO:0006898	GO:0006955	GO:0016020	GO:0030247
LOC100142308	GO:0046872
LOC100142311	GO:0004767	GO:0006685	GO:0016798
LOC100142315	GO:0003676	GO:0008270
LOC100142316	GO:0035071
LOC100142318	GO:0000166	GO:0000413	GO:0003723	GO:0003755	GO:0006457
LOC100142328	GO:0004022	GO:0055114
LOC100142329	GO:0001104	GO:0006357	GO:0016592
LOC100142330	GO:0003677	GO:0005634	GO:0006355	GO:0022008
LOC100142333	GO:0004252	GO:0006508
LOC100142334	GO:0004983	GO:0007218	GO:0016021
LOC100142335	GO:0003676	GO:0005634	GO:0008270
LOC100142336	GO:0003676	GO:0046872
LOC100142337	GO:0003677	GO:0005524	GO:0005634	GO:0006355	GO:0008026	GO:0008270
LOC100142338	GO:0008152	GO:0008903
LOC100142339	GO:0003676	GO:0005634	GO:0008270
LOC100142340	GO:0016012
LOC100142342	GO:0004725	GO:0005856	GO:0035335
LOC100142343	GO:0005615
LOC100142346	GO:0004252	GO:0006508
LOC100142350	GO:0003676	GO:0008270	GO:0015074
LOC100142352	GO:0003676	GO:0008270
LOC100142354	GO:0005524	GO:0005739	GO:0030956	GO:0032543	GO:0050567	GO:0070681
LOC100142357	GO:0016491	GO:0055114
LOC100142359	GO:0008270
LOC100142360	GO:0005198	GO:0005634	GO:0006508	GO:0008233	GO:0016226	GO:0051536
LOC100142361	GO:0004842	GO:0005634	GO:0006511	GO:0007275	GO:0008270	GO:0016567	GO:0016874
LOC100142363	GO:0005549
LOC100142364	GO:0000930	GO:0003924	GO:0005525	GO:0005874	GO:0007020	GO:0008152	GO:0031122
LOC100142366	GO:0005576	GO:0016491	GO:0052689	GO:0055114
LOC100142367	GO:0005615	GO:0032504	GO:0042302
LOC100142375	GO:0004674	GO:0005524	GO:0006468
LOC100142377	GO:0003774	GO:0005524	GO:0008152	GO:0016459
LOC100142378	GO:0004222	GO:0006508
LOC100142381	GO:0005179	GO:0005576
LOC100142384	GO:0005525	GO:0007264
LOC100142385	GO:0008152	GO:0016829
LOC100142389	GO:0004181	GO:0006508	GO:0008270
LOC100142391	GO:0005549
LOC100142393	GO:0005524	GO:0008152	GO:0016021	GO:0042626	GO:0055085
LOC100142394	GO:0000413	GO:0003755	GO:0005622	GO:0006457	GO:0008270
LOC100142398	GO:0005886	GO:0016021	GO:0050909
LOC100142400	GO:0046983
LOC100142401	GO:0004672	GO:0006468
LOC100142402	GO:0003824	GO:0009987
LOC100142404	GO:0005509	GO:0007229
LOC100142406	GO:0003676	GO:0004386	GO:0005524	GO:0008152
LOC100142407	GO:0042302
LOC100142408	GO:0003723	GO:0016021
LOC100142409	GO:0003700	GO:0005634	GO:0006355	GO:0043565
LOC100142413	GO:0007155	GO:0016021
LOC100142414	GO:0003676	GO:0005634	GO:0008270
LOC100142416	GO:0005576	GO:0008152	GO:0052689
LOC100142417	GO:0007155	GO:0016020
LOC100142418	GO:0005615
LOC100142421	GO:0005886	GO:0016021	GO:0020037	GO:0050909
LOC100142425	GO:0005549
LOC100142428	GO:0005314	GO:0005743	GO:0006839	GO:0015813	GO:0016021	GO:0055085
LOC100142430	GO:0003677	GO:0003887	GO:0006260	GO:0071897
LOC100142431	GO:0000922	GO:0005524	GO:0005737	GO:0005813	GO:0005874	GO:0007067	GO:0008017	GO:0008152	GO:0008568	GO:0051013	GO:0051301
LOC100142435	GO:0016020
LOC100142438	GO:0007165
LOC100142443	GO:0016021	GO:0022891	GO:0055085
LOC100142444	GO:0005509	GO:0005886	GO:0007156	GO:0016021
LOC100142446	GO:0004061	GO:0019441
LOC100142452	GO:0005215	GO:0005622	GO:0006810
LOC100142453	GO:0008270
LOC100142459	GO:0016020	GO:0055085
LOC100142464	GO:0005524	GO:0008152	GO:0016021	GO:0042626	GO:0055085
LOC100142465	GO:0005215	GO:0016021	GO:0055085
LOC100142466	GO:0016491	GO:0055114
LOC100142467	GO:0003676	GO:0005634	GO:0008270
LOC100142469	GO:0003867	GO:0005759	GO:0009448	GO:0030170
LOC100142472	GO:0004930	GO:0007186	GO:0016021
LOC100142475	GO:0016021	GO:0046872	GO:0055085
LOC100142477	GO:0008270
LOC100142481	GO:0005576
LOC100142482	GO:0000062	GO:0051225
LOC100142486	GO:0008152	GO:0016758
LOC100142490	GO:0003676	GO:0046872
LOC100142491	GO:0003707	GO:0003708	GO:0005634	GO:0006355	GO:0008270	GO:0043401	GO:0043565	GO:0048384
LOC100142495	GO:0005272	GO:0016021	GO:0035725
LOC100142498	GO:0000122	GO:0000980	GO:0003700	GO:0005634	GO:0007399	GO:0007432	GO:0007476	GO:0030510	GO:0030512	GO:0035212	GO:0061328
LOC100142500	GO:0016020
LOC100142501	GO:0008152	GO:0016758
LOC100142502	GO:0009987	GO:0044424	GO:0046983
LOC100142503	GO:0034645	GO:0044238
LOC100142504	GO:0005215	GO:0006810	GO:0016020
LOC100142506	GO:0003677	GO:0006310	GO:0006810	GO:0015074	GO:0016021
LOC100142507	GO:0016021
LOC100142512	GO:0042302
LOC100142513	GO:0055114	GO:0080019
LOC100142523	GO:0016491	GO:0055114
LOC100142524	GO:0005777	GO:0016020	GO:0016491	GO:0055114
LOC100142525	GO:0016301	GO:0016310
LOC100142527	GO:0003031	GO:0004984	GO:0005886	GO:0008340	GO:0008527	GO:0010037	GO:0016021	GO:0050911	GO:0050912
LOC100142531	GO:0003824	GO:0008152
LOC100142532	GO:0004252	GO:0006508
LOC100142535	GO:0003333	GO:0015171	GO:0016021
LOC100142537	GO:0005794	GO:0006886	GO:0008565	GO:0016192	GO:0030131
LOC100142539	GO:0003676	GO:0046872
LOC100142542	GO:0004930	GO:0007186	GO:0016020
LOC100142545	GO:0003824
LOC100142548	GO:0003676	GO:0015074
LOC100142549	GO:0005819	GO:0005874	GO:0007067
LOC100142550	GO:0004713	GO:0005524	GO:0016021	GO:0018108
LOC100142553	GO:0005524	GO:0006753	GO:0016310	GO:0019205
LOC100142558	GO:0005549
LOC100142560	GO:0008152	GO:0016787
LOC100142561	GO:0003676	GO:0005634	GO:0008270
LOC100142562	GO:0003676	GO:0008270	GO:0015074	GO:0019031	GO:0019048
LOC100142565	GO:0004128	GO:0055114
LOC100142567	GO:0006397
LOC100142572	GO:0008146	GO:0008152	GO:0016021
LOC100142573	GO:0005576	GO:0006030	GO:0008061
LOC100142577	GO:0016021	GO:0022857	GO:0055085
LOC100142582	GO:0004497	GO:0005506	GO:0016705	GO:0020037	GO:0055114
LOC100142586	GO:0003777	GO:0005524	GO:0005874	GO:0006464	GO:0007018	GO:0008017	GO:0008641
LOC100142588	GO:0003676	GO:0046872
LOC100142590	GO:0005747	GO:0006120	GO:0008137
LOC100142592	GO:0008643	GO:0016021	GO:0022857	GO:0055085
LOC100142597	GO:0005634	GO:0006352	GO:0046982
LOC100142598	GO:0008168	GO:0032259
LOC100142601	GO:0004642	GO:0006189	GO:0008270	GO:0016491	GO:0055114
LOC100142603	GO:0004649	GO:0005975
LOC100142604	GO:0005634	GO:0006352	GO:0046982	GO:0051090
LOC100142608	GO:0004984	GO:0005549	GO:0007165	GO:0016021	GO:0050911
LOC100142609	GO:0008152	GO:0016740
LOC100142613	GO:0003700	GO:0005634	GO:0006355	GO:0043565
LOC100142617	GO:0005267	GO:0016021	GO:0071805
LOC100142618	GO:0004714	GO:0005524	GO:0005886	GO:0007155	GO:0007169	GO:0016021	GO:0018108	GO:0031225
LOC100142619	GO:0003676	GO:0046983
LOC100142620	GO:0005524
LOC100188941	GO:0008152	GO:0016787
LOC100271713	GO:0006506	GO:0016758
LOC100271908	GO:0005634	GO:0006355
LOC100322888	GO:0016020	GO:0043231
LOC100381254	GO:0005886	GO:0007155	GO:0030246
LOC103312110	GO:0004566	GO:0005764	GO:0005975
LOC103312111	GO:0006633	GO:0016021	GO:0016740
LOC103312112	GO:0003677	GO:0003700	GO:0005634	GO:0005667	GO:0005737	GO:0006355	GO:0007179	GO:0046983
LOC103312115	GO:0000166	GO:0003723
LOC103312118	GO:0044765
LOC103312123	GO:0005524
LOC103312125	GO:0005829	GO:0006508	GO:0016920
LOC103312128	GO:0003735	GO:0005840	GO:0006412	GO:0008097
LOC103312130	GO:0003676	GO:0005524	GO:0008026	GO:0008152
LOC103312133	GO:0042302
LOC103312134	GO:0003676	GO:0004386	GO:0005524	GO:0008152
LOC103312135	GO:0042302
LOC103312138	GO:0006629
LOC103312142	GO:0003676	GO:0003964	GO:0004190	GO:0006278	GO:0006508	GO:0015074
LOC103312144	GO:0003676	GO:0004190	GO:0006508	GO:0008270	GO:0015074
LOC103312148	GO:0016740
LOC103312149	GO:0005272	GO:0016021	GO:0035725
LOC103312150	GO:0003676	GO:0004134	GO:0004135	GO:0005524	GO:0005980	GO:0008026
LOC103312152	GO:0004177	GO:0006508	GO:0008237	GO:0008270
LOC103312153	GO:0004177	GO:0006508	GO:0008237	GO:0008270
LOC103312157	GO:0005576	GO:0007157	GO:0016020
LOC103312161	GO:0016311	GO:0016791
LOC103312163	GO:0000166	GO:0003676
LOC103312165	GO:0004984	GO:0005549	GO:0007165	GO:0016021	GO:0050911
LOC103312166	GO:0004984	GO:0005549	GO:0007165	GO:0016021	GO:0050911
LOC103312169	GO:0003677	GO:0004252	GO:0005634	GO:0006355	GO:0006508
LOC103312172	GO:0048812
LOC103312173	GO:0000166	GO:0003676
LOC103312174	GO:0005886	GO:0016021	GO:0050896	GO:0050909
LOC103312177	GO:0003677
LOC103312180	GO:0007218	GO:0008255	GO:0018990
LOC103312187	GO:0005524
LOC103312188	GO:0004623	GO:0005509	GO:0005576	GO:0006644	GO:0016042
LOC103312189	GO:0004984	GO:0005549	GO:0007165	GO:0016021	GO:0050911
LOC103312190	GO:0016491	GO:0055114
LOC103312192	GO:0016620	GO:0055114
LOC103312198	GO:0003723	GO:0006396
LOC103312199	GO:0002168	GO:0004553	GO:0007411	GO:0016051	GO:0016324	GO:0047444	GO:0070085
LOC103312200	GO:0006364	GO:0032040
LOC103312204	GO:0004984	GO:0005549	GO:0007165	GO:0016021	GO:0050911
LOC103312206	GO:0005509
LOC103312207	GO:0044425
LOC103312211	GO:0008152	GO:0016758
LOC103312215	GO:0003677	GO:0003682	GO:0008270
LOC103312217	GO:0000724
LOC103312218	GO:0005786	GO:0006614	GO:0008312	GO:0045900
LOC103312220	GO:0005770	GO:0006509	GO:0007010	GO:0007219	GO:0007220	GO:0008594	GO:0016021	GO:0016485	GO:0045314	GO:0045463	GO:0046331	GO:0055037	GO:0070765
LOC103312221	GO:0002161	GO:0004832	GO:0005524	GO:0006438	GO:0006450
LOC103312225	GO:0005615	GO:0008152	GO:0019239
LOC103312232	GO:0000166	GO:0004970	GO:0016020	GO:0035235
LOC103312236	GO:0016020	GO:0044699	GO:0050896
LOC103312238	GO:0004984	GO:0005549	GO:0016020	GO:0050911
LOC103312242	GO:0008270
LOC103312245	GO:0008152	GO:0008484
LOC103312247	GO:0030991
LOC103312251	GO:0005272	GO:0016021	GO:0035725
LOC103312252	GO:0035556
LOC103312254	GO:0004017	GO:0005524	GO:0005634	GO:0016887	GO:0046939
LOC103312255	GO:0003676	GO:0008270
LOC103312257	GO:0004930	GO:0007186	GO:0016021
LOC103312259	GO:0003735	GO:0005524	GO:0005762	GO:0006412	GO:0009165	GO:0019206
LOC103312267	GO:0016301	GO:0016310
LOC103312268	GO:0042302
LOC103312269	GO:0005634	GO:0006355	GO:0043565
LOC103312270	GO:0042302
LOC103312276	GO:0004181	GO:0006508	GO:0008270	GO:0016021	GO:0055085
LOC103312277	GO:0004252	GO:0006508
LOC103312284	GO:0046872
LOC103312285	GO:0008270
LOC103312296	GO:0000398	GO:0019013	GO:0030532	GO:0071011	GO:0071013
LOC103312299	GO:0005576	GO:0008152	GO:0052689
LOC103312300	GO:0003779	GO:0003924	GO:0005200	GO:0005524	GO:0005525	GO:0005869	GO:0005884	GO:0007010	GO:0007067	GO:0007264	GO:0008089	GO:0008090	GO:0019896
LOC103312303	GO:0004930	GO:0007186	GO:0016021
LOC103312304	GO:0005215	GO:0006810	GO:0016020
LOC103312309	GO:0003676	GO:0005634	GO:0008270
LOC103312315	GO:0004930	GO:0007186	GO:0016021
LOC103312317	GO:0000796	GO:0007076
LOC103312321	GO:0015293	GO:0016020	GO:0044763	GO:0044765
LOC103312322	GO:0003676	GO:0004527	GO:0090305
LOC103312325	GO:0007155
LOC103312329	GO:0002098	GO:0005829	GO:0032447	GO:0034227
LOC103312330	GO:0006886	GO:0008430	GO:0030176
LOC103312332	GO:0005525
LOC103312333	GO:0035556
LOC103312335	GO:0003677	GO:0004930	GO:0006351	GO:0007186	GO:0016021
LOC103312341	GO:0016021	GO:0022891	GO:0055085
LOC103312342	GO:0005214
LOC103312343	GO:0003682
LOC103312344	GO:0004252	GO:0006508
LOC103312345	GO:0003756	GO:0005783	GO:0006457	GO:0045454
LOC103312348	GO:0044763
LOC103312349	GO:0044464	GO:0046854	GO:0052834
LOC103312355	GO:0006811
LOC103312356	GO:0004721	GO:0005506	GO:0005737	GO:0016226	GO:0016311	GO:0051536
LOC103312359	GO:0003676	GO:0004222	GO:0005509	GO:0006508	GO:0008270	GO:0031012
LOC103312361	GO:0004984	GO:0005549	GO:0007165	GO:0016021	GO:0050911
LOC103312365	GO:0003676
LOC103312366	GO:0004674	GO:0005524	GO:0006468
LOC103312370	GO:0003677	GO:0004518	GO:0090305
LOC103312373	GO:0006796
LOC103312375	GO:0003824	GO:0008152
LOC103312379	GO:0004970	GO:0016020	GO:0035235
LOC103312380	GO:0000166	GO:0003951	GO:0004143	GO:0005768	GO:0007205	GO:0016310	GO:0035556	GO:0046872	GO:0051259
LOC103312383	GO:0004252	GO:0006508
LOC103312384	GO:0003824
LOC103312385	GO:0000166	GO:0003676
LOC103312387	GO:0004518	GO:0034477	GO:0090305
LOC103312393	GO:0003824	GO:0008152
LOC103312394	GO:0003676
LOC103312396	GO:0000166	GO:0003677	GO:0003887	GO:0004519	GO:0006260	GO:0006298	GO:0008408	GO:0071897	GO:0090305
LOC103312399	GO:0003735	GO:0005763	GO:0006412
LOC103312400	GO:0003677
LOC103312403	GO:0003677
LOC103312405	GO:0003676
LOC103312407	GO:0008270	GO:0016491	GO:0055114
LOC103312408	GO:0005549
LOC103312411	GO:0005506	GO:0016705	GO:0020037	GO:0055114
LOC103312413	GO:0005198	GO:0005581	GO:0007155	GO:0031012
LOC103312415	GO:0016740
LOC103312423	GO:0000166	GO:0003676
LOC103312425	GO:0003677
LOC103312429	GO:0003676	GO:0046983
LOC103312433	GO:0046872
LOC103312437	GO:0097159	GO:1901363
LOC103312439	GO:0003676	GO:0003964	GO:0004519	GO:0006278	GO:0015074	GO:0090305
LOC103312445	GO:0000166	GO:0003677	GO:0003887	GO:0004519	GO:0006260	GO:0006298	GO:0008408	GO:0015074	GO:0071897	GO:0090305
LOC103312455	GO:0003723	GO:0004652	GO:0005634	GO:0043631
LOC103312456	GO:0008270
LOC103312460	GO:0001558	GO:0005520	GO:0005576
LOC103312461	GO:0007155	GO:0016021	GO:0042246
LOC103312462	GO:0004867	GO:0010951
LOC103312464	GO:0003676
LOC103312466	GO:0000166	GO:0003676	GO:0003887	GO:0071897
LOC103312468	GO:0042302
LOC103312469	GO:0016021
LOC103312471	GO:0009058	GO:0016740
LOC103312476	GO:0001077	GO:0003677	GO:0005516	GO:0005634	GO:0016059	GO:0042803	GO:0045944
LOC103312477	GO:0003676	GO:0006508
LOC103312485	GO:0000079	GO:0005634	GO:0019901	GO:0051301
LOC103312486	GO:0003333	GO:0015171	GO:0016021
LOC103312487	GO:0003677	GO:0003700	GO:0005634	GO:0006355
LOC103312490	GO:0003676	GO:0008270
LOC103312496	GO:0003676	GO:0004527	GO:0090305
LOC103312503	GO:0045454
LOC103312505	GO:0003676	GO:0046872
LOC103312507	GO:0016021
LOC103312510	GO:0004721	GO:0005509	GO:0016311
LOC103312511	GO:0005509
LOC103312515	GO:0000166	GO:0003676
LOC103312517	GO:0003676	GO:0016491	GO:0043167
LOC103312522	GO:0005488	GO:0006935	GO:0009888	GO:0010631	GO:0048513	GO:0048667	GO:0048812	GO:0050794
LOC103312523	GO:0007165	GO:0016491	GO:0044710
LOC103312524	GO:0002209	GO:0005615	GO:0006942	GO:0007218	GO:0008344	GO:0008345	GO:0009628	GO:0010459	GO:0071855	GO:1900075
LOC103312525	GO:0046983
LOC103312527	GO:0003824	GO:0006259	GO:0097159	GO:1901363
LOC103312533	GO:0004721	GO:0005524	GO:0006812	GO:0016021	GO:0016311	GO:0016887	GO:0046872
LOC103312546	GO:0005622	GO:0006044	GO:0008270	GO:0008448
LOC103312553	GO:0003677
LOC103312560	GO:0003677	GO:0046983
LOC103312564	GO:0003677	GO:0003682	GO:0003924	GO:0005200	GO:0005525	GO:0005874	GO:0007017	GO:0008152	GO:0051258
LOC103312567	GO:0016020	GO:0044699	GO:0050896
LOC103312569	GO:0005484	GO:0006886	GO:0008152	GO:0016020	GO:0016192	GO:0016772	GO:0061025
LOC103312570	GO:0004930	GO:0007186	GO:0016021
LOC103312573	GO:0006629
LOC103312575	GO:0016020
LOC103312576	GO:0005886	GO:0016021	GO:0050909
LOC103312577	GO:0008270
LOC103312582	GO:0003830	GO:0006487	GO:0016020
LOC103312584	GO:0006366	GO:0046982
LOC103312586	GO:0003676	GO:0008270
LOC103312587	GO:0004342	GO:0005737	GO:0005975	GO:0006043	GO:0006044	GO:0006091	GO:0016787
LOC103312588	GO:0030001	GO:0046872
LOC103312589	GO:0003676	GO:0005634	GO:0008270
LOC103312591	GO:0005840
LOC103312595	GO:0005545	GO:0030136	GO:0030276	GO:0048268
LOC103312596	GO:0046983
LOC103312602	GO:0000916	GO:0004758	GO:0007110	GO:0007111	GO:0007476	GO:0017059	GO:0030148	GO:0043147
LOC103312607	GO:0003676	GO:0046872
LOC103312609	GO:0005737	GO:0006629	GO:0016021	GO:0016627	GO:0055114
LOC103312614	GO:0000290	GO:0003676	GO:0005634	GO:0008270	GO:0016787
LOC103312616	GO:0003676	GO:0004190	GO:0006508	GO:0008270	GO:0015074
LOC103312618	GO:0046872
LOC103312627	GO:0005886	GO:0016021	GO:0050909
LOC103312628	GO:0005886	GO:0016021	GO:0050909
LOC103312632	GO:0016301	GO:0016310
LOC103312636	GO:0003676	GO:0046872
LOC103312640	GO:0006457	GO:0051087	GO:0051259
LOC103312650	GO:0005216	GO:0016021	GO:0034220
LOC103312654	GO:0035556
LOC103312655	GO:0005488	GO:0016043	GO:0044763
LOC103312656	GO:0004407	GO:0005634	GO:0006334	GO:0016575
LOC103312657	GO:0004129	GO:0005746	GO:1902600
LOC103312658	GO:0005488	GO:0030017	GO:0044763	GO:0061061
LOC103312659	GO:0003676	GO:0005634	GO:0008270
LOC103312660	GO:0003824
LOC103312663	GO:0016021
LOC103312672	GO:0004930	GO:0005886	GO:0007186	GO:0016021
LOC103312677	GO:0005576	GO:0006030	GO:0008061
LOC103312678	GO:0005576	GO:0006030	GO:0008061
LOC103312681	GO:0004871	GO:0007165	GO:0016020	GO:0016491	GO:0044464
LOC103312682	GO:0005622	GO:0006810
LOC103312683	GO:0005634	GO:0051028
LOC103312684	GO:0004616	GO:0006098	GO:0051287	GO:0055114
LOC103312686	GO:0003676	GO:0046872
LOC103312688	GO:0003735	GO:0005739	GO:0005840	GO:0006412
LOC103312689	GO:0003676
LOC103312690	GO:0000221	GO:0008152	GO:0015991	GO:0046961
LOC103312692	GO:0005747
LOC103312693	GO:0000737	GO:0004531
LOC103312695	GO:0046872
LOC103312696	GO:0004725	GO:0035335
LOC103312699	GO:0003677
LOC103312725	GO:0001530	GO:0005615	GO:0030882	GO:0042381	GO:0042834	GO:0070891
LOC103312731	GO:0004435	GO:0004871	GO:0005509	GO:0016042	GO:0035556
LOC103312732	GO:0005509
LOC103312735	GO:0016021	GO:0022857	GO:0055085
LOC103312740	GO:0005576	GO:0006030	GO:0008061
LOC103312742	GO:0016772
LOC103312746	GO:0007155	GO:0016021
LOC103312748	GO:0006030	GO:0016798
LOC103312755	GO:0004872	GO:0005509	GO:0006898	GO:0016020
LOC103312756	GO:0004872	GO:0005509	GO:0006898	GO:0016020
LOC103312757	GO:0004872	GO:0005509	GO:0006898	GO:0016020
LOC103312760	GO:0016020
LOC103312761	GO:0016020
LOC103312763	GO:0008152	GO:0016747
LOC103312769	GO:0004252	GO:0006508
LOC103312772	GO:0003676	GO:0008270	GO:0015074
LOC103312773	GO:0003676	GO:0046983
LOC103312774	GO:0006066	GO:0008812	GO:0050660	GO:0055114
LOC103312786	GO:0044464
LOC103312789	GO:0044765
LOC103312794	GO:0008270	GO:0008745	GO:0009253
LOC103312801	GO:0003777	GO:0005524	GO:0005871	GO:0005874	GO:0007018	GO:0008017	GO:0008152
LOC103312802	GO:0000786	GO:0003677	GO:0005634	GO:0006334
LOC103312803	GO:0003676	GO:0046872
LOC103312808	GO:0009987
LOC103312809	GO:0006810	GO:0016020	GO:0022857
LOC103312811	GO:0042302
LOC103312815	GO:0003676	GO:0046872
LOC103312816	GO:0003676	GO:0015074
LOC103312818	GO:0005085	GO:0043547
LOC103312824	GO:0005886	GO:0016021	GO:0050909
LOC103312830	GO:0005634	GO:0006355	GO:0043565
LOC103312834	GO:0004842	GO:0005634	GO:0006511	GO:0007275	GO:0008270	GO:0016567	GO:0016874
LOC103312835	GO:0008168	GO:0032259
LOC103312838	GO:0005096	GO:0005737	GO:0043547
LOC103312841	GO:0003677	GO:0003682	GO:0005515	GO:0005694
LOC103312848	GO:0004721	GO:0005634	GO:0005737	GO:0006470
LOC103312851	GO:0003993	GO:0016311
LOC103312853	GO:0003700	GO:0005634	GO:0006355	GO:0043565
LOC103312855	GO:0016021	GO:0055085
LOC103312856	GO:0005184	GO:0005576	GO:0007218
LOC103312864	GO:0005179	GO:0005576
LOC103312869	GO:0004767	GO:0005262	GO:0006685	GO:0016020	GO:0016798	GO:0070588
LOC103312870	GO:0004767	GO:0005262	GO:0006685	GO:0016020	GO:0016798	GO:0070588
LOC103312871	GO:0008152	GO:0016787
LOC103312872	GO:0004767	GO:0006685	GO:0016798
LOC103312878	GO:0007267
LOC103312879	GO:0016021	GO:0055085
LOC103312880	GO:0016021	GO:0055085
LOC103312892	GO:0003677	GO:0005634	GO:0006355
LOC103312909	GO:0042302
LOC103312913	GO:0000166	GO:0003676
LOC103312916	GO:0004930	GO:0007186	GO:0016021
LOC103312919	GO:0004930	GO:0007186	GO:0016021
LOC103312921	GO:0042302
LOC103312922	GO:0042302
LOC103312925	GO:0003677	GO:0008270
LOC103312926	GO:0004820	GO:0005524	GO:0005737	GO:0006426	GO:0071816
LOC103312928	GO:0003677
LOC103312934	GO:0005328	GO:0006836	GO:0016021	GO:0055085
LOC103312935	GO:0005391	GO:0005890	GO:0005918	GO:0006813	GO:0006814	GO:0007605	GO:0019991	GO:0030424	GO:0035158	GO:0035159	GO:0060857	GO:0061343
LOC103312936	GO:0008146	GO:0008152
LOC103312937	GO:0005890	GO:0006813	GO:0006814
LOC103312944	GO:0016787
LOC103312946	GO:0003676	GO:0004222	GO:0005509	GO:0006508	GO:0008270	GO:0031012
LOC103312947	GO:0007165
LOC103312951	GO:0043984	GO:0072487
LOC103312953	GO:0000166	GO:0003723	GO:0006396
LOC103312957	GO:0004888	GO:0007166	GO:0016020
LOC103312962	GO:0003677	GO:0005737	GO:0006310	GO:0015074	GO:0018149
LOC103312965	GO:0003676	GO:0008270
LOC103312967	GO:0005488
LOC103312969	GO:0007186	GO:0008527	GO:0016021	GO:0050912
LOC103312974	GO:0010467	GO:0044238	GO:0044260	GO:0044428
LOC103312975	GO:0003824	GO:0008152	GO:0016020
LOC103312978	GO:0008152	GO:0016772
LOC103312979	GO:0008152	GO:0016772
LOC103312981	GO:0008152	GO:0016772
LOC103312982	GO:0008152	GO:0016772
LOC103312984	GO:0003677	GO:0006310	GO:0015074
LOC103312986	GO:0003993	GO:0016311
LOC103312988	GO:0003676	GO:0005634	GO:0008270
LOC103312990	GO:0001104	GO:0006357	GO:0016592
LOC103312991	GO:0004021	GO:0005622	GO:0007264	GO:0009058	GO:0030170
LOC103312994	GO:0008168	GO:0032259
LOC103313000	GO:0005089	GO:0043547
LOC103313002	GO:0004862	GO:0071901
LOC103313003	GO:0044260	GO:0090304	GO:1902589
LOC103313007	GO:0004930	GO:0007186	GO:0016021
LOC103313010	GO:0004252	GO:0006508
LOC103313013	GO:0005452	GO:0016021	GO:0098656
LOC103313016	GO:0005886	GO:0016021	GO:0050909
LOC103313018	GO:0043170	GO:0044238	GO:0046872
LOC103313020	GO:0004725	GO:0035335
LOC103313022	GO:0006470	GO:0016791
LOC103313023	GO:0004725	GO:0035335
LOC103313025	GO:0004725	GO:0035335
LOC103313028	GO:0004713	GO:0005524	GO:0016021	GO:0018108
LOC103313029	GO:0008270
LOC103313032	GO:0005634	GO:0006355	GO:0043565
LOC103313035	GO:0004983	GO:0007218	GO:0016021
LOC103313037	GO:0008152	GO:0080048
LOC103313038	GO:0005524	GO:0016301	GO:0016310
LOC103313045	GO:0004930	GO:0005886	GO:0007186	GO:0016021
LOC103313050	GO:0016491	GO:0055114
LOC103313051	GO:0008152	GO:0016787
LOC103313055	GO:0003676	GO:0003700	GO:0005634	GO:0006357	GO:0010038	GO:0046872	GO:0055076
LOC103313057	GO:0004842	GO:0005634	GO:0006511	GO:0007275	GO:0008270	GO:0016567
LOC103313058	GO:0004842	GO:0005634	GO:0006511	GO:0007275	GO:0008270	GO:0016567	GO:0016874
LOC103313059	GO:0004930	GO:0007186	GO:0016021
LOC103313061	GO:0004672	GO:0005524	GO:0006468
LOC103313062	GO:0003677	GO:0004252	GO:0004842	GO:0005634	GO:0006281	GO:0006508	GO:0008270	GO:0016567
LOC103313064	GO:0044699
LOC103313065	GO:0006520	GO:0016831	GO:0030170
LOC103313070	GO:0005524	GO:0008152	GO:0016021	GO:0042626	GO:0055085
LOC103313072	GO:0005634	GO:0006915
LOC103313076	GO:0003700	GO:0005634	GO:0006355	GO:0043565
LOC103313078	GO:0046983
LOC103313080	GO:0005615
LOC103313081	GO:0097159	GO:1901363
LOC103313084	GO:0002165	GO:0007424	GO:0009653	GO:0009888	GO:0030198
LOC103313087	GO:0022008
LOC103313091	GO:0004713	GO:0005524	GO:0018108
LOC103313092	GO:0016021
LOC103313094	GO:0000166	GO:0003676
LOC103313095	GO:0046872
LOC103313098	GO:0006508	GO:0008236	GO:0016020	GO:0046872
LOC103313099	GO:0006839	GO:0016021	GO:0022857	GO:0031966
LOC103313102	GO:0008045
LOC103313103	GO:0016853	GO:0044267
LOC103313104	GO:0003676	GO:0046872
LOC103313105	GO:0003676	GO:0046872
LOC103313108	GO:0003779
LOC103313109	GO:0044765
LOC103313110	GO:0005488
LOC103313112	GO:0007399
LOC103313113	GO:0016021
LOC103313116	GO:0003676	GO:0046872
LOC103313117	GO:0003676	GO:0046872
LOC103313118	GO:0003676	GO:0046872
LOC103313119	GO:0003676	GO:0005634	GO:0008270
LOC103313120	GO:0003676	GO:0046872
LOC103313121	GO:0004674	GO:0005524	GO:0006468
LOC103313123	GO:0000166	GO:0003677	GO:0003887	GO:0004519	GO:0006260	GO:0006298	GO:0008408	GO:0071897	GO:0090305
LOC103313127	GO:0003677	GO:0003682	GO:0005634	GO:0046872
LOC103313128	GO:0035556
LOC103313129	GO:0004252	GO:0006508
LOC103313132	GO:0007611
LOC103313133	GO:0004190	GO:0006508
LOC103313138	GO:0003777	GO:0005524	GO:0005871	GO:0005874	GO:0007018	GO:0008017	GO:0008152
LOC103313139	GO:0000786	GO:0003677	GO:0005634	GO:0006334
LOC103313143	GO:0006810
LOC103313145	GO:0003677	GO:0004519	GO:0005622	GO:0006281	GO:0090305
LOC103313151	GO:0005634	GO:0008270
LOC103313155	GO:0016021
LOC103313156	GO:0016021
LOC103313157	GO:0046872
LOC103313158	GO:0005634	GO:0005737	GO:0006606	GO:0008565
LOC103313160	GO:0003676	GO:0005634	GO:0008270
LOC103313162	GO:0003677	GO:0004518	GO:0090305
LOC103313163	GO:0003676	GO:0008270
LOC103313165	GO:0004252	GO:0006508
LOC103313166	GO:0003676	GO:0005634	GO:0008270
LOC103313168	GO:0005102	GO:0009609	GO:0045824	GO:0061060
LOC103313170	GO:0004672	GO:0005524	GO:0006468
LOC103313174	GO:0016021
LOC103313177	GO:0016491	GO:0055114
LOC103313179	GO:0000079	GO:0005634	GO:0019901	GO:0051301
LOC103313180	GO:0003677	GO:0003682	GO:0005634
LOC103313181	GO:0005524
LOC103313184	GO:0005179	GO:0005576
LOC103313190	GO:0003676	GO:0046872
LOC103313192	GO:0004692	GO:0005524	GO:0005952	GO:0008603	GO:0045859
LOC103313193	GO:0003676	GO:0046872
LOC103313196	GO:0004108	GO:0006099	GO:0044262
LOC103313197	GO:0006508	GO:0016805
LOC103313198	GO:0003777	GO:0005524	GO:0005871	GO:0005874	GO:0007018	GO:0008017	GO:0008152
LOC103313200	GO:0000186	GO:0004709	GO:0005524
LOC103313201	GO:0003676	GO:0008270
LOC103313206	GO:0004066	GO:0006529
LOC103313214	GO:0016740
LOC103313217	GO:0003676	GO:0005634	GO:0008270
LOC103313220	GO:0005215	GO:0005509	GO:0007156	GO:0016021	GO:0055085
LOC103313221	GO:0006464
LOC103313222	GO:0000166	GO:0003676	GO:0019013	GO:0030529
LOC103313225	GO:0007186	GO:0008527	GO:0016021	GO:0050912
LOC103313226	GO:0007186	GO:0008527	GO:0016021	GO:0050912
LOC103313227	GO:0007186	GO:0008527	GO:0016021	GO:0050912
LOC103313228	GO:0005549
LOC103313230	GO:0000166	GO:0003676
LOC103313231	GO:0004222	GO:0006508
LOC103313235	GO:0003676	GO:0006508
LOC103313237	GO:0005794	GO:0016020
LOC103313238	GO:0006506
LOC103313239	GO:0006506
LOC103313242	GO:0046872
LOC103313244	GO:0006508	GO:0008234
LOC103313246	GO:0004252	GO:0006508
LOC103313247	GO:0006629
LOC103313248	GO:0004252	GO:0006508
LOC103313259	GO:0007275	GO:0048856
LOC103313261	GO:0000166	GO:0016787
LOC103313262	GO:0046872
LOC103313266	GO:0003777	GO:0005524	GO:0005871	GO:0005874	GO:0007018	GO:0008017	GO:0008152
LOC103313267	GO:0042302
LOC103313268	GO:0042302
LOC103313269	GO:0003676	GO:0046872
LOC103313270	GO:0044464
LOC103313272	GO:0005787	GO:0006465	GO:0008233	GO:0016021
LOC103313274	GO:0003676	GO:0005524	GO:0008026	GO:0008152
LOC103313277	GO:0005184	GO:0005576	GO:0006813	GO:0006940	GO:0007204	GO:0007218	GO:0007528	GO:0008343	GO:0008344	GO:0008345	GO:0009881	GO:0016021	GO:0016057	GO:0016286	GO:0033555	GO:0071855
LOC103313280	GO:0004930	GO:0007186	GO:0016021
LOC103313283	GO:0008270	GO:0035556
LOC103313287	GO:0005488	GO:0016043	GO:0048856	GO:0048869	GO:0051179
LOC103313288	GO:0003676	GO:0006508
LOC103313289	GO:0005524	GO:0016301	GO:0016310
LOC103313291	GO:0003676	GO:0046872
LOC103313296	GO:0005886	GO:0016021	GO:0050909
LOC103313300	GO:0005634	GO:0008270
LOC103313301	GO:0003676	GO:0008270
LOC103313304	GO:0004252	GO:0006508
LOC103313305	GO:0004252	GO:0006508
LOC103313306	GO:0003676	GO:0046872
LOC103313307	GO:0003677	GO:0006310	GO:0006810	GO:0015074	GO:0016021
LOC103313308	GO:0043167	GO:0097159	GO:1901363
LOC103313309	GO:0003676	GO:0008270	GO:0035556
LOC103313312	GO:0003824
LOC103313315	GO:0004497	GO:0005506	GO:0016705	GO:0020037	GO:0055114
LOC103313316	GO:0004497	GO:0005506	GO:0016705	GO:0020037	GO:0055114
LOC103313321	GO:0005215	GO:0006810	GO:0016020
LOC103313322	GO:0003824
LOC103313323	GO:0005634	GO:0005703	GO:0006355	GO:0006936	GO:0007156	GO:0007298	GO:0007420	GO:0007427	GO:0007517	GO:0007527	GO:0008307	GO:0030241	GO:0030898	GO:0031672	GO:0035996	GO:0042052	GO:0042803	GO:0043565	GO:0045214	GO:0046658	GO:0048663	GO:0050821	GO:0060361	GO:0071689
LOC103313324	GO:0004984	GO:0005549	GO:0007165	GO:0016021	GO:0050911
LOC103313325	GO:0003676	GO:0005524	GO:0006310	GO:0008026
LOC103313326	GO:0005524	GO:0006605	GO:0016020	GO:0017038
LOC103313327	GO:0004984	GO:0005549	GO:0007165	GO:0016021	GO:0050911
LOC103313332	GO:0000166	GO:0003676	GO:0003887	GO:0071897
LOC103313333	GO:0003774	GO:0005524	GO:0008152	GO:0016459
LOC103313337	GO:0008289	GO:0015078	GO:0015986	GO:0015991	GO:0016021	GO:0045263
LOC103313338	GO:0005737	GO:0007349	GO:0016020
LOC103313341	GO:0005576	GO:0006030	GO:0008061
LOC103313347	GO:0008152	GO:0016787
LOC103313348	GO:0008146	GO:0008152
LOC103313355	GO:0003676	GO:0004674	GO:0005524	GO:0005634	GO:0006468	GO:0008270
LOC103313356	GO:0000166	GO:0003676	GO:0005622	GO:0008408	GO:0030170	GO:0090305
LOC103313360	GO:0003676	GO:0008270	GO:0015074
LOC103313361	GO:0000166	GO:0003676	GO:0003887	GO:0046872	GO:0071897
LOC103313370	GO:0044763
LOC103313372	GO:0016021	GO:0055114
LOC103313381	GO:0003676	GO:0008152	GO:0016787	GO:0046872
LOC103313384	GO:0004930	GO:0007186	GO:0016021
LOC103313385	GO:0005549
LOC103313392	GO:0004252	GO:0006508
LOC103313393	GO:0046872
LOC103313394	GO:0005622	GO:0007165
LOC103313396	GO:0003676	GO:0008270
LOC103313397	GO:0046872
LOC103313398	GO:0046872
LOC103313399	GO:0016021
LOC103313400	GO:0004843	GO:0005509	GO:0006511
LOC103313401	GO:0046872
LOC103313402	GO:0005549
LOC103313403	GO:0005634	GO:0006355	GO:0043565
LOC103313406	GO:0046872
LOC103313407	GO:0046872
LOC103313408	GO:0046872
LOC103313409	GO:0046872
LOC103313410	GO:0016021
LOC103313412	GO:0016021	GO:0055085
LOC103313416	GO:0005549
LOC103313418	GO:0000977	GO:0003705	GO:0005634	GO:0005737	GO:0007519	GO:0007520	GO:0007525	GO:0045944	GO:0046872
LOC103313422	GO:0003676	GO:0046872
LOC103313424	GO:0005737	GO:0005856	GO:0008092	GO:0019898
LOC103313429	GO:0004332	GO:0006096
LOC103313431	GO:0000166	GO:0003676	GO:0003887	GO:0071897
LOC103313435	GO:0005488	GO:0016491
LOC103313438	GO:0003743	GO:0006413	GO:0046331
LOC103313445	GO:0003677	GO:0004527	GO:0005634	GO:0008270	GO:0016568	GO:0090305
LOC103313446	GO:0015293	GO:0016020	GO:0044765
LOC103313452	GO:0003677	GO:0003678	GO:0005524	GO:0005634	GO:0006270	GO:0032508	GO:0042555
LOC103313453	GO:0008152	GO:0008376	GO:0032580
LOC103313454	GO:0000413	GO:0003755	GO:0006457
LOC103313458	GO:0004984	GO:0005549	GO:0007165	GO:0016021	GO:0050911
LOC103313459	GO:0003677	GO:0003887	GO:0005634	GO:0006281	GO:0071897
LOC103313460	GO:0003677	GO:0003887	GO:0005634	GO:0006281	GO:0071897
LOC103313461	GO:0003677	GO:0003887	GO:0005634	GO:0006281	GO:0016758	GO:0071897
LOC103313463	GO:0003676	GO:0046872
LOC103313466	GO:0003677	GO:0005634	GO:0006351
LOC103313469	GO:0005634	GO:0008270
LOC103313470	GO:0004553	GO:0005975
LOC103313471	GO:0003824	GO:0008152	GO:0016020
LOC103313476	GO:0016021	GO:0022891	GO:0055085
LOC103313486	GO:0006869
LOC103313489	GO:0003676	GO:0004386	GO:0005524	GO:0008152
LOC103313490	GO:0003920	GO:0009117	GO:0046872	GO:0055114	GO:1902560
LOC103313493	GO:0004984	GO:0005549	GO:0007165	GO:0016021	GO:0050911
LOC103313494	GO:0004984	GO:0005549	GO:0007165	GO:0016021	GO:0050911
LOC103313496	GO:0004930	GO:0007186	GO:0016021
LOC103313498	GO:0006508	GO:0008234
LOC103313501	GO:0005488
LOC103313502	GO:0005634	GO:0006355	GO:0043565
LOC103313504	GO:0005634	GO:0006355	GO:0016021	GO:0043565
LOC103313507	GO:0004146	GO:0006545	GO:0009165	GO:0050661	GO:0055114
LOC103313509	GO:0005524	GO:0006298	GO:0007131	GO:0030983	GO:0032300
LOC103313524	GO:0005739
LOC103313528	GO:0003677
LOC103313532	GO:0004970	GO:0016020	GO:0035235
LOC103313534	GO:0005886	GO:0016021	GO:0050909
LOC103313535	GO:0005886	GO:0016021	GO:0050909
LOC103313536	GO:0003677	GO:0006259	GO:0006355	GO:0016787
LOC103313540	GO:0005634	GO:0006355	GO:0016021	GO:0043565
LOC103313541	GO:0005741	GO:0006457	GO:0006626	GO:0051087	GO:0051259
LOC103313542	GO:0046872
LOC103313545	GO:0046872
LOC103313549	GO:0004930	GO:0005886	GO:0007186	GO:0016021
LOC103313553	GO:0005272	GO:0016021	GO:0035725
LOC103313554	GO:0003676	GO:0004190	GO:0006508	GO:0008270	GO:0015074
LOC103313558	GO:0008152	GO:0016779
LOC103313559	GO:0097159	GO:1901363
LOC103313560	GO:0005576	GO:0006030	GO:0008061
LOC103313562	GO:0004672	GO:0005524	GO:0006468	GO:0035091
LOC103313564	GO:0004721	GO:0006470
LOC103313565	GO:0005488
LOC103313567	GO:0006281
LOC103313574	GO:0000166	GO:0003676
LOC103313575	GO:0005622	GO:0006888
LOC103313576	GO:0035556
LOC103313577	GO:0005634	GO:0006355
LOC103313578	GO:0005886	GO:0016021	GO:0050909
LOC103313579	GO:0004721	GO:0006470
LOC103313592	GO:0008152	GO:0016772
LOC103313593	GO:0008152	GO:0016772
LOC103313595	GO:0004122	GO:0005737	GO:0006535	GO:0019343
LOC103313598	GO:0004984	GO:0005549	GO:0005886	GO:0007165	GO:0016021	GO:0050911
LOC103313603	GO:0005506	GO:0016706	GO:0031418	GO:0055114
LOC103313605	GO:0004364	GO:0008152
LOC103313606	GO:0009235
LOC103313607	GO:0046983
LOC103313611	GO:0016021
LOC103313612	GO:0003676	GO:0004386	GO:0005524	GO:0008152
LOC103313615	GO:0005230	GO:0016020	GO:0034220
LOC103313624	GO:0003723	GO:0004386	GO:0005524	GO:0008152
LOC103313625	GO:0003723	GO:0004386	GO:0005524	GO:0008152
LOC103313633	GO:0006974	GO:0031981	GO:0043232	GO:0044763
LOC103313634	GO:0016787	GO:0071704
LOC103313638	GO:0055114	GO:0080019
LOC103313640	GO:0004659	GO:0006744	GO:0016021
LOC103313641	GO:0006351	GO:0071840
LOC103313645	GO:0008152	GO:0016772
LOC103313648	GO:0005576	GO:0007339
LOC103313650	GO:0008237
LOC103313651	GO:0004222	GO:0006508
LOC103313653	GO:0003676
LOC103313655	GO:0000166	GO:0003676
LOC103313657	GO:0004867	GO:0010951
LOC103313658	GO:0004867	GO:0006508
LOC103313659	GO:0004867	GO:0010951
LOC103313660	GO:0004867	GO:0010951
LOC103313664	GO:0016787
LOC103313665	GO:0004725	GO:0035335
LOC103313668	GO:0003950	GO:0008152
LOC103313669	GO:0046872
LOC103313670	GO:0006355	GO:0032777
LOC103313671	GO:0043565
LOC103313674	GO:0005576	GO:0006030	GO:0008061
LOC103313675	GO:0008270
LOC103313679	GO:0000786	GO:0003677	GO:0005634	GO:0006334
LOC103313681	GO:0003677	GO:0003682	GO:0005634	GO:0006355
LOC103313682	GO:0005198	GO:0005634	GO:0006508	GO:0008233	GO:0016226	GO:0051536
LOC103313684	GO:0005198	GO:0005634	GO:0006508	GO:0008233	GO:0016226	GO:0051536
LOC103313686	GO:0006886	GO:0008536
LOC103313687	GO:0003707	GO:0004887	GO:0005634	GO:0006355	GO:0008270	GO:0030522	GO:0043401	GO:0043565
LOC103313688	GO:0004842	GO:0005634	GO:0006511	GO:0007275	GO:0008270	GO:0016567	GO:0016874
LOC103313691	GO:0005578	GO:0006508	GO:0008237	GO:0008270
LOC103313698	GO:0005829	GO:0006508	GO:0016920
LOC103313699	GO:0003677	GO:0006302	GO:0006310
LOC103313702	GO:0004252	GO:0008080	GO:0008152
LOC103313716	GO:0003676	GO:0005215	GO:0005743	GO:0015074	GO:0016021	GO:0055085
LOC103313718	GO:0005215	GO:0006810	GO:0008289
LOC103313721	GO:0008152	GO:0016758
LOC103313722	GO:0006633	GO:0016021	GO:0016740
LOC103313723	GO:0009987
LOC103313724	GO:0004222	GO:0006508	GO:0008270
LOC103313725	GO:0008270
LOC103313728	GO:0005248	GO:0016021	GO:0034765	GO:0035725
LOC103313729	GO:0042302
LOC103313730	GO:0006807	GO:0016811
LOC103313731	GO:0006807	GO:0016811
LOC103313736	GO:0005549
LOC103313738	GO:0004871	GO:0007165
LOC103313741	GO:0016491	GO:0055114
LOC103313742	GO:0004970	GO:0016020	GO:0035235
LOC103313744	GO:0006811
LOC103313745	GO:0005886	GO:0016021	GO:0050909
LOC103313746	GO:0006807	GO:0016811
LOC103313747	GO:0016021
LOC103313748	GO:0005549
LOC103313751	GO:0004252	GO:0006508
LOC103313752	GO:0005198
LOC103313753	GO:0003676	GO:0006508
LOC103313758	GO:0008152
LOC103313760	GO:0004842	GO:0005634	GO:0006511	GO:0007165	GO:0007275	GO:0008270	GO:0016021	GO:0016567	GO:0016874	GO:0045087
LOC103313763	GO:0003676
LOC103313772	GO:0003676	GO:0046872
LOC103313773	GO:0008152	GO:0016772
LOC103313775	GO:0004864	GO:0009966	GO:0043086	GO:0043666
LOC103313776	GO:0003735	GO:0005840	GO:0006412
LOC103313778	GO:0005549
LOC103313779	GO:0003677	GO:0003682	GO:0005634
LOC103313791	GO:0004842	GO:0005634	GO:0006511	GO:0007165	GO:0007275	GO:0008270	GO:0016021	GO:0016567	GO:0016874	GO:0045087
LOC103313792	GO:0003796	GO:0008152	GO:0046872
LOC103313793	GO:0003796	GO:0008152	GO:0046872
LOC103313802	GO:0000166	GO:0003677	GO:0003887	GO:0006260	GO:0008408	GO:0071897	GO:0090305
LOC103313805	GO:0003677
LOC103313807	GO:0003950	GO:0008152
LOC103313819	GO:0005488
LOC103313820	GO:0003998	GO:0008152
LOC103313823	GO:0003723
LOC103313826	GO:0004499	GO:0050660	GO:0050661	GO:0055114
LOC103313828	GO:0003950	GO:0008152
LOC103313835	GO:0008152	GO:0016788
LOC103313845	GO:0003824
LOC103313848	GO:0005488
LOC103313849	GO:0003824	GO:0006508	GO:0046872
LOC103313852	GO:0005786	GO:0006614	GO:0008312	GO:0030942
LOC103313855	GO:0004698	GO:0005524	GO:0007030	GO:0007252	GO:0007616	GO:0008285	GO:0009950	GO:0019992	GO:0034389	GO:0045471	GO:0046872	GO:0048812
LOC103313856	GO:0003824
LOC103313857	GO:0090501
LOC103313867	GO:0016021
LOC103313870	GO:0016787
LOC103313875	GO:0006629	GO:0020037	GO:0046872
LOC103313880	GO:0004252	GO:0006508
LOC103313885	GO:0046872
LOC103313886	GO:0046872
LOC103313887	GO:0003677	GO:0003899	GO:0005634	GO:0006351
LOC103313891	GO:0046872
LOC103313893	GO:0006811	GO:0016020
LOC103313894	GO:0004252	GO:0006508
LOC103313898	GO:0004252	GO:0006508
LOC103313901	GO:0046872
LOC103313905	GO:0005488
LOC103313906	GO:0003676	GO:0046872
LOC103313913	GO:0046872
LOC103313918	GO:0003677	GO:0003899	GO:0005665	GO:0006366	GO:0008270
LOC103313921	GO:0000786	GO:0003677	GO:0005634	GO:0006334
LOC103313927	GO:0005488
LOC103313928	GO:0003824	GO:0044699
LOC103313932	GO:0004798	GO:0005524	GO:0006233	GO:0046939
LOC103313933	GO:0003747	GO:0006415
LOC103313939	GO:0005887	GO:0046658
LOC103313943	GO:0004674	GO:0005524	GO:0005680	GO:0006468	GO:0030071
LOC103313946	GO:0000439	GO:0000990	GO:0001111	GO:0001113	GO:0005675	GO:0006289	GO:0006355	GO:0009411
LOC103313947	GO:0016021
LOC103313951	GO:0009055	GO:0015035	GO:0045454	GO:0055114
LOC103313952	GO:0005615
LOC103313955	GO:0006364	GO:0032040
LOC103313972	GO:0046872
LOC103313973	GO:0003676	GO:0046872
LOC103313982	GO:0006886	GO:0008536
LOC103313985	GO:0005509	GO:0016021	GO:0055085
LOC103313986	GO:0016021	GO:0055085
LOC103313989	GO:0046872
LOC103313991	GO:0005615
LOC103313995	GO:0004181	GO:0006508	GO:0008270
LOC103313996	GO:0004252	GO:0006508
LOC103313997	GO:0003676	GO:0015074
LOC103313998	GO:0003676	GO:0015074
LOC103313999	GO:0004298	GO:0005839	GO:0051603
LOC103314001	GO:0004222	GO:0006508	GO:0008270	GO:0031012
LOC103314004	GO:0003700	GO:0005634	GO:0006355	GO:0043565
LOC103314005	GO:0045454
LOC103314009	GO:0003735	GO:0003779	GO:0003899	GO:0005200	GO:0005840	GO:0005885	GO:0006412	GO:0008360	GO:0030031	GO:0030866	GO:0032774	GO:0034314	GO:0045179	GO:0046331	GO:0070938
LOC103314010	GO:0004984	GO:0005549	GO:0007165	GO:0016021	GO:0050911
LOC103314013	GO:0046872
LOC103314018	GO:0004252	GO:0006508	GO:0016021
LOC103314020	GO:0046872
LOC103314024	GO:0007219	GO:0007423
LOC103314025	GO:0008146	GO:0008152
LOC103314033	GO:0008083
LOC103314034	GO:0044765
LOC103314036	GO:0004930	GO:0007186	GO:0016021
LOC103314043	GO:0016021
LOC103314044	GO:0016020
LOC103314046	GO:0003677	GO:0003899	GO:0005634	GO:0006351	GO:0032549
LOC103314047	GO:0005509
LOC103314048	GO:0044699
LOC103314049	GO:0004553	GO:0005576	GO:0005975	GO:0006030	GO:0008061
LOC103314054	GO:0003677	GO:0003682
LOC103314059	GO:0006810
LOC103314063	GO:0004984	GO:0005549	GO:0007165	GO:0016021	GO:0050911
LOC103314064	GO:0004984	GO:0005549	GO:0007165	GO:0016021	GO:0050911
LOC103314065	GO:0004984	GO:0005549	GO:0007165	GO:0016021	GO:0050911
LOC103314066	GO:0004984	GO:0005549	GO:0007165	GO:0016021	GO:0050911
LOC103314067	GO:0004984	GO:0005549	GO:0007165	GO:0016021	GO:0050911
LOC103314068	GO:0004984	GO:0005549	GO:0007165	GO:0016021	GO:0050911
LOC103314069	GO:0004559	GO:0006013	GO:0008270	GO:0030246
LOC103314070	GO:0005488	GO:0044763	GO:0044765
LOC103314072	GO:0005576	GO:0006030	GO:0008061
LOC103314075	GO:0005316	GO:0016021	GO:0055085
LOC103314076	GO:0004181	GO:0006508	GO:0008270
LOC103314077	GO:0006810
LOC103314078	GO:0000281	GO:0003924	GO:0004871	GO:0005525	GO:0005940	GO:0007165	GO:0016021
LOC103314084	GO:0008270
LOC103314091	GO:0008270
LOC103314092	GO:0005215	GO:0016021	GO:0055085
LOC103314093	GO:0008271	GO:0016021	GO:1902358
LOC103314095	GO:0005634	GO:0042254
LOC103314096	GO:0018095
LOC103314099	GO:0098542
LOC103314102	GO:0004842	GO:0016567	GO:0016874
LOC103314107	GO:0016021	GO:0022891	GO:0055085
LOC103314115	GO:0003824	GO:0008152	GO:0016020
LOC103314123	GO:0004842	GO:0005634	GO:0006511	GO:0007275	GO:0008270	GO:0016567	GO:0016874
LOC103314125	GO:0004061	GO:0019441
LOC103314127	GO:0004521	GO:0009303	GO:0016020	GO:0090502
LOC103314128	GO:0003676	GO:0046872
LOC103314130	GO:0003735	GO:0005840	GO:0032543	GO:0044446
LOC103314131	GO:0051087
LOC103314134	GO:0005811
LOC103314135	GO:0004497	GO:0005506	GO:0016705	GO:0020037	GO:0055114
LOC103314136	GO:0004497	GO:0005506	GO:0016705	GO:0020037	GO:0055114
LOC103314138	GO:0005245	GO:0005891	GO:0034765	GO:0070588
LOC103314141	GO:0003714	GO:0005634	GO:0045746
LOC103314142	GO:0007218
LOC103314143	GO:0003824	GO:0008152
LOC103314150	GO:0005488
LOC103314151	GO:0008233
LOC103314154	GO:0003896	GO:0006269
LOC103314157	GO:0051087
LOC103314158	GO:0003676	GO:0008270
LOC103314159	GO:0005506	GO:0015671	GO:0019825	GO:0020037
LOC103314160	GO:0006629	GO:0016798
LOC103314161	GO:0004984	GO:0005549	GO:0007165	GO:0016021	GO:0050911
LOC103314163	GO:0016021	GO:0022891	GO:0055085
LOC103314164	GO:0003677	GO:0004527	GO:0005634	GO:0008270	GO:0016568	GO:0090305
LOC103314165	GO:0016021	GO:0022891	GO:0055085
LOC103314166	GO:0008289
LOC103314171	GO:0003700	GO:0003729	GO:0003735	GO:0005730	GO:0005762	GO:0006412
LOC103314173	GO:0000166
LOC103314176	GO:0003700	GO:0005509	GO:0005788	GO:0006355	GO:0006457	GO:0030246	GO:0043565	GO:0051082
LOC103314180	GO:0008270
LOC103314184	GO:0005576	GO:0008152	GO:0052689
LOC103314185	GO:0005576	GO:0008152	GO:0044765	GO:0052689
LOC103314187	GO:0004252	GO:0006508
LOC103314188	GO:0072546
LOC103314192	GO:0005215	GO:0005622	GO:0006810
LOC103314194	GO:0007165	GO:0008158	GO:0016021
LOC103314196	GO:0005549
LOC103314197	GO:0016311	GO:0016791
LOC103314198	GO:0016772
LOC103314199	GO:0016592
LOC103314200	GO:0003676	GO:0005634	GO:0008270
LOC103314205	GO:0008270
LOC103314210	GO:0005549
LOC103314213	GO:0016021	GO:0055085
LOC103314219	GO:0003824	GO:0006084
LOC103314220	GO:0005488
LOC103314222	GO:0035556	GO:0051260
LOC103314225	GO:0000166	GO:0001731	GO:0003743	GO:0005852	GO:0006446	GO:0016282	GO:0033290
LOC103314227	GO:0016021	GO:0055085
LOC103314229	GO:0016021	GO:0055085
LOC103314230	GO:0003677	GO:0006310	GO:0015074
LOC103314231	GO:0045089	GO:0050829
LOC103314234	GO:0003676	GO:0008270
LOC103314235	GO:0016021
LOC103314238	GO:0016021
LOC103314241	GO:0005488
LOC103314245	GO:0003676
LOC103314248	GO:0004222	GO:0005576	GO:0006508	GO:0008270	GO:0052689
LOC103314250	GO:0005576	GO:0008152	GO:0052689
LOC103314251	GO:0004984	GO:0005549	GO:0007165	GO:0016021	GO:0050911
LOC103314252	GO:0004984	GO:0005549	GO:0007165	GO:0016021	GO:0050911
LOC103314253	GO:0004984	GO:0005549	GO:0007165	GO:0016021	GO:0050911
LOC103314254	GO:0004984	GO:0005549	GO:0007165	GO:0016021	GO:0050911
LOC103314255	GO:0001609	GO:0001973	GO:0006109	GO:0007268	GO:0008306	GO:0016021	GO:0022008	GO:0090281
LOC103314257	GO:0003729
LOC103314267	GO:0004725	GO:0035335
LOC103314268	GO:0004721	GO:0006470
LOC103314271	GO:0007268	GO:0019992
LOC103314272	GO:0003676	GO:0004970	GO:0008408	GO:0016020	GO:0035235	GO:0090305
LOC103314273	GO:0004197	GO:0006508	GO:0006915
LOC103314281	GO:0008023
LOC103314284	GO:0003677
LOC103314297	GO:0004984	GO:0005549	GO:0007165	GO:0016021	GO:0050911
LOC103314306	GO:0003677	GO:0006310	GO:0015074
LOC103314314	GO:0004252	GO:0006508
LOC103314320	GO:0005829
LOC103314321	GO:0003676	GO:0006351	GO:0046983
LOC103314325	GO:0004984	GO:0005549	GO:0007165	GO:0016021	GO:0050911
LOC103314328	GO:0003677	GO:0004518	GO:0090305
LOC103314333	GO:0004842	GO:0016567
LOC103314340	GO:0004177	GO:0006508	GO:0008237	GO:0008270
LOC103314344	GO:0016491	GO:0055114
LOC103314348	GO:0005337	GO:0016021	GO:1901642
LOC103314349	GO:0006810
LOC103314350	GO:0003676
LOC103314351	GO:0005524	GO:0006139	GO:0016310	GO:0019205
LOC103314356	GO:0004579	GO:0005789	GO:0006486	GO:0016021
LOC103314358	GO:0008152	GO:0008270	GO:0016787
LOC103314359	GO:0004983	GO:0007218	GO:0016021
LOC103314360	GO:0004983	GO:0004995	GO:0005887	GO:0007194	GO:0007217	GO:0007218	GO:0030536	GO:0042263
LOC103314362	GO:0016021
LOC103314372	GO:0005242	GO:0016021	GO:0034765	GO:0071805
LOC103314373	GO:0006811
LOC103314374	GO:0000278	GO:0003676	GO:0006470	GO:0008064	GO:0010591	GO:0016070	GO:0016319	GO:0017017	GO:0048749	GO:0050770
LOC103314378	GO:0008270
LOC103314382	GO:0000166
LOC103314383	GO:0004984	GO:0005549	GO:0007165	GO:0016021	GO:0050911
LOC103314390	GO:0006814	GO:0016020
LOC103314391	GO:0003676
LOC103314395	GO:0008270
LOC103314397	GO:0003676	GO:0003824	GO:0008270
LOC103314401	GO:0000166	GO:0003677	GO:0003887	GO:0004222	GO:0005509	GO:0006260	GO:0006508	GO:0008270	GO:0008408	GO:0031012	GO:0071897	GO:0090305
LOC103314407	GO:0016740
LOC103314415	GO:0042302
LOC103314416	GO:0016021	GO:0055085
LOC103314419	GO:0007218
LOC103314420	GO:0004984	GO:0005549	GO:0007165	GO:0016021	GO:0050911
LOC103314421	GO:0005230	GO:0044763
LOC103314422	GO:0042302
LOC103314436	GO:0008152	GO:0008376	GO:0032580
LOC103314443	GO:0003723	GO:0003964	GO:0006278
LOC103314444	GO:0004828	GO:0005524	GO:0005737	GO:0006434
LOC103314449	GO:0000166	GO:0003676
LOC103314451	GO:0008152	GO:0008376	GO:0032580
LOC103314452	GO:0008152	GO:0008376	GO:0032580
LOC103314455	GO:0005921	GO:0006811	GO:0016021
LOC103314456	GO:0004984	GO:0005549	GO:0007165	GO:0016021	GO:0050911
LOC103314459	GO:0016491	GO:0055114
LOC103314460	GO:0003676	GO:0008152	GO:0016787	GO:0046872
LOC103314461	GO:0005549
LOC103314462	GO:0005549
LOC103314471	GO:0004750	GO:0005975	GO:0006098	GO:0046872
LOC103314472	GO:0003676	GO:0004674	GO:0005524	GO:0005634	GO:0006468	GO:0008270
LOC103314473	GO:0003677	GO:0006310	GO:0015074
LOC103314476	GO:0005215	GO:0016021	GO:0055085
LOC103314479	GO:0003677	GO:0005524	GO:0006260	GO:0016811
LOC103314480	GO:0008152	GO:0016772
LOC103314482	GO:0003676	GO:0005634	GO:0008270
LOC103314483	GO:0006338	GO:0006355	GO:0031011
LOC103314485	GO:0003676	GO:0046872
LOC103314487	GO:0003677	GO:0006310	GO:0015074
LOC103314488	GO:0007155	GO:0016021
LOC103314489	GO:0005328	GO:0006836	GO:0016021	GO:0055085
LOC103314492	GO:0003676
LOC103314494	GO:0007155	GO:0016021
LOC103314495	GO:0005509
LOC103314496	GO:0003676	GO:0004190	GO:0006508	GO:0015074
LOC103314497	GO:0003677	GO:0006355	GO:0016592	GO:0046983
LOC103314499	GO:0035307	GO:0071595
LOC103314500	GO:0016491	GO:0055114
LOC103314501	GO:0003743	GO:0006413
LOC103314505	GO:0003677	GO:0006310	GO:0015074
LOC103314509	GO:0003676	GO:0004190	GO:0006508	GO:0015074	GO:0046983
LOC103314510	GO:0003676	GO:0004190	GO:0006508	GO:0015074
LOC103314511	GO:0003700	GO:0005634	GO:0006357	GO:0034605	GO:0043565
LOC103314515	GO:0005215	GO:0006810	GO:0016020
LOC103314516	GO:0030133	GO:0031083
LOC103314517	GO:0005789	GO:0006506	GO:0016740
LOC103314519	GO:0008083
LOC103314520	GO:0003676
LOC103314527	GO:0004553	GO:0005975	GO:0030246
LOC103314531	GO:0005794	GO:0006486	GO:0008378	GO:0016021
LOC103314533	GO:0003676
LOC103314536	GO:0008152
LOC103314537	GO:0004497	GO:0005506	GO:0016705	GO:0020037	GO:0055114
LOC103314541	GO:0003677	GO:0005634	GO:0044699	GO:0050794	GO:0050896
LOC103314542	GO:0004497	GO:0005506	GO:0016705	GO:0020037	GO:0055114
LOC103314546	GO:0016021
LOC103314548	GO:0003700	GO:0005634	GO:0006355	GO:0043565
LOC103314554	GO:0000062
LOC103314556	GO:0005215	GO:0005524	GO:0006810	GO:0008152	GO:0016021	GO:0016887
LOC103314557	GO:0003676	GO:0046872
LOC103314561	GO:0003676	GO:0008270
LOC103314567	GO:0004930	GO:0005118	GO:0007186	GO:0007601	GO:0016021
LOC103314570	GO:0003747	GO:0005452	GO:0006415	GO:0006508	GO:0016021	GO:0098656
LOC103314571	GO:0005886	GO:0016021	GO:0050909
LOC103314572	GO:0003676	GO:0015074
LOC103314577	GO:0004252	GO:0006508	GO:0006952
LOC103314580	GO:0005634	GO:0008270
LOC103314582	GO:0000226	GO:0000922	GO:0004383	GO:0004672	GO:0005524	GO:0005815	GO:0006182	GO:0006468	GO:0016021	GO:0035556
LOC103314583	GO:0003676	GO:0008270	GO:0015074
LOC103314587	GO:0016021
LOC103314590	GO:0003676
LOC103314592	GO:0000226	GO:0000922	GO:0005815
LOC103314594	GO:0005576	GO:0008152	GO:0052689
LOC103314595	GO:0044763
LOC103314596	GO:0003677	GO:0006310	GO:0015074
LOC103314602	GO:0003682
LOC103314607	GO:0044699
LOC103314615	GO:0005634	GO:0008270
LOC103314616	GO:0003677
LOC103314617	GO:0004674	GO:0005524	GO:0006468	GO:0009966
LOC103314618	GO:0004252	GO:0006508
LOC103314623	GO:0008270
LOC103314624	GO:0004181	GO:0006508	GO:0008270
LOC103314627	GO:0004984	GO:0005549	GO:0007165	GO:0016021	GO:0050911
LOC103314628	GO:0004984	GO:0005549	GO:0007165	GO:0016021	GO:0050911
LOC103314631	GO:0001103	GO:0005737	GO:0007530	GO:0008270	GO:0009790	GO:0016567	GO:0022008	GO:0032183	GO:0033768	GO:0043393	GO:0045893	GO:0061630	GO:0070201
LOC103314639	GO:0000166	GO:0004016	GO:0006171	GO:0016021	GO:0035556	GO:0042302
LOC103314641	GO:0016787
LOC103314643	GO:0003677	GO:0006310	GO:0015074
LOC103314645	GO:0005886	GO:0016021	GO:0050909
LOC103314648	GO:0003677	GO:0005634	GO:0008270	GO:0016706	GO:0055114
LOC103314651	GO:0009055	GO:0051536
LOC103314653	GO:0004965	GO:0007186	GO:0016021
LOC103314656	GO:0003950	GO:0008152
LOC103314666	GO:0003676	GO:0008270
LOC103314667	GO:0000786	GO:0003677	GO:0005634	GO:0046982
LOC103314668	GO:0046872
LOC103314684	GO:0000213	GO:0003676	GO:0006388	GO:0090502
LOC103314687	GO:0016192
LOC103314688	GO:0004197	GO:0006508
LOC103314691	GO:0000166	GO:0003676
LOC103314692	GO:0046872
LOC103314693	GO:0003700	GO:0005634	GO:0006355	GO:0046983
LOC103314694	GO:0003676	GO:0005524	GO:0043229
LOC103314695	GO:0046872
LOC103314700	GO:0005886	GO:0016021	GO:0050909
LOC103314704	GO:0005488	GO:0009987
LOC103314711	GO:0008270
LOC103314712	GO:0000139	GO:0016021
LOC103314713	GO:0003677
LOC103314715	GO:0003676
LOC103314720	GO:0000387	GO:0005681
LOC103314724	GO:0003993	GO:0004726	GO:0005737	GO:0035335
LOC103314727	GO:0003824	GO:0008152
LOC103314732	GO:0003676	GO:0004386	GO:0005524	GO:0008152	GO:0008270
LOC103314736	GO:0005525
LOC103314743	GO:0015075	GO:0034220
LOC103314750	GO:0004984	GO:0005549	GO:0007165	GO:0016021	GO:0050911
LOC103314751	GO:0005576	GO:0042742	GO:0045087
LOC103314752	GO:0004984	GO:0005549	GO:0007165	GO:0016021	GO:0050911
LOC103314753	GO:0005576	GO:0042742	GO:0045087
LOC103314754	GO:0016787
LOC103314758	GO:0003676	GO:0046872
LOC103314759	GO:0003676	GO:0046872
LOC103314761	GO:0004842	GO:0005634	GO:0006511	GO:0007275	GO:0008270	GO:0016567
LOC103314763	GO:0004842	GO:0005634	GO:0006511	GO:0007275	GO:0008270	GO:0016567
LOC103314764	GO:0004842	GO:0005634	GO:0006511	GO:0007275	GO:0008270	GO:0016567
LOC103314765	GO:0004842	GO:0005634	GO:0006511	GO:0007275	GO:0008270	GO:0016567
LOC103314766	GO:0004842	GO:0005634	GO:0006511	GO:0007275	GO:0008270	GO:0016567
LOC103314767	GO:0004871	GO:0007608	GO:0016020	GO:0050896
LOC103314768	GO:0004842	GO:0005634	GO:0006511	GO:0007275	GO:0008270	GO:0016567
LOC103314770	GO:0003677	GO:0005524
LOC103314779	GO:0005509
LOC103314782	GO:0003676	GO:0003824	GO:0090304
LOC103314783	GO:0008270
LOC103314788	GO:0005488
LOC103314790	GO:0003824	GO:0006259	GO:0097159	GO:1901363
LOC103314791	GO:0003676	GO:0008237	GO:0043170	GO:0044238	GO:0046872
LOC103314793	GO:0003677	GO:0005737	GO:0006310	GO:0015074	GO:0018149
LOC103314796	GO:0006633	GO:0016021	GO:0016717	GO:0055114
LOC103314797	GO:0016021
LOC103314802	GO:0003676	GO:0004190	GO:0006508
LOC103314804	GO:0003676	GO:0008270	GO:0015074
LOC103314807	GO:0003677
LOC103314809	GO:0005524	GO:0006605	GO:0016020	GO:0017038
LOC103314817	GO:0004030	GO:0006081	GO:0055114
LOC103314820	GO:0003677	GO:0005634	GO:0006355
LOC103314827	GO:0005576	GO:0008152	GO:0052689
LOC103314828	GO:0003676	GO:0046872
LOC103314829	GO:0005634	GO:0008270
LOC103314832	GO:0046983
LOC103314836	GO:0004497	GO:0005506	GO:0016705	GO:0020037	GO:0055114
LOC103314837	GO:0003676	GO:0046872
LOC103314840	GO:0003824	GO:0008152
LOC103314843	GO:0008152	GO:0016772
LOC103314844	GO:0042302
LOC103314846	GO:0046872
LOC103314847	GO:0004672
LOC103314850	GO:0005634	GO:0044238	GO:0044260
LOC103314851	GO:0016021	GO:0055085
LOC103314852	GO:0008270
LOC103314856	GO:0004984	GO:0005549	GO:0007165	GO:0016021	GO:0050911
LOC103314858	GO:0004623	GO:0005509	GO:0005576	GO:0016042	GO:0055114	GO:0080019
LOC103314867	GO:0004222	GO:0006508	GO:0008270
LOC103314872	GO:0005739	GO:0015031	GO:0071456
LOC103314873	GO:0003924	GO:0004871	GO:0005525	GO:0007188	GO:0008152	GO:0031683
LOC103314882	GO:0000179	GO:0004452	GO:0008299	GO:0016787	GO:0031167
LOC103314884	GO:0004313	GO:0004314	GO:0004315	GO:0004316	GO:0004317	GO:0004319	GO:0004320	GO:0008270	GO:0009058	GO:0016295	GO:0016296	GO:0055114
LOC103314886	GO:0005634	GO:0006260
LOC103314895	GO:0005267	GO:0016021	GO:0071805
LOC103314898	GO:0007165
LOC103314902	GO:0046872
LOC103314904	GO:0008270
LOC103314905	GO:0003676	GO:0005856	GO:0007010	GO:0007298	GO:0007301	GO:0008270	GO:0008360	GO:0015074	GO:0043234	GO:0048260	GO:0070064	GO:0070864
LOC103314906	GO:0046872
LOC103314909	GO:0005634	GO:0005737
LOC103314916	GO:0006351	GO:0044710	GO:0044763
LOC103314917	GO:0004576	GO:0006486	GO:0012505	GO:0016020	GO:0022416	GO:0035220
LOC103314918	GO:0046872
LOC103314919	GO:0004197	GO:0006508	GO:0006915
LOC103314923	GO:0016020
LOC103314928	GO:0003735	GO:0005763
LOC103314931	GO:0003735	GO:0005763	GO:0006412
LOC103314932	GO:0005509	GO:0005886	GO:0007156	GO:0016021
LOC103314934	GO:0005509	GO:0005886	GO:0007156	GO:0016021
LOC103314935	GO:0003676	GO:0046872
LOC103314936	GO:0003723	GO:0005845	GO:0032259
LOC103314938	GO:0003700	GO:0003707	GO:0004383	GO:0004672	GO:0005524	GO:0005634	GO:0006182	GO:0006355	GO:0006468	GO:0008270	GO:0016021	GO:0035556	GO:0043401	GO:0043565
LOC103314939	GO:0003700	GO:0005634	GO:0006355	GO:0008270	GO:0043565
LOC103314943	GO:0003676	GO:0008270	GO:0015074
LOC103314955	GO:0003676
LOC103314958	GO:0003676
LOC103314959	GO:0003676
LOC103314965	GO:0016021	GO:0055085
LOC103314966	GO:0003700	GO:0005634	GO:0006351	GO:0007411	GO:0007412	GO:0007608
LOC103314967	GO:0003677	GO:0003700	GO:0004871	GO:0005634	GO:0005667	GO:0005737	GO:0006355	GO:0007165	GO:0046983
LOC103314968	GO:0003676	GO:0015074
LOC103314971	GO:0004177	GO:0006508	GO:0008237	GO:0008270
LOC103314972	GO:0005509
LOC103314974	GO:0005184	GO:0005615	GO:0007218	GO:0042811
LOC103314976	GO:0016591
LOC103314977	GO:0016021
LOC103314980	GO:0004252	GO:0006508
LOC103314982	GO:0004984	GO:0005549	GO:0005886	GO:0007165	GO:0016021	GO:0050911
LOC103314988	GO:0008152	GO:0016747
LOC103314990	GO:0004252	GO:0006508
LOC103314993	GO:0005328	GO:0006836	GO:0016021	GO:0055085
LOC103314994	GO:0000166
LOC103314995	GO:0005886	GO:0016021	GO:0050909
LOC103314996	GO:0008152	GO:0016746
LOC103315000	GO:0097159	GO:1901363
LOC103315006	GO:0003723	GO:0003964	GO:0006278
LOC103315010	GO:0005634	GO:0006355	GO:0007275	GO:0043565
LOC103315013	GO:0003676	GO:0008270
LOC103315015	GO:0001522	GO:0003723	GO:0004730	GO:0008033	GO:0009982
LOC103315016	GO:0005634	GO:0006355	GO:0043565
LOC103315017	GO:0002119	GO:0005634	GO:0006357	GO:0009887	GO:0030036	GO:0040014	GO:0042694	GO:0042755	GO:0043282	GO:0043565
LOC103315019	GO:0042302
LOC103315023	GO:0016021
LOC103315025	GO:0003700	GO:0006355	GO:0043565
LOC103315026	GO:0006520	GO:0016491	GO:0055114
LOC103315031	GO:0003677	GO:0005634	GO:0006355	GO:0008168	GO:0016491	GO:0032259	GO:0034720	GO:0050660	GO:0055114
LOC103315036	GO:0046982
LOC103315039	GO:0003676	GO:0008270
LOC103315043	GO:0003677	GO:0006310	GO:0015074	GO:0044424
LOC103315045	GO:0016021
LOC103315046	GO:0003700	GO:0006355	GO:0043565
LOC103315048	GO:0005272	GO:0016021	GO:0035725
LOC103315051	GO:0004252	GO:0006508
LOC103315052	GO:0004984	GO:0005549	GO:0007165	GO:0016021	GO:0050911
LOC103315054	GO:0004497	GO:0005506	GO:0016705	GO:0020037	GO:0055114
LOC103315060	GO:0005509
LOC103315063	GO:0004252	GO:0006508
LOC103315064	GO:0000916	GO:0003924	GO:0005525	GO:0005635	GO:0005776	GO:0005811	GO:0005813	GO:0005886	GO:0006897	GO:0006913	GO:0007112	GO:0007298	GO:0007317	GO:0007349	GO:0007394	GO:0008103	GO:0008152	GO:0016360	GO:0019730	GO:0022416	GO:0030140	GO:0030718	GO:0030723	GO:0030866	GO:0031532	GO:0032154	GO:0032403	GO:0032482	GO:0032794	GO:0034334	GO:0042052	GO:0042078	GO:0042998	GO:0043025	GO:0043195	GO:0045169	GO:0045886	GO:0046664	GO:0048137	GO:0048210	GO:0048471	GO:0051642	GO:0055037	GO:0060187	GO:0070732	GO:1990182	GO:2000039
LOC103315070	GO:0003677	GO:0005524	GO:0006260	GO:0016811
LOC103315072	GO:0005576
LOC103315075	GO:0000166	GO:0003677	GO:0003887	GO:0006260	GO:0008408	GO:0071897	GO:0090305
LOC103315076	GO:0004252	GO:0006508
LOC103315077	GO:0005886	GO:0016021	GO:0050896	GO:0050909
LOC103315078	GO:0016020
LOC103315079	GO:0003676	GO:0008270	GO:0015074
LOC103315081	GO:0003676	GO:0008270
LOC103315085	GO:0005272	GO:0016020	GO:0035725
LOC103315094	GO:0003735	GO:0005762	GO:0032543
LOC103315097	GO:0005488
LOC103315098	GO:0005681	GO:0008380
LOC103315103	GO:0005634	GO:0006355	GO:0043565
LOC103315109	GO:0003677	GO:0004518	GO:0090305
LOC103315113	GO:0016740
LOC103315116	GO:0006807	GO:0016811
LOC103315118	GO:0004970	GO:0016020	GO:0035235
LOC103315123	GO:0004252	GO:0006508
LOC103315125	GO:0008195	GO:0016020	GO:0046839
LOC103315131	GO:0050794
LOC103315134	GO:0001736	GO:0005634	GO:0035317	GO:0045879
LOC103315135	GO:0004984	GO:0005549	GO:0007165	GO:0016021	GO:0050911
LOC103315139	GO:0003677
LOC103315140	GO:0004556	GO:0005975	GO:0043169
LOC103315141	GO:0003677	GO:0006310	GO:0015074
LOC103315142	GO:0003677	GO:0006310	GO:0015074
LOC103315153	GO:0008152	GO:0016747
LOC103315154	GO:0003824
LOC103315158	GO:0006357	GO:0033588
LOC103315159	GO:0008168	GO:0032259
LOC103315163	GO:0003676	GO:0046872
LOC103315164	GO:0004842	GO:0008270	GO:0051865
LOC103315165	GO:0004252	GO:0006508
LOC103315168	GO:0003677	GO:0005634	GO:0046872
LOC103315172	GO:0042302
LOC103315173	GO:0005615	GO:0008010	GO:0031012	GO:0032504	GO:0040003
LOC103315176	GO:0005887
LOC103315179	GO:0005506	GO:0006633	GO:0016021	GO:0016491	GO:0055114
LOC103315180	GO:0004725	GO:0035335
LOC103315181	GO:0003735	GO:0005762	GO:0006412
LOC103315184	GO:0005615	GO:0008191	GO:0010951
LOC103315185	GO:0004984	GO:0005549	GO:0007165	GO:0016021	GO:0050911
LOC103315192	GO:0005179	GO:0005576
LOC103315193	GO:0006855	GO:0015238	GO:0016021
LOC103315194	GO:0004252	GO:0006508
LOC103315197	GO:0051225	GO:0051297	GO:0070652
LOC103315198	GO:0000786	GO:0003677	GO:0005634	GO:0006334
LOC103315201	GO:0001664	GO:0005615	GO:0007186
LOC103315202	GO:0008152	GO:0016740
LOC103315208	GO:0016021	GO:0055085
LOC103315209	GO:0001510	GO:0003723	GO:0006396	GO:0008173
LOC103315219	GO:0005576
LOC103315222	GO:0000003	GO:0000165	GO:0004674	GO:0005524	GO:0006468	GO:0007049	GO:0009966
LOC103315228	GO:0003700	GO:0005634	GO:0006355	GO:0008270	GO:0016021	GO:0043565
LOC103315232	GO:0004252	GO:0006508
LOC103315235	GO:0005576	GO:0006030	GO:0008061
LOC103315236	GO:0004674	GO:0005524	GO:0006468
LOC103315237	GO:0016491
LOC103315239	GO:0016021
LOC103315241	GO:0016021	GO:0055085
LOC103315242	GO:0003677	GO:0006310	GO:0015074
LOC103315248	GO:0003677	GO:0046872
LOC103315251	GO:0004930	GO:0007186	GO:0016020
LOC103315252	GO:0004930	GO:0007186	GO:0016020
LOC103315257	GO:0005634	GO:0051028
LOC103315258	GO:0003700	GO:0005634	GO:0006355	GO:0043565
LOC103315261	GO:0003677
LOC103315262	GO:0007476
LOC107397393	GO:0005634	GO:0006355	GO:0043565
LOC107397394	GO:0005789	GO:0006506	GO:0016021	GO:0016758
LOC107397398	GO:0044765
LOC107397399	GO:0003677	GO:0006310	GO:0015074
LOC107397400	GO:0003676
LOC107397403	GO:0003676
LOC107397404	GO:0003824	GO:0008152
LOC107397405	GO:0004984	GO:0005549	GO:0007165	GO:0016021	GO:0050911
LOC107397406	GO:0005272	GO:0016021	GO:0035725
LOC107397407	GO:0004497	GO:0005506	GO:0016705	GO:0020037	GO:0055114
LOC107397408	GO:0008152	GO:0016787
LOC107397409	GO:0016972	GO:0045454	GO:0055114
LOC107397410	GO:0016021	GO:0022891	GO:0055085
LOC107397411	GO:0016491	GO:0055114
LOC107397412	GO:0019028
LOC107397413	GO:0004497	GO:0005506	GO:0016705	GO:0020037	GO:0055114
LOC107397414	GO:0008152	GO:0016772
LOC107397415	GO:0016021
LOC107397416	GO:0004364	GO:0008152
LOC107397417	GO:0004497	GO:0005506	GO:0016705	GO:0020037	GO:0055114
LOC107397418	GO:0016021	GO:0055085
LOC107397422	GO:0000166	GO:0003723	GO:0008270
LOC107397423	GO:0008152	GO:0016772
LOC107397424	GO:0004364	GO:0008152
LOC107397425	GO:0008010	GO:0031012	GO:0040003
LOC107397426	GO:0005524	GO:0008152	GO:0016021	GO:0042626	GO:0055085
LOC107397427	GO:0003676
LOC107397428	GO:0003677	GO:0006310	GO:0015074
LOC107397429	GO:0004984	GO:0005549	GO:0007165	GO:0016021	GO:0050911
LOC107397430	GO:0008152	GO:0016787
LOC107397431	GO:0008527	GO:0016021	GO:0050912
LOC107397433	GO:0005886	GO:0016021	GO:0050909
LOC107397436	GO:0005509	GO:0005576	GO:0008152	GO:0016740
LOC107397438	GO:0005886	GO:0016021	GO:0050909
LOC107397439	GO:0004930	GO:0005886	GO:0007186	GO:0016021
LOC107397440	GO:0004984	GO:0005549	GO:0007165	GO:0016021	GO:0050911
LOC107397441	GO:0004930	GO:0005886	GO:0007186	GO:0016021
LOC107397443	GO:0005886	GO:0016021	GO:0050909
LOC107397444	GO:0004871	GO:0007608	GO:0016020	GO:0050896
LOC107397445	GO:0004984	GO:0005549	GO:0007165	GO:0016021	GO:0050911
LOC107397446	GO:0004970	GO:0005524	GO:0006259	GO:0008094	GO:0016020	GO:0016740	GO:0035235	GO:0043566
LOC107397448	GO:0004984	GO:0005549	GO:0007165	GO:0016021	GO:0050911
LOC107397450	GO:0016021	GO:0022891	GO:0055085
LOC107397451	GO:0044699	GO:0050896
LOC107397452	GO:0004984	GO:0005549	GO:0007165	GO:0016021	GO:0050911
LOC107397458	GO:0005739	GO:0015031	GO:0046872
LOC107397474	GO:0003676
LOC107397475	GO:0005886	GO:0016021	GO:0050909
LOC107397478	GO:0004984	GO:0005549	GO:0007165	GO:0016021	GO:0050911
LOC107397484	GO:0003723
LOC107397487	GO:0006810	GO:0009987	GO:0044699
LOC107397488	GO:0003676	GO:0008270
LOC107397490	GO:0003677	GO:0006310	GO:0015074
LOC107397493	GO:0003676	GO:0004190	GO:0006508	GO:0008270	GO:0015074	GO:0016779
LOC107397494	GO:0005089	GO:0043547
LOC107397499	GO:0005886	GO:0009605	GO:0009628	GO:0016021	GO:0050909
LOC107397501	GO:0003677	GO:0004518	GO:0090305
LOC107397511	GO:0003779	GO:0007010
LOC107397516	GO:0000166	GO:0003676
LOC107397518	GO:0005886	GO:0016021	GO:0050909
LOC107397523	GO:0003676	GO:0008270
LOC107397531	GO:0015293	GO:0016020	GO:0044765	GO:0046854
LOC107397532	GO:0046854
LOC107397537	GO:0016740
LOC107397538	GO:0016740
LOC107397543	GO:0003677	GO:0006310	GO:0015074
LOC107397547	GO:0005886	GO:0016021	GO:0050909
LOC107397553	GO:0005488	GO:0016787	GO:0043170	GO:0044238
LOC107397555	GO:0004497	GO:0005506	GO:0016705	GO:0020037	GO:0055114
LOC107397558	GO:0004930	GO:0007186	GO:0016021
LOC107397563	GO:0008152	GO:0008270	GO:0016021	GO:0019706
LOC107397574	GO:0003677	GO:0006310	GO:0015074
LOC107397588	GO:0003677	GO:0006310	GO:0015074
LOC107397590	GO:0004984	GO:0005549	GO:0007165	GO:0016021	GO:0050911
LOC107397591	GO:0004984	GO:0005549	GO:0005886	GO:0007165	GO:0016021	GO:0050911
LOC107397592	GO:0004984	GO:0005549	GO:0005886	GO:0007165	GO:0016021	GO:0050911
LOC107397593	GO:0004984	GO:0005549	GO:0005886	GO:0007165	GO:0016021	GO:0050911
LOC107397596	GO:0003676	GO:0015074
LOC107397604	GO:0003676
LOC107397608	GO:0001746	GO:0004312	GO:0005811	GO:0005829	GO:0005920	GO:0007156	GO:0007391	GO:0007413	GO:0007435	GO:0007440	GO:0007443	GO:0007476	GO:0007510	GO:0007614	GO:0008104	GO:0008258	GO:0008355	GO:0008360	GO:0008582	GO:0016021	GO:0016200	GO:0016319	GO:0016328	GO:0016491	GO:0030424	GO:0030707	GO:0031594	GO:0031965	GO:0035158	GO:0035159	GO:0036062	GO:0042059	GO:0042250	GO:0042675	GO:0042734	GO:0043025	GO:0045211	GO:0048149	GO:0048786	GO:0048803	GO:0051018	GO:0055114	GO:0072499	GO:0072553	GO:0097482
LOC107397609	GO:0003676	GO:0003700	GO:0005634	GO:0006355	GO:0008270
LOC107397610	GO:0003676	GO:0004970	GO:0008408	GO:0016020	GO:0035235	GO:0090305
LOC107397616	GO:0003676	GO:0008270	GO:0015074
LOC107397623	GO:0004871	GO:0007608	GO:0016020	GO:0050896
LOC107397624	GO:0004871	GO:0007608	GO:0016020	GO:0050896
LOC107397625	GO:0004871	GO:0007608	GO:0016020	GO:0050896
LOC107397627	GO:0005272	GO:0016021	GO:0035725
LOC107397628	GO:0004970	GO:0016020	GO:0035235
LOC107397630	GO:0004672	GO:0005524	GO:0006468
LOC107397632	GO:0004871	GO:0007608	GO:0016020	GO:0050896
LOC107397633	GO:0004871	GO:0007608	GO:0016020	GO:0050896
LOC107397634	GO:0003676	GO:0008270
LOC107397640	GO:0005272	GO:0016021	GO:0035725	GO:0042256	GO:0043022
LOC107397643	GO:0007155	GO:0016021
LOC107397644	GO:0007155	GO:0016021
LOC107397646	GO:0004152	GO:0005737	GO:0006207	GO:0006222	GO:0051536	GO:0055114
LOC107397647	GO:0007155	GO:0016021
LOC107397648	GO:0003676	GO:0004386	GO:0005524	GO:0008152
LOC107397649	GO:0007155	GO:0016021
LOC107397651	GO:0007155	GO:0016021
LOC107397652	GO:0007155	GO:0016021
LOC107397657	GO:0016021
LOC107397659	GO:0016491	GO:0055114
LOC107397660	GO:0005215	GO:0016021	GO:0055085
LOC107397666	GO:0004871	GO:0007608	GO:0016020	GO:0050896
LOC107397667	GO:0004984	GO:0005549	GO:0005886	GO:0007165	GO:0016021	GO:0050911
LOC107397668	GO:0004871	GO:0007608	GO:0016020	GO:0050896
LOC107397669	GO:0004871	GO:0007608	GO:0016020	GO:0050896
LOC107397670	GO:0004984	GO:0005549	GO:0005886	GO:0007165	GO:0016021	GO:0050911
LOC107397671	GO:0004871	GO:0007608	GO:0016020	GO:0050896
LOC107397672	GO:0004984	GO:0005549	GO:0007165	GO:0016021	GO:0050911
LOC107397673	GO:0000723	GO:0003678	GO:0006281	GO:0032508
LOC107397674	GO:0004984	GO:0005549	GO:0005886	GO:0007165	GO:0016021	GO:0050911
LOC107397675	GO:0004871	GO:0007608	GO:0016020	GO:0050896
LOC107397676	GO:0004984	GO:0005549	GO:0007165	GO:0016021	GO:0050911
LOC107397677	GO:0004871	GO:0007608	GO:0016020	GO:0050896
LOC107397678	GO:0004984	GO:0005549	GO:0007165	GO:0016021	GO:0050911
LOC107397679	GO:0004984	GO:0005549	GO:0007165	GO:0016021	GO:0050911
LOC107397681	GO:0006796	GO:0016772	GO:0044238	GO:0071704
LOC107397684	GO:0004871	GO:0007608	GO:0016020	GO:0050896
LOC107397685	GO:0004871	GO:0007608	GO:0016020	GO:0050896
LOC107397687	GO:0004984	GO:0005549	GO:0007165	GO:0016021	GO:0050911
LOC107397688	GO:0003676	GO:0008270
LOC107397691	GO:0005216	GO:0016021	GO:0034220
LOC107397694	GO:0005509
LOC107397695	GO:0003677	GO:0015074
LOC107397697	GO:0003677	GO:0003883	GO:0005524	GO:0006541	GO:0008270	GO:0044210
LOC107397699	GO:0005216	GO:0016021	GO:0034220
LOC107397705	GO:0005509	GO:0016020
LOC107397709	GO:0016020
LOC107397710	GO:0003677	GO:0006310	GO:0008270	GO:0015074
LOC107397711	GO:0016021	GO:0055085
LOC107397712	GO:0003677	GO:0006310	GO:0008270	GO:0015074
LOC107397713	GO:0005488	GO:0008233
LOC107397714	GO:0004984	GO:0005549	GO:0007165	GO:0016021	GO:0050911
LOC107397717	GO:0003676
LOC107397718	GO:0005861
LOC107397719	GO:0004984	GO:0005549	GO:0007165	GO:0016021	GO:0050911
LOC107397720	GO:0000166	GO:0008152	GO:0016787
LOC107397724	GO:0035167
LOC107397726	GO:0004984	GO:0005549	GO:0007165	GO:0016021	GO:0050911
LOC107397729	GO:0003676	GO:0004190	GO:0006508	GO:0008270	GO:0015074
LOC107397731	GO:0003676	GO:0004190	GO:0006508	GO:0008270	GO:0015074
LOC107397732	GO:0004984	GO:0005549	GO:0007165	GO:0016021	GO:0050911
LOC107397737	GO:0004984	GO:0005549	GO:0007165	GO:0016021	GO:0050911
LOC107397738	GO:0004984	GO:0005549	GO:0007165	GO:0016021	GO:0050911
LOC107397739	GO:0004984	GO:0005549	GO:0007165	GO:0016021	GO:0050911
LOC107397742	GO:0004984	GO:0005549	GO:0007165	GO:0016021	GO:0050911
LOC107397744	GO:0008152	GO:0016772
LOC107397746	GO:0016021	GO:0055085
LOC107397747	GO:0004497	GO:0005506	GO:0016705	GO:0020037	GO:0055114
LOC107397748	GO:0004497	GO:0005506	GO:0016705	GO:0020037	GO:0055114
LOC107397752	GO:0003677	GO:0006310	GO:0015074
LOC107397753	GO:0008152	GO:0008999
LOC107397754	GO:0003676
LOC107397755	GO:0003676
LOC107397756	GO:0003677	GO:0004518	GO:0090305
LOC107397757	GO:0003677	GO:0004518	GO:0090305
LOC107397759	GO:0044699
LOC107397760	GO:0004984	GO:0005549	GO:0007165	GO:0016021	GO:0050911
LOC107397766	GO:0005886	GO:0016021	GO:0050909
LOC107397779	GO:0004222	GO:0006508
LOC107397783	GO:0004767	GO:0005262	GO:0006685	GO:0016020	GO:0016798	GO:0070588
LOC107397789	GO:0003677	GO:0004518	GO:0090305
LOC107397791	GO:0005886	GO:0016021	GO:0050909
LOC107397796	GO:0003676	GO:0008270	GO:0015074
LOC107397800	GO:0004984	GO:0005549	GO:0005886	GO:0007165	GO:0016021	GO:0050911
LOC107397801	GO:0004984	GO:0005549	GO:0007165	GO:0016021	GO:0050911
LOC107397806	GO:0003676	GO:0003824	GO:0015074
LOC107397807	GO:0000166	GO:0003677	GO:0003887	GO:0004519	GO:0006260	GO:0006298	GO:0008408	GO:0071897	GO:0090305
LOC107397827	GO:0004861	GO:0005634	GO:0007050	GO:0071901
LOC107397828	GO:0004984	GO:0005549	GO:0007165	GO:0016021	GO:0050911
LOC107397834	GO:0006629	GO:0016787
LOC107397838	GO:0003824	GO:0008152
LOC107397839	GO:0007155	GO:0016021
LOC107397842	GO:0009190	GO:0016849	GO:0035556
LOC107397846	GO:0005886	GO:0016021	GO:0050909
LOC107397851	GO:0000166	GO:0003676
LOC107397852	GO:0004984	GO:0005549	GO:0005886	GO:0007165	GO:0016021	GO:0050911
LOC107397853	GO:0005488	GO:0009987	GO:0016772	GO:0043170	GO:0044238
LOC107397856	GO:0005488
LOC107397861	GO:0003676
LOC107397862	GO:0003677	GO:0004518	GO:0090305
LOC107397863	GO:0003677	GO:0006310	GO:0015074
LOC107397865	GO:0003677	GO:0005737	GO:0006310	GO:0015074	GO:0018149
LOC107397869	GO:0003676	GO:0015074
LOC107397870	GO:0003676	GO:0015074
LOC107397872	GO:0003676	GO:0046983
LOC107397876	GO:0003677	GO:0004803	GO:0004806	GO:0005576	GO:0006313	GO:0006355	GO:0006629	GO:0015074
LOC107397880	GO:0003677	GO:0004518	GO:0090305
LOC107397883	GO:0016020
LOC107397885	GO:0004984	GO:0005549	GO:0007165	GO:0016021	GO:0050911
LOC107397887	GO:0042302
LOC107397890	GO:0004984	GO:0005549	GO:0007165	GO:0016021	GO:0050911
LOC107397891	GO:0004984	GO:0005549	GO:0007165	GO:0016021	GO:0050911
LOC107397893	GO:0004984	GO:0005549	GO:0007165	GO:0016021	GO:0050911
LOC107397896	GO:0005856
LOC107397897	GO:0003677	GO:0006310	GO:0015074
LOC107397899	GO:0004871	GO:0007608	GO:0016020	GO:0050896
LOC107397901	GO:0004672	GO:0005524	GO:0006468
LOC107397902	GO:0003676
LOC107397903	GO:0003677	GO:0004518	GO:0090305
LOC107397909	GO:0003677	GO:0006310	GO:0015074
LOC107397911	GO:0005886	GO:0016021	GO:0050909
LOC107397912	GO:0005886	GO:0016021	GO:0050909
LOC107397913	GO:0005886	GO:0016021	GO:0050909
LOC107397922	GO:0008152	GO:0016772
LOC107397923	GO:0004497	GO:0005506	GO:0016705	GO:0020037	GO:0055114
LOC107397927	GO:0042302
LOC107397928	GO:0042302
LOC107397929	GO:0042302
LOC107397933	GO:0005890	GO:0006813	GO:0006814
LOC107397935	GO:0004984	GO:0005549	GO:0007165	GO:0016021	GO:0050911
LOC107397936	GO:0008233
LOC107397938	GO:0003677	GO:0006310	GO:0015074
LOC107397941	GO:0005215	GO:0005622	GO:0006810
[truncated: 7,142 more rows]
[truncated: 22 more columns]

## Sheet: GO_tree.stat
#GO_Function	Unigene_number	Unigene_ID
Biological Process	13083
Biological Process: 'de novo' AMP biosynthetic process (GO:0044208);	3	LOC655403;LOC658298;LOC662482
Biological Process: 'de novo' CTP biosynthetic process (GO:0044210);	4	LOC656841;MSTRG.3470;LOC107397697;MSTRG.3791
Biological Process: 'de novo' GDP-L-fucose biosynthetic process (GO:0042351);	1	LOC655452
Biological Process: 'de novo' IMP biosynthetic process (GO:0006189);	7	LOC100142601;LOC663722;LOC658298;LOC656066;LOC658176;LOC656545;LOC661737
Biological Process: 'de novo' NAD biosynthetic process from tryptophan (GO:0034354);	1	Cn
Biological Process: 'de novo' UMP biosynthetic process (GO:0044205);	2	LOC662765;LOC658560
Biological Process: 'de novo' protein folding (GO:0006458);	1	LOC660294
Biological Process: 'de novo' pyrimidine nucleobase biosynthetic process (GO:0006207);	8	LOC662765;LOC658560;LOC658243;LOC107397646;LOC654848;LOC658821;LOC662451;LOC660900
Biological Process: 10-formyltetrahydrofolate catabolic process (GO:0009258);	1	LOC658435
Biological Process: 3'-phospho-5'-adenylyl sulfate transmembrane transport (GO:1902559);	1	LOC657252
Biological Process: 7-methylguanosine RNA capping (GO:0009452);	1	LOC658028
Biological Process: 7-methylguanosine mRNA capping (GO:0006370);	5	LOC655843;LOC661829;LOC663967;LOC660879;LOC659894
Biological Process: ADP biosynthetic process (GO:0006172);	2	LOC659658;LOC660807
Biological Process: AMP biosynthetic process (GO:0006167);	3	LOC100141640;LOC657611;LOC659475
Biological Process: AMP metabolic process (GO:0046033);	2	LOC659658;LOC660807
Biological Process: ARF protein signal transduction (GO:0032011);	1	LOC656788
Biological Process: ATP hydrolysis coupled proton transport (GO:0015991);	22	LOC655823;ATPsyn-beta;LOC655995;VhaSFD;LOC663322;LOC100141552;LOC660587;LOC656208;LOC656327;LOC655096;LOC103312690;LOC103313337;LOC663904;LOC657437;LOC663894;LOC663029;LOC661903;LOC661302;LOC659201;LOC663777;LOC656997;Atp6v0b
Biological Process: ATP metabolic process (GO:0046034);	5	LOC662933;LOC654848;LOC660807;LOC656208;LOC663322
Biological Process: ATP synthesis coupled electron transport (GO:0042773);	2	LOC664057;LOC662618
Biological Process: ATP synthesis coupled proton transport (GO:0015986);	15	sun;LOC657168;LOC103313337;LOC655995;LOC661473;ATPsyn-beta;LOC655823;LOC661851;LOC657625;LOC656758;LOC657326;LOC657583;LOC657737;LOC656683;LOC100141552
Biological Process: ATP-dependent chromatin remodeling (GO:0043044);	4	LOC659615;LOC660820;LOC656507;LOC660806
Biological Process: Arp2/3 complex-mediated actin nucleation (GO:0034314);	9	LOC103314009;LOC662601;LOC656555;LOC660637;LOC659386;LOC658062;LOC660264;LOC662851;LOC655135
Biological Process: BMP signaling pathway involved in Malpighian tubule cell chemotaxis (GO:0061353);	1	Dpp
Biological Process: Bolwig's organ morphogenesis (GO:0001746);	3	LOC659297;LOC664545;LOC107397608
Biological Process: C-5 methylation of cytosine (GO:0090116);	2	LOC100141742;LOC100141956
Biological Process: C-terminal protein methylation (GO:0006481);	1	LOC663323
Biological Process: CAAX-box protein processing (GO:0071586);	2	LOC657083;LOC656324
Biological Process: CDP-diacylglycerol biosynthetic process (GO:0016024);	2	LOC664150;Gr83
Biological Process: COPII vesicle coating (GO:0048208);	1	LOC656472
Biological Process: CTP biosynthetic process (GO:0006241);	5	LOC655847;LOC663182;LOC662617;LOC100141905;LOC661386
Biological Process: CTP salvage (GO:0044211);	2	LOC657786;LOC658390
Biological Process: Cajal body organization (GO:0030576);	1	LOC657678
Biological Process: D-ribose metabolic process (GO:0006014);	1	LOC662716
Biological Process: D-xylose metabolic process (GO:0042732);	1	LOC657929
Biological Process: DNA amplification (GO:0006277);	1	LOC663974
Biological Process: DNA biosynthetic process (GO:0071897);	63	LOC107398204;MSTRG.13202;LOC103312466;LOC657210;LOC103313459;MSTRG.13201;LOC100142235;MSTRG.12603;LOC656359;LOC103313361;MSTRG.12960;LOC657330;MSTRG.13251;MSTRG.13513;LOC659633;LOC103313461;LOC107399037;LOC107399042;LOC103313802;LOC103312445;MSTRG.13197;LOC100142430;LOC658633;LOC657043;MSTRG.13514;MSTRG.13277;LOC100142188;LOC107399043;LOC657033;LOC659589;LOC107398217;LOC661566;LOC103314401;LOC657…
Biological Process: DNA catabolic process, endonucleolytic (GO:0000737);	13	LOC664272;LOC656697;LOC660543;LOC657354;LOC100141731;LOC100142154;LOC664349;LOC660612;LOC657818;LOC661398;LOC107398401;LOC103312693;LOC658592
Biological Process: DNA catabolic process, exonucleolytic (GO:0000738);	3	LOC658572;LOC657818;LOC107398401
Biological Process: DNA damage checkpoint (GO:0000077);	3	LOC658483;LOC657500;LOC660142
Biological Process: DNA duplex unwinding (GO:0032508);	27	LOC107397673;LOC658926;LOC659225;LOC658099;LOC658153;LOC663346;LOC659447;LOC659476;LOC103313452;LOC657739;LOC662486;LOC657061;LOC107398926;LOC107398646;LOC661434;LOC663916;LOC664190;LOC663362;LOC660254;LOC656546;LOC664442;LOC107398954;LOC663252;LOC655767;LOC663928;LOC663668;LOC659751
Biological Process: DNA endoreduplication (GO:0042023);	4	LOC660713;LOC658528;LOC662486;Fkh
Biological Process: DNA integration (GO:0015074);	181	LOC107397731;LOC107398689;LOC103313716;LOC107397869;LOC107399160;LOC103315242;LOC107399119;LOC100142350;MSTRG.13268;LOC107398133;LOC658801;LOC107399091;LOC107399290;LOC107398179;Mir3846;LOC107397796;MSTRG.11988;LOC107399100;LOC103314496;LOC107398202;LOC103312772;LOC103312616;LOC107398376;MSTRG.5087;MSTRG.5016;MSTRG.11987;LOC103313997;LOC107398935;LOC107397428;LOC107397863;LOC107398729;LOC656007;L…
Biological Process: DNA ligation (GO:0006266);	1	LOC100141680
Biological Process: DNA ligation involved in DNA repair (GO:0051103);	4	LOC657210;LOC656322;LOC657043;LOC658633
Biological Process: DNA metabolic process (GO:0006259);	23	MSTRG.13501;LOC107398946;LOC662273;LOC656622;LOC103312527;MSTRG.13282;LOC659783;LOC100142128;LOC655330;LOC656130;MSTRG.11474;LOC103314790;LOC107399197;LOC656277;LOC655836;LOC663685;LOC660352;LOC107397446;MSTRG.12737;MSTRG.13467;LOC103313536;LOC657575;MSTRG.9101
Biological Process: DNA recombination (GO:0006310);	90	LOC656876;LOC107399100;LOC107399105;Mir3846;LOC107399290;LOC107398179;LOC107399093;LOC658153;LOC107399002;LOC103315242;LOC662288;LOC107398689;LOC107398411;LOC656322;MSTRG.13184;LOC107397712;LOC658625;LOC107398378;LOC103314596;LOC658608;LOC656007;LOC661434;LOC661803;LOC107397428;LOC107397863;LOC658633;LOC107398729;LOC107397897;LOC103314505;LOC107398725;LOC103312984;LOC103315142;LOC107398393;LOC107…
Biological Process: DNA repair (GO:0006281);	67	LOC656876;LOC658765;LOC103313062;LOC659873;LOC659827;LOC658483;LOC658823;LOC660358;LOC656207;LOC660792;LOC660142;LOC658153;LOC655158;LOC663908;LOC107398926;LOC659965;LOC658674;LOC657500;LOC661434;LOC103313461;LOC658608;LOC658625;LOC100141549;LOC664052;LOC100141736;LOC662986;LOC655949;LOC657739;LOC656359;LOC663507;LOC660319;LOC661315;LOC659763;LOC659059;LOC103313460;LOC664349;LOC659762;LOC660243;L…
Biological Process: DNA replication (GO:0006260);	61	LOC659967;LOC656950;LOC657330;MSTRG.12960;LOC659529;LOC103313802;LOC107399037;LOC659633;LOC660261;LOC658608;MSTRG.13277;LOC656183;LOC658633;LOC100142430;LOC662055;LOC103312445;LOC656813;LOC103314886;LOC107398204;LOC656137;LOC662910;LOC656790;LOC659756;LOC655220;LOC107399196;LOC103315070;LOC662552;LOC657179;LOC656876;LOC664349;LOC662786;LOC107397807;LOC656317;LOC107399164;LOC657098;LOC656902;LOC10…
Biological Process: DNA replication initiation (GO:0006270);	14	LOC107398646;LOC663668;LOC662486;LOC655767;LOC657061;LOC103313452;LOC655255;LOC663060;LOC658099;LOC659225;LOC655855;LOC664121;LOC663974;LOC661217
Biological Process: DNA replication, Okazaki fragment processing (GO:0033567);	1	LOC661398
Biological Process: DNA replication, removal of RNA primer (GO:0043137);	1	LOC660612
Biological Process: DNA replication, synthesis of RNA primer (GO:0006269);	3	LOC103314154;LOC660563;LOC659675
Biological Process: DNA replication-dependent nucleosome assembly (GO:0006335);	1	LOC656232
Biological Process: DNA replication-independent nucleosome assembly (GO:0006336);	1	LOC656232
Biological Process: DNA restriction-modification system (GO:0009307);	1	LOC100141731
Biological Process: DNA strand renaturation (GO:0000733);	1	LOC656207
Biological Process: DNA topological change (GO:0006265);	5	LOC656003;LOC662387;LOC659830;LOC100141573;LOC664404
Biological Process: DNA-dependent DNA replication (GO:0006261);	2	LOC658625;LOC657782
Biological Process: DNA-templated transcription, initiation (GO:0006352);	15	LOC654970;LOC100142597;LOC107397998;LOC655570;LOC658694;LOC658913;LOC658474;LOC100142604;LOC657721;LOC657798;LOC656232;LOC654866;LOC662922;LOC656475;LOC658493
Biological Process: DNA-templated transcription, termination (GO:0006353);	13	LOC107398217;MSTRG.13053;LOC107398960;LOC659633;MSTRG.12998;LOC655913;LOC107399037;LOC659280;MSTRG.11380;LOC657918;LOC107399050;MSTRG.12369;MSTRG.13091
Biological Process: ER to Golgi vesicle-mediated transport (GO:0006888);	10	LOC663174;LOC661540;LOC664205;LOC103313575;LOC662325;LOC664036;LOC655320;LOC657341;LOC660571;LOC663382
Biological Process: G-protein coupled acetylcholine receptor signaling pathway (GO:0007213);	2	LOC661581;LOC661406
Biological Process: G-protein coupled glutamate receptor signaling pathway (GO:0007216);	1	LOC661133
Biological Process: G-protein coupled receptor signaling pathway (GO:0007186);	115	LOC103313549;LOC103313059;LOC103313226;LOC661045;LOC655795;LOC107397439;LOC664036;LOC656752;LOC657486;LOC661989;LOC103313225;LOC107398837;LOC662795;LOC657453;LOC657479;LOC657397;LOC103314036;LOC100141722;LOC659812;LOC100142542;LOC107397955;LOC103312672;LOC663723;LOC661924;LOC103312969;LOC658735;Akhr;LOC103313280;LOC659625;LOC107397954;LOC659511;LOC655016;LOC103312303;LOC107397558;LOC103312335;LOC…
Biological Process: G1/S transition of mitotic cell cycle (GO:0000082);	3	LOC658528;LOC660461;LOC659683
Biological Process: G2/MI transition of meiotic cell cycle (GO:0008315);	1	LOC655490
Biological Process: GDP-mannose biosynthetic process (GO:0009298);	2	LOC663970;LOC659192
Biological Process: GDP-mannose metabolic process (GO:0019673);	1	LOC662112
Biological Process: GMP biosynthetic process (GO:0006177);	2	LOC658636;LOC655025
Biological Process: GPI anchor biosynthetic process (GO:0006506);	16	LOC660650;LOC107397394;LOC100141996;LOC103314517;LOC657347;LOC659232;LOC100142102;LOC663467;LOC657290;LOC100271713;LOC103313239;LOC657215;LOC103313238;LOC657735;LOC657366;LOC107397980
Biological Process: GPI anchor metabolic process (GO:0006505);	2	LOC659665;LOC663010
Biological Process: GTP biosynthetic process (GO:0006183);	5	LOC655847;LOC663182;LOC661386;LOC662617;LOC100141905
Biological Process: GTP metabolic process (GO:0046039);	1	LOC659658
Biological Process: Golgi organization (GO:0007030);	11	LOC658147;LOC656757;LOC655998;LOC662722;LOC658895;LOC660122;LOC658967;LOC655863;LOC658117;LOC658975;LOC103313855
Biological Process: Golgi to plasma membrane protein transport (GO:0043001);	1	LOC658975
Biological Process: Golgi to plasma membrane transport (GO:0006893);	2	LOC654904;LOC657124
Biological Process: Golgi vesicle fusion to target membrane (GO:0048210);	1	LOC103315064
Biological Process: Golgi vesicle transport (GO:0048193);	5	LOC655256;LOC656699;LOC662530;LOC658511;LOC655837
Biological Process: I-kappaB phosphorylation (GO:0007252);	1	LOC103313855
Biological Process: IMP salvage (GO:0032264);	1	LOC662645
Biological Process: ITP metabolic process (GO:0046041);	1	LOC659658
Biological Process: JNK cascade (GO:0007254);	4	LOC656565;LOC656798;LOC664422;LOC660713
Biological Process: L-asparagine biosynthetic process (GO:0070981);	1	LOC100141713
Biological Process: L-cysteine metabolic process (GO:0046439);	1	LOC663314
Biological Process: L-glutamate import (GO:0051938);	1	LOC657120
Biological Process: L-glutamate transmembrane transport (GO:0015813);	2	LOC655094;LOC100142428
Biological Process: L-methionine salvage from S-adenosylmethionine (GO:0019284);	2	LOC657217;LOC657608
Biological Process: L-methionine salvage from methylthioadenosine (GO:0019509);	5	LOC655565;LOC664509;LOC657608;LOC658827;LOC657217
Biological Process: L-phenylalanine catabolic process (GO:0006559);	2	LOC662314;LOC655392
Biological Process: L-proline biosynthetic process (GO:0055129);	2	LOC661018;LOC664343
Biological Process: L-serine biosynthetic process (GO:0006564);	4	LOC662698;LOC659777;LOC663325;LOC663218
Biological Process: L-serine metabolic process (GO:0006563);	1	LOC655825
Biological Process: MAPK cascade (GO:0000165);	6	LOC103315222;LOC663836;LOC662230;LOC660539;LOC659674;LOC655225
Biological Process: Malpighian tubule morphogenesis (GO:0007443);	6	Byn;Fkh;LOC658147;LOC655998;LOC663881;LOC107397608
Biological Process: Malpighian tubule tip cell differentiation (GO:0061382);	1	LOC661741
Biological Process: Mo-molybdopterin cofactor biosynthetic process (GO:0006777);	8	LOC664278;LOC655996;LOC663966;LOC661017;LOC659932;LOC658184;LOC100142286;LOC663343
Biological Process: N-acetylglucosamine metabolic process (GO:0006044);	5	LOC663992;LOC103312546;LOC103312587;LOC660633;LOC662842
Biological Process: N-glycan fucosylation (GO:0036071);	2	LOC657565;LOC655857
Biological Process: N-glycan processing (GO:0006491);	2	Hexo1;LOC663522
Biological Process: N-terminal protein myristoylation (GO:0006499);	1	LOC661933
Biological Process: NAD biosynthetic process (GO:0009435);	4	LOC662389;LOC657856;LOC663765;LOC661192
Biological Process: NAD metabolic process (GO:0019674);	2	LOC663340;LOC663156
Biological Process: NADH oxidation (GO:0006116);	1	LOC657226
Biological Process: NADP biosynthetic process (GO:0006741);	2	LOC663340;LOC663156
Biological Process: NLS-bearing protein import into nucleus (GO:0006607);	1	LOC663614
Biological Process: Notch receptor processing (GO:0007220);	2	LOC103312220;LOC657317
Biological Process: Notch signaling pathway (GO:0007219);	11	LOC662715;LOC103314024;LOC652942;LOC658619;LOC103312220;LOC655142;N;Dl;LOC663677;LOC656145;LOC662627
Biological Process: O-glycan processing, core 1 (GO:0016267);	1	LOC661564
Biological Process: R3/R4 cell differentiation (GO:0048056);	1	LOC658540
Biological Process: R3/R4 cell fate commitment (GO:0007464);	3	LOC660755;LOC663677;Dl
Biological Process: R7 cell development (GO:0045467);	5	LOC663479;Star;LOC657652;LOC660516;LOC661182
Biological Process: R7 cell differentiation (GO:0045466);	1	LOC658540
Biological Process: R7 cell fate commitment (GO:0007465);	1	LOC657664
Biological Process: R8 cell development (GO:0045463);	3	LOC103312220;LOC660516;LOC657652
Biological Process: R8 cell fate commitment (GO:0007460);	2	Dl;LOC663677
Biological Process: R8 cell fate specification (GO:0045464);	2	LOC656839;LOC659297
Biological Process: RNA (guanine-N7)-methylation (GO:0036265);	4	LOC658312;LOC655271;LOC659413;LOC659894
Biological Process: RNA biosynthetic process (GO:0032774);	1	LOC103314009
Biological Process: RNA catabolic process (GO:0006401);	1	LOC657587
Biological Process: RNA metabolic process (GO:0016070);	2	LOC103314374;LOC662305
Biological Process: RNA methylation (GO:0001510);	6	LOC103315209;LOC656404;LOC656536;LOC657297;LOC662023;LOC658028
Biological Process: RNA modification (GO:0009451);	5	Idgf2;LOC655893;Idgf4;LOC663149;LOC658834
Biological Process: RNA phosphodiester bond hydrolysis (GO:0090501);	4	LOC655859;LOC658142;Rab14;LOC103313857
Biological Process: RNA phosphodiester bond hydrolysis, endonucleolytic (GO:0090502);	18	Tomm7;Dcr-2;LOC103314127;LOC655800;LOC657766;LOC656423;LOC655176;LOC658519;LOC657855;LOC663501;LOC100142167;LOC657440;LOC103314684;LOC663045;LOC107399017;LOC659221;LOC664497;LOC657809
Biological Process: RNA phosphodiester bond hydrolysis, exonucleolytic (GO:0090503);	3	LOC662995;LOC656287;LOC662556
Biological Process: RNA polyadenylation (GO:0043631);	1	LOC103312455
Biological Process: RNA processing (GO:0006396);	36	LOC661309;LOC658179;LOC100142080;LOC663045;LOC655567;LOC662023;LOC656319;Tomm7;LOC655198;Dcr-2;LOC655593;LOC664329;LOC103312953;LOC662849;LOC103315209;LOC663597;LOC103312198;LOC657440;LOC661240;LOC657817;LOC656751;LOC658332;LOC659610;LOC662705;LOC660903;LOC663529;LOC655639;LOC657297;LOC655800;LOC656339;LOC659795;LOC660771;LOC661461;LOC657766;LOC662995;LOC659021
Biological Process: RNA splicing (GO:0008380);	6	LOC663064;LOC658284;LOC656135;Stip;LOC103315098;LOC663611
Biological Process: RNA surveillance (GO:0071025);	1	LOC655490
Biological Process: RNA-dependent DNA biosynthetic process (GO:0006278);	25	LOC107399070;LOC107398903;LOC107398433;Tert;LOC103315006;MSTRG.12695;LOC107398132;LOC107398805;MSTRG.12374;LOC107398432;LOC107399068;LOC103312439;LOC107398743;LOC107398431;MSTRG.8327;LOC107398434;LOC107399071;MSTRG.13015;LOC107399107;MSTRG.13492;LOC107399072;LOC103314443;LOC103312142;LOC100141955;MSTRG.13203
Biological Process: Rab protein signal transduction (GO:0032482);	9	LOC661182;LOC664117;LOC664036;LOC657757;LOC103315064;LOC663479;LOC660610;LOC662212;LOC659186
Biological Process: Rap protein signal transduction (GO:0032486);	1	LOC658243
Biological Process: Rho protein signal transduction (GO:0007266);	2	LOC658111;LOC656798
Biological Process: Roundabout signaling pathway (GO:0035385);	2	LOC655427;LOC660980
Biological Process: S-adenosyl-L-methionine transport (GO:0015805);	1	LOC664020
Biological Process: S-adenosylmethioninamine biosynthetic process (GO:0006557);	1	LOC655620
Biological Process: S-adenosylmethionine biosynthetic process (GO:0006556);	1	LOC658012
Biological Process: S-adenosylmethionine cycle (GO:0033353);	1	LOC662371
Biological Process: SCF-dependent proteasomal ubiquitin-dependent protein catabolic process (GO:0031146);	1	LOC660141
Biological Process: SREBP signaling pathway (GO:0032933);	1	LOC663635
Biological Process: SRP-dependent cotranslational protein targeting to membrane (GO:0006614);	7	LOC663299;LOC662027;LOC103313852;LOC656255;LOC103312218;LOC656245;LOC655093
Biological Process: SRP-dependent cotranslational protein targeting to membrane, translocation (GO:0006616);	2	LOC664530;LOC658693
Biological Process: TMP biosynthetic process (GO:0006230);	1	LOC660567
Biological Process: TOR signaling (GO:0031929);	2	LOC658299;LOC657987
Biological Process: Toll signaling pathway (GO:0008063);	4	LOC663677;Dl;spz6;LOC659614
Biological Process: U6 snRNA 3'-end processing (GO:0034477);	1	LOC103312387
Biological Process: UDP-N-acetylglucosamine biosynthetic process (GO:0006048);	1	LOC662136
Biological Process: UDP-glucose metabolic process (GO:0006011);	1	LOC660308
Biological Process: UDP-glucosylation (GO:0097359);	1	LOC657804
Biological Process: UMP biosynthetic process (GO:0006222);	2	LOC658821;LOC107397646
Biological Process: UMP salvage (GO:0044206);	2	LOC658390;LOC657786
Biological Process: UTP biosynthetic process (GO:0006228);	5	LOC655847;LOC663182;LOC661386;LOC100141905;LOC662617
Biological Process: Wnt signaling pathway (GO:0016055);	17	Wg;LOC656598;LOC657726;LOC655946;Wnt6;LOC656499;LOC662202;LOC660084;LOC661650;LOC662325;LOC663552;LOC655955;LOC655326;LOC661936;LOC662919;LOC657755;Pan
Biological Process: Wnt signaling pathway, planar cell polarity pathway (GO:0060071);	2	LOC656264;LOC662011
Biological Process: acetaldehyde metabolic process (GO:0006117);	1	LOC656328
Biological Process: acetyl-CoA biosynthetic process (GO:0006085);	1	LOC656728
Biological Process: acetyl-CoA biosynthetic process from acetate (GO:0019427);	1	LOC657374
Biological Process: acetyl-CoA biosynthetic process from pyruvate (GO:0006086);	4	LOC658707;LOC655078;LOC662559;LOC655079
Biological Process: acetyl-CoA metabolic process (GO:0006084);	2	LOC103314219;LOC658065
Biological Process: acetyl-CoA transport (GO:0015876);	1	LOC660252
Biological Process: acetylcholine biosynthetic process (GO:0008292);	1	LOC664379
Biological Process: acetylcholine catabolic process in synaptic cleft (GO:0001507);	1	LOC659368
Biological Process: actin crosslink formation (GO:0051764);	1	LOC661042
Biological Process: actin cytoskeleton organization (GO:0030036);	16	LOC660136;LOC659000;LOC664184;LOC658801;LOC657123;LOC661301;LOC660081;LOC658775;LOC662022;LOC662876;LOC103315017;LOC656702;LOC661200;LOC664021;LOC660855;LOC658864
Biological Process: actin cytoskeleton reorganization (GO:0031532);	6	LOC656215;LOC662372;LOC656798;LOC656047;LOC103315064;LOC663942
Biological Process: actin filament bundle assembly (GO:0051017);	3	LOC657733;LOC661042;LOC656798
Biological Process: actin filament depolymerization (GO:0030042);	1	LOC656560
Biological Process: actin filament organization (GO:0007015);	16	LOC658709;LOC663549;LOC660495;LOC659462;LOC655315;LOC661226;sax;LOC655011;LOC663390;LOC661348;LOC663677;LOC664036;Dl;LOC663718;LOC664204;LOC656496
Biological Process: actin filament reorganization involved in cell cycle (GO:0030037);	3	LOC660264;LOC662601;LOC658720
Biological Process: actin filament severing (GO:0051014);	1	LOC656702
Biological Process: actin filament-based movement (GO:0030048);	2	LOC660864;LOC663995
Biological Process: actin nucleation (GO:0045010);	1	LOC660878
Biological Process: activation of GTPase activity (GO:0090630);	2	LOC660407;LOC661653
Biological Process: activation of MAPK activity (GO:0000187);	2	LOC658117;LOC659297
Biological Process: activation of MAPKK activity (GO:0000186);	4	LOC663653;LOC661365;LOC657445;LOC103313200
Biological Process: activation of NF-kappaB-inducing kinase activity (GO:0007250);	1	LOC655880
Biological Process: activation of adenylate cyclase activity (GO:0007190);	4	LOC655693;LOC655613;LOC656361;LOC656444
Biological Process: activation of immune response (GO:0002253);	1	LOC100141721
Biological Process: activation of innate immune response (GO:0002218);	1	LOC663000
Biological Process: actomyosin contractile ring assembly (GO:0000915);	3	LOC663316;LOC100141706;LOC658967
Biological Process: actomyosin contractile ring contraction (GO:0000916);	3	LOC103315064;LOC103312602;LOC659685
Biological Process: actomyosin structure organization (GO:0031032);	2	LOC661196;LOC659621
Biological Process: acyl-CoA biosynthetic process (GO:0071616);	2	LOC655438;LOC655519
Biological Process: acyl-CoA metabolic process (GO:0006637);	1	LOC660648
Biological Process: adaptation of rhodopsin mediated signaling (GO:0016062);	1	LOC660864
Biological Process: adenine salvage (GO:0006168);	1	LOC656695
Biological Process: adenosine receptor signaling pathway (GO:0001973);	2	MSTRG.11264;LOC103314255
Biological Process: adenylate cyclase-activating dopamine receptor signaling pathway (GO:0007191);	5	LOC660195;LOC656361;LOC656444;LOC655693;LOC655613
Biological Process: adenylate cyclase-modulating G-protein coupled receptor signaling pathway (GO:0007188);	2	LOC655023;LOC103314873
Biological Process: adherens junction assembly (GO:0034333);	3	LOC659291;LOC658243;arm2
Biological Process: adherens junction maintenance (GO:0034334);	2	LOC103315064;LOC656798
Biological Process: adherens junction organization (GO:0034332);	1	LOC656565
Biological Process: adrenergic receptor signaling pathway (GO:0071875);	3	LOC661535;LOC658532;LOC663084
Biological Process: adult behavior (GO:0030534);	2	LOC655137;LOC662184
Biological Process: adult chitin-based cuticle development (GO:0008365);	1	LOC659451
Biological Process: adult chitin-containing cuticle pigmentation (GO:0048085);	1	LOC659451
Biological Process: adult feeding behavior (GO:0008343);	4	LOC661804;LOC656715;LOC660931;LOC103313277
Biological Process: adult locomotory behavior (GO:0008344);	5	LOC103313277;LOC657490;LOC103312524;LOC658243;LOC661502
Biological Process: adult somatic muscle development (GO:0007527);	2	LOC103313323;LOC657758
Biological Process: aerobic respiration (GO:0009060);	1	LOC657226
Biological Process: aggressive behavior (GO:0002118);	1	LOC656798
Biological Process: alanine biosynthetic process (GO:0006523);	1	LOC663454
Biological Process: alanyl-tRNA aminoacylation (GO:0006419);	3	LOC659684;LOC654931;LOC664536
Biological Process: alcohol metabolic process (GO:0006066);	22	LOC661216;LOC656781;LOC659468;LOC656559;LOC660938;LOC656885;LOC662132;LOC661553;LOC662126;LOC654977;LOC660830;LOC661379;LOC655686;LOC657901;LOC660884;LOC663897;LOC661056;LOC661158;LOC655042;LOC661267;LOC661425;LOC103312774
Biological Process: alpha-tubulin acetylation (GO:0071929);	1	LOC660866
Biological Process: amino acid transmembrane transport (GO:0003333);	16	LOC663903;LOC103312486;LOC660811;LOC655801;LOC660956;LOC664379;LOC655468;LOC654862;LOC107398977;LOC655390;LOC660312;LOC659247;LOC100141621;LOC660467;LOC100142535;LOC662259
Biological Process: amino acid transport (GO:0006865);	2	LOC662588;LOC662558
Biological Process: ammonium transmembrane transport (GO:0072488);	1	LOC664257
Biological Process: ammonium transport (GO:0015696);	1	LOC658071
Biological Process: amnioserosa formation (GO:0007378);	1	Dpp
Biological Process: amnioserosa maintenance (GO:0046665);	1	Tup
Biological Process: analia development (GO:0007487);	2	Dl;LOC663677
Biological Process: anaphase-promoting complex-dependent catabolic process (GO:0008054);	1	LOC658996
Biological Process: anatomical structure development (GO:0048856);	2	LOC103313287;LOC103313259
Biological Process: anatomical structure formation involved in morphogenesis (GO:0048646);	1	LOC660533
Biological Process: anatomical structure morphogenesis (GO:0009653);	3	LOC662068;LOC103313084;Grn
Biological Process: androgen metabolic process (GO:0008209);	1	LOC660648
Biological Process: anesthesia-resistant memory (GO:0007615);	3	LOC660407;LOC656552;LOC657664
Biological Process: animal organ development (GO:0048513);	3	LOC663949;LOC661284;LOC103312522
Biological Process: animal organ morphogenesis (GO:0009887);	2	LOC660305;LOC103315017
Biological Process: anion transmembrane transport (GO:0098656);	4	LOC661759;LOC657088;LOC103314570;LOC103313013
Biological Process: antennal development (GO:0007469);	1	Dll
Biological Process: antennal joint morphogenesis (GO:0048801);	1	LOC659297
Biological Process: antennal morphogenesis (GO:0048800);	5	LOC663677;Dl;LOC663995;LOC657755;LOC661804
Biological Process: anterior Malpighian tubule development (GO:0061327);	1	Dpp
Biological Process: anterior/posterior axis specification, embryo (GO:0008595);	1	LOC660640
Biological Process: anterior/posterior pattern specification (GO:0009952);	3	LOC655048;LOC659377;LOC657915
Biological Process: anterior/posterior pattern specification, imaginal disc (GO:0007448);	2	LOC656552;sax
Biological Process: anterograde axonal transport (GO:0008089);	4	LOC659646;LOC103312300;LOC661351;LOC664036
Biological Process: anterograde synaptic vesicle transport (GO:0048490);	1	LOC655673
Biological Process: anthranilate metabolic process (GO:0043420);	1	Cn
Biological Process: antibacterial humoral response (GO:0019731);	1	LOC660674
Biological Process: antifungal humoral response (GO:0019732);	1	LOC660674
Biological Process: antimicrobial humoral response (GO:0019730);	5	LOC662929;LOC658528;LOC664086;LOC103315064;LOC656649
Biological Process: apical constriction involved in gastrulation (GO:0003384);	1	LOC658477
Biological Process: apical protein localization (GO:0045176);	4	LOC655142;LOC663154;LOC663614;LOC663080
Biological Process: apoptotic DNA fragmentation (GO:0006309);	1	LOC654887
Biological Process: apoptotic cell clearance (GO:0043277);	1	LOC660864
Biological Process: apoptotic process (GO:0006915);	19	LOC107398739;LOC656004;LOC100142149;LOC655327;LOC655663;LOC662354;LOC663320;LOC100142180;LOC662712;LOC658996;LOC107399006;LOC103314919;LOC655566;LOC659660;LOC103314273;LOC664504;LOC657307;LOC103313072;LOC655845
Biological Process: apposition of dorsal and ventral imaginal disc-derived wing surfaces (GO:0007475);	4	Srf;Dl;LOC663677;LOC658528
Biological Process: arginine biosynthetic process (GO:0006526);	2	LOC655659;Rop
Biological Process: arginine biosynthetic process via ornithine (GO:0042450);	1	LOC656134
Biological Process: arginine metabolic process (GO:0006525);	2	LOC655448;LOC655366
Biological Process: arginine transport (GO:0015809);	1	LOC659683
Biological Process: arginyl-tRNA aminoacylation (GO:0006420);	2	LOC664292;LOC654913
Biological Process: aromatic amino acid family metabolic process (GO:0009072);	6	LOC659321;LOC662347;Th;LOC663294;LOC655758;LOC662658
Biological Process: asparagine biosynthetic process (GO:0006529);	2	LOC662483;LOC103313206
Biological Process: asparaginyl-tRNA aminoacylation (GO:0006421);	2	LOC659515;LOC659223
Biological Process: aspartate transmembrane transport (GO:0015810);	1	LOC655094
Biological Process: aspartyl-tRNA aminoacylation (GO:0006422);	1	LOC657402
Biological Process: assembly of actomyosin apparatus involved in cytokinesis (GO:0000912);	2	LOC655017;LOC660394
Biological Process: associative learning (GO:0008306);	2	LOC103314255;LOC663759
Biological Process: astral microtubule nucleation (GO:0030954);	1	LOC658720
Biological Process: asymmetric cell division (GO:0008356);	3	LOC660407;LOC663677;Dl
Biological Process: asymmetric neuroblast division (GO:0055059);	3	LOC661284;LOC660407;LOC661741
Biological Process: asymmetric protein localization involved in cell fate determination (GO:0045167);	2	LOC663080;LOC660407
Biological Process: attachment of GPI anchor to protein (GO:0016255);	4	LOC661164;LOC107397958;LOC661639;LOC661109
Biological Process: autophagic cell death (GO:0048102);	1	LOC663881
Biological Process: autophagosome assembly (GO:0000045);	1	LOC655119
Biological Process: autophagosome maturation (GO:0000046);	1	LOC661540
Biological Process: autophagy (GO:0006914);	13	LOC659720;LOC657733;Pub;LOC657534;LOC655634;LOC662663;LOC658368;LOC659640;LOC660458;LOC657147;LOC661682;LOC659934;LOC655048
Biological Process: autophagy of mitochondrion (GO:0000422);	2	LOC659763;LOC657490
Biological Process: axis specification (GO:0009798);	1	LOC655048
Biological Process: axon extension (GO:0048675);	3	LOC656499;LOC107398978;LOC656798
Biological Process: axon guidance (GO:0007411);	15	LOC103314966;LOC655156;LOC656565;LOC663479;LOC103312199;LOC659794;LOC662372;LOC659646;LOC659080;LOC658267;LOC659702;LOC662595;LOC657375;LOC657445;LOC661182
Biological Process: axon midline choice point recognition (GO:0016199);	5	LOC660972;LOC655427;LOC660980;LOC663417;LOC656798
Biological Process: axon target recognition (GO:0007412);	4	LOC657375;LOC657652;LOC660516;LOC103314966
Biological Process: axonal fasciculation (GO:0007413);	7	LOC656798;LOC662916;LOC660516;LOC107397608;LOC657652;LOC660264;LOC662601
Biological Process: axonal transport of mitochondrion (GO:0019896);	2	LOC655673;LOC103312300
Biological Process: axonogenesis (GO:0007409);	2	LOC660264;LOC656797
Biological Process: barbed-end actin filament capping (GO:0051016);	2	LOC663021;LOC660190
Biological Process: basal protein localization (GO:0045175);	2	LOC660407;LOC664117
Biological Process: base-excision repair (GO:0006284);	5	LOC660612;LOC107398401;LOC656335;LOC657354;LOC656697
Biological Process: basement membrane organization (GO:0071711);	1	LOC660122
Biological Process: behavior (GO:0007610);	1	LOC107398287
Biological Process: behavior (GO:0044708);	1	LOC656046
Biological Process: behavioral defense response (GO:0002209);	1	LOC103312524
Biological Process: behavioral response to cocaine (GO:0048148);	5	LOC656444;LOC656361;LOC655693;LOC661439;LOC655613
Biological Process: behavioral response to ethanol (GO:0048149);	8	LOC657374;LOC661191;LOC661488;LOC657664;LOC107397608;LOC657758;Star;LOC656552
Biological Process: behavioral response to nutrient (GO:0051780);	1	LOC660931
Biological Process: beta-alanine biosynthetic process (GO:0019483);	1	LOC660516
Biological Process: binding of sperm to zona pellucida (GO:0007339);	3	LOC103313648;LOC659734;LOC107398214
Biological Process: biological regulation (GO:0065007);	3	LOC656484;LOC656583;LOC100142128
Biological Process: biological_process (GO:0044699);	23	LOC660869;LOC107398571;LOC103313064;LOC107397487;LOC107398721;LOC659450;LOC107397759;LOC103314048;LOC100142237;LOC103313928;LOC103314541;AP-2;LOC659236;LOC103312567;LOC107398277;LOC107397451;LOC661248;LOC659713;LOC663128;LOC103312236;LOC107398123;LOC107399069;LOC103314607
Biological Process: bioluminescence (GO:0008218);	2	LOC662911;LOC662210
Biological Process: biosynthetic process (GO:0009058);	29	LOC661598;LOC103312471;LOC659650;LOC661364;LOC656561;LOC659321;LOC662228;LOC658944;LOC657332;LOC655252;LOC658043;LOC660113;LOC657970;LOC661552;LOC662908;LOC103312991;LOC656125;LOC660331;LOC664505;LOC658024;LOC658283;LOC664601;LOC658177;LOC663309;LOC654972;MSTRG.6713;LOC103314884;LOC659179;LOC656642
Biological Process: blood coagulation (GO:0007596);	1	LOC100141909
Biological Process: blue light signaling pathway (GO:0009785);	1	Rm62
Biological Process: body fluid secretion (GO:0007589);	1	LOC657016
Biological Process: body morphogenesis (GO:0010171);	1	LOC658914
Biological Process: bombesin receptor signaling pathway (GO:0031989);	2	LOC663643;LOC663657
Biological Process: border follicle cell migration (GO:0007298);	17	LOC662146;LOC655156;LOC664121;LOC103314905;LOC663154;LOC658477;LOC100141721;LOC659685;LOC656798;LOC103315064;Vang;LOC657134;LOC656206;LOC103313323;Dl;LOC663677;LOC660912
Biological Process: brain development (GO:0007420);	5	LOC659297;Exd;LOC103313323;LOC663938;LOC663801
Biological Process: brain morphogenesis (GO:0048854);	3	LOC658720;LOC658540;LOC655427
Biological Process: branch fusion, open tracheal system (GO:0035147);	6	LOC655142;Dpp;LOC662372;LOC660877;LOC658147;LOC662207
Biological Process: branched duct epithelial cell fate determination, open tracheal system (GO:0046845);	1	Dpp
Biological Process: branched-chain amino acid biosynthetic process (GO:0009082);	1	LOC662431
Biological Process: branched-chain amino acid catabolic process (GO:0009083);	1	LOC663823
Biological Process: branching involved in open tracheal system development (GO:0060446);	4	LOC663154;LOC661922;LOC659984;LOC663080
Biological Process: cAMP biosynthetic process (GO:0006171);	6	LOC655273;LOC659486;LOC661438;LOC103314639;LOC663450;LOC107397949
Biological Process: cAMP-mediated signaling (GO:0019933);	2	LOC656552;LOC661348
Biological Process: cGMP biosynthetic process (GO:0006182);	15	LOC663008;LOC659006;LOC100141543;LOC658966;LOC103314582;LOC659086;LOC657050;LOC660007;LOC664507;LOC663033;LOC661745;LOC661681;LOC103314938;LOC660192;LOC660039
Biological Process: cGMP-mediated signaling (GO:0019934);	1	LOC655749
Biological Process: calcium ion transmembrane transport (GO:0070588);	20	LOC663831;LOC658279;LOC656486;LOC658579;LOC103314138;LOC663398;LOC659557;LOC107397783;LOC655265;LOC655371;LOC657097;LOC662890;LOC660517;Cac;LOC659257;LOC657016;LOC103312869;LOC103312870;LOC658547;LOC658328
Biological Process: calcium ion transport (GO:0006816);	3	LOC658860;LOC655040;LOC662969
Biological Process: calcium-dependent cell-cell adhesion via plasma membrane cell adhesion molecules (GO:0016339);	3	LOC660516;LOC662006;LOC657652
Biological Process: calcium-mediated signaling (GO:0019722);	1	LOC657016
Biological Process: canonical Wnt signaling pathway (GO:0060070);	1	Fz
Biological Process: carbamoyl phosphate biosynthetic process (GO:0070409);	2	LOC660900;LOC658243
Biological Process: carbohydrate biosynthetic process (GO:0016051);	4	LOC103312199;LOC655349;LOC654881;LOC663404
Biological Process: carbohydrate homeostasis (GO:0033500);	1	LOC664036
Biological Process: carbohydrate metabolic process (GO:0005975);	141	Cda9;LOC662591;LOC660316;Cht8;LOC663992;MSTRG.10469;LOC659733;Cht13;LOC664564;LOC663884;Chi-5;LOC658259;Cht4;LOC663954;LOC654917;LOC658771;LOC661895;LOC659870;LOC103314471;Cda2;LOC660838;LOC656716;LOC655744;LOC107399231;LOC663339;Cda5;LOC107398196;LOC100141517;LOC661044;Idgf4;LOC660785;LOC664567;LOC662163;Cht11;LOC664571;LOC660633;Cht10;LOC657825;LOC103314527;LOC663249;Chi-3;LOC657206;LOC664041;L…
Biological Process: carbohydrate phosphorylation (GO:0046835);	8	LOC658327;LOC662201;LOC660592;LOC657985;LOC659227;LOC657694;LOC657353;LOC662716
Biological Process: carbohydrate transmembrane transport (GO:0034219);	1	LOC663546
Biological Process: carbohydrate transport (GO:0008643);	9	LOC654998;LOC656222;LOC660743;LOC656606;LOC100142592;LOC664503;LOC660810;LOC662078;LOC662798
Biological Process: carboxylic acid metabolic process (GO:0019752);	5	LOC100124592;LOC662834;LOC663315;LOC655768;LOC662753
Biological Process: cardioblast cell fate determination (GO:0007510);	1	LOC107397608
Biological Process: cardioblast differentiation (GO:0010002);	1	Dpp
Biological Process: cardiocyte differentiation (GO:0035051);	1	LOC659984
Biological Process: carnitine biosynthetic process (GO:0045329);	1	LOC657243
Biological Process: catecholamine biosynthetic process (GO:0042423);	1	Th
Biological Process: cation transmembrane transport (GO:0098655);	22	LOC658250;nAChRb1;LOC660971;LOC662439;nAChRa2;LOC662892;LOC661363;nAChRa6;LOC655654;nAChRa1;nAChRa4;LOC656862;LOC662863;LOC659085;nAChRa11;LOC656722;nAChRa3;LOC664375;nAChRa5;LOC659661;nAChRa8;nAChRa7
Biological Process: cation transport (GO:0006812);	7	LOC103312533;LOC655603;LOC661367;LOC100141780;LOC660831;LOC657804;LOC655749
Biological Process: cell adhesion (GO:0007155);	62	LOC107397839;LOC100142232;LOC664123;LOC656215;LOC655168;LOC107397647;LOC103312461;LOC107398992;LOC659234;LOC660240;LOC103312413;LOC100142417;LOC656761;LOC658703;LOC107397643;LOC661162;LOC107397649;LOC662789;LOC656788;LOC103314488;LOC107397651;LOC107397644;LOC657674;LOC663153;LOC658111;LOC664131;LOC100142618;LOC660948;LOC659601;LOC664559;LOC656441;LOC103312746;LOC664140;LOC663154;LOC100142219;LOC6…
Biological Process: cell adhesion involved in heart morphogenesis (GO:0061343);	2	LOC103312935;LOC657134
Biological Process: cell adhesion mediated by integrin (GO:0033627);	2	LOC658267;LOC660264
Biological Process: cell communication (GO:0007154);	6	LOC655137;LOC658080;LOC100142164;LOC664291;LOC662969;LOC661739
Biological Process: cell communication by electrical coupling (GO:0010644);	1	LOC656737
Biological Process: cell competition in a multicellular organism (GO:0035212);	2	LOC100142498;LOC656798
Biological Process: cell cycle (GO:0007049);	19	LOC664557;LOC664492;LOC664093;LOC662175;LOC656274;LOC659667;LOC664419;LOC663469;LOC659873;LOC659013;LOC659325;LOC662160;LOC656651;LOC664502;LOC100141921;LOC660495;LOC103315222;LOC660920;LOC664555
Biological Process: cell cycle arrest (GO:0007050);	5	LOC107397827;LOC664504;LOC662585;LOC662262;LOC661675
Biological Process: cell cycle process (GO:0022402);	2	LOC660470;LOC660533
Biological Process: cell development (GO:0048468);	7	LOC664197;LOC663881;LOC656046;LOC655138;LOC655048;LOC660863;LOC659984
Biological Process: cell differentiation (GO:0030154);	5	Sema-1a;LOC663426;LOC655467;N;LOC658742
Biological Process: cell division (GO:0051301);	23	LOC660863;LOC659325;LOC658099;LOC660461;LOC100142431;LOC103312485;LOC664555;LOC658809;LOC655114;LOC662133;LOC664557;LOC661807;LOC660097;LOC660418;LOC654871;LOC103313179;LOC661369;LOC658182;LOC663469;LOC656189;LOC658285;LOC656206;LOC656493
Biological Process: cell elongation involved in imaginal disc-derived wing morphogenesis (GO:0090254);	1	LOC658477
Biological Process: cell fate commitment (GO:0045165);	3	Srf;LOC661313;LOC659984
Biological Process: cell fate determination (GO:0001709);	2	LOC661284;Byn
Biological Process: cell fate specification (GO:0001708);	1	LOC659822
Biological Process: cell growth (GO:0016049);	1	Gr83
Biological Process: cell migration (GO:0016477);	7	LOC656499;LOC660877;LOC660864;LOC658996;LOC663316;LOC655048;LOC656264
Biological Process: cell morphogenesis (GO:0000902);	8	LOC661950;LOC664021;LOC663345;LOC660855;LOC657646;LOC657020;LOC660637;LOC659386
Biological Process: cell morphogenesis involved in differentiation (GO:0000904);	1	LOC662006
Biological Process: cell morphogenesis involved in neuron differentiation (GO:0048667);	1	LOC103312522
Biological Process: cell motility (GO:0048870);	1	LOC661576
Biological Process: cell projection assembly (GO:0030031);	3	LOC658062;LOC658267;LOC103314009
Biological Process: cell projection organization (GO:0030030);	1	LOC662184
Biological Process: cell proliferation (GO:0008283);	8	LOC662006;LOC658540;LOC663345;LOC658895;LOC663974;LOC662523;LOC659984;LOC655255
Biological Process: cell redox homeostasis (GO:0045454);	47	LOC662110;LOC656062;LOC658116;LOC661946;LOC659194;LOC657719;LOC658863;LOC103314005;LOC661197;LOC659274;LOC655757;LOC103313951;LOC103312503;LOC662467;LOC655759;LOC103312345;LOC663331;LOC657399;LOC656356;LOC657528;LOC657351;LOC659817;LOC661620;LOC659487;LOC100142031;LOC659551;LOC663885;LOC663358;LOC656739;LOC107397409;LOC663287;LOC656048;LOC661587;LOC664283;LOC660038;LOC660338;LOC663955;LOC660988;L…
Biological Process: cell surface receptor signaling pathway (GO:0007166);	4	LOC663910;LOC656167;LOC655048;LOC103312957
Biological Process: cell volume homeostasis (GO:0006884);	1	LOC657953
Biological Process: cell-cell adhesion (GO:0016337);	6	LOC656489;LOC655142;LOC655736;LOC661284;LOC657218;LOC100141625
Biological Process: cell-cell adhesion mediated by cadherin (GO:0044331);	3	LOC660516;LOC662006;LOC657652
Biological Process: cell-cell junction assembly (GO:0007043);	1	LOC661284
Biological Process: cell-cell signaling (GO:0007267);	4	Hh;LOC662011;LOC103312878;LOC663667
Biological Process: cell-matrix adhesion (GO:0007160);	3	LOC661043;LOC658199;LOC659554
Biological Process: cellular aldehyde metabolic process (GO:0006081);	5	LOC107398462;LOC103314817;LOC661279;LOC655896;LOC655245
Biological Process: cellular amino acid catabolic process (GO:0009063);	1	LOC660741
Biological Process: cellular amino acid metabolic process (GO:0006520);	18	LOC658177;LOC661480;LOC661275;LOC657301;LOC659399;MSTRG.6254;LOC657516;LOC661439;LOC661842;LOC657380;LOC657592;LOC658043;LOC664593;LOC657672;LOC659017;LOC103313065;Ddc;LOC103315026
Biological Process: cellular calcium ion homeostasis (GO:0006874);	1	LOC655265
Biological Process: cellular carbohydrate metabolic process (GO:0044262);	9	LOC664447;LOC656589;LOC662339;LOC103313196;LOC660071;LOC663426;LOC656728;LOC657644;LOC658667
Biological Process: cellular component morphogenesis (GO:0032989);	1	LOC655138
Biological Process: cellular component organization (GO:0016043);	7	LOC103313287;LOC662068;LOC660251;LOC664438;LOC100141884;LOC656046;LOC103312655
Biological Process: cellular component organization or biogenesis (GO:0071840);	1	LOC103313641
Biological Process: cellular copper ion homeostasis (GO:0006878);	1	LOC657827
Biological Process: cellular developmental process (GO:0048869);	3	LOC100142159;LOC103313287;LOC662068
Biological Process: cellular homeostasis (GO:0019725);	1	LOC657284
Biological Process: cellular iron ion homeostasis (GO:0006879);	8	LOC662171;LOC655734;LOC655420;LOC656181;LOC107398771;LOC655492;MSTRG.1543;LOC656261
Biological Process: cellular lipid metabolic process (GO:0044255);	3	LOC656036;LOC660119;LOC660863
Biological Process: cellular localization (GO:0051641);	1	LOC664438
Biological Process: cellular macromolecule biosynthetic process (GO:0034645);	8	LOC107398426;LOC100142503;MSTRG.12737;MSTRG.13467;LOC100141799;LOC657575;LOC107399197;LOC100141680
Biological Process: cellular macromolecule metabolic process (GO:0044260);	15	LOC103312974;LOC663191;LOC660230;LOC663019;LOC664142;LOC107398009;LOC661230;LOC659579;LOC103314850;LOC107398182;LOC661301;LOC103313003;MSTRG.9194;LOC107399056;LOC107398381
Biological Process: cellular metabolic process (GO:0044237);	10	LOC107398858;LOC655293;LOC655975;LOC660145;LOC660992;LOC662238;LOC657394;LOC664566;LOC107398857;LOC663374
Biological Process: cellular process (GO:0009987);	22	LOC661521;LOC103312808;LOC661536;LOC656829;LOC107398661;LOC107398755;LOC659713;LOC107398504;LOC107398123;Akh2;LOC100142237;LOC103314704;LOC103313723;LOC100142152;MSTRG.13085;LOC100141689;LOC660869;LOC107399028;LOC100142502;LOC107397853;LOC107397487;LOC100142402
Biological Process: cellular process (GO:0044763);	32	LOC103312658;LOC660148;LOC655705;LOC663226;LOC655836;LOC660403;LOC107398009;LOC103312655;LOC658047;LOC100141884;LOC107399226;LOC100142128;LOC103314595;LOC103312348;LOC662305;LOC658526;LOC657575;LOC103312321;MSTRG.9101;LOC656779;LOC103313633;LOC656484;LOC103314070;LOC662169;LOC103314421;LOC658389;LOC655305;LOC664482;LOC107398287;LOC663949;LOC103314916;LOC103313370
Biological Process: cellular process involved in reproduction in multicellular organism (GO:0022412);	3	LOC660863;LOC655048;LOC664197
Biological Process: cellular protein catabolic process (GO:0044257);	1	LOC658546
Biological Process: cellular protein metabolic process (GO:0044267);	3	LOC659017;LOC658852;LOC103313103
Biological Process: cellular protein modification process (GO:0006464);	21	LOC100141937;LOC660482;LOC656135;LOC658232;LOC100141799;LOC100141602;MSTRG.156;LOC664244;LOC656237;LOC657190;LOC657266;LOC659532;LOC656909;LOC661457;Bursa;LOC661728;LOC103313221;LOC657621;LOC655384;LOC100142586;LOC655567
Biological Process: cellular response to DNA damage stimulus (GO:0006974);	12	LOC656141;LOC662160;LOC103313633;LOC660912;LOC656344;LOC656361;LOC657987;LOC664411;LOC656798;LOC100142128;LOC656444;LOC658045
Biological Process: cellular response to amino acid stimulus (GO:0071230);	1	LOC655763
Biological Process: cellular response to anoxia (GO:0071454);	1	LOC657016
Biological Process: cellular response to chloroquine (GO:1902350);	2	LOC656444;LOC656361
Biological Process: cellular response to heat (GO:0034605);	3	LOC658860;LOC103314511;LOC660294
Biological Process: cellular response to hypoxia (GO:0071456);	1	LOC103314872
Biological Process: cellular response to mechanical stimulus (GO:0071260);	1	LOC660901
Biological Process: cellular response to nutrient (GO:0031670);	1	LOC659078
Biological Process: cellular response to oxidative stress (GO:0034599);	1	LOC661788
Biological Process: cellular response to starvation (GO:0009267);	8	LOC662371;LOC662214;LOC100142234;LOC655639;LOC655048;LOC657331;LOC656751;LOC657987
Biological Process: cellular response to stimulus (GO:0051716);	1	LOC107399226
Biological Process: cellular response to stress (GO:0033554);	1	LOC656542
Biological Process: cellular response to sucrose stimulus (GO:0071329);	1	LOC660195
Biological Process: cellular response to transforming growth factor beta stimulus (GO:0071560);	1	LOC659377
Biological Process: cellular response to virus (GO:0098586);	1	LOC658693
Biological Process: cellular response to zinc ion (GO:0071294);	1	LOC663791
Biological Process: cellular water homeostasis (GO:0009992);	2	LOC659513;LOC659453
Biological Process: cellularization (GO:0007349);	4	LOC660713;LOC103313338;LOC103315064;LOC656565
Biological Process: cellulose catabolic process (GO:0030245);	1	LOC655607
Biological Process: central nervous system development (GO:0007417);	6	LOC661326;LOC662916;LOC661741;LOC656566;LOC663614;LOC659436
Biological Process: central nervous system morphogenesis (GO:0021551);	1	LOC661564
Biological Process: central nervous system projection neuron axonogenesis (GO:0021952);	1	LOC659377
Biological Process: centriole replication (GO:0007099);	3	LOC660864;LOC656104;LOC664449
Biological Process: centriole-centriole cohesion (GO:0010457);	1	LOC664449
Biological Process: centrosome cycle (GO:0051297);	4	LOC656751;LOC103315197;LOC658720;LOC660470
Biological Process: centrosome duplication (GO:0051298);	10	LOC655614;LOC662392;LOC659458;LOC655917;LOC655019;LOC655323;LOC662922;LOC664121;LOC663482;LOC656232
Biological Process: centrosome localization (GO:0051642);	4	LOC656206;LOC661741;LOC103315064;LOC658720
Biological Process: centrosome separation (GO:0051299);	2	LOC659763;LOC656206
Biological Process: chaeta development (GO:0022416);	17	LOC655142;LOC103314917;LOC660081;LOC657968;LOC662601;LOC659464;LOC659512;LOC659683;LOC103315064;LOC656361;LOC659822;LOC655693;LOC658497;LOC656444;LOC654959;LOC655613;LOC663858
Biological Process: chaeta morphogenesis (GO:0008407);	11	Tup;LOC660516;LOC662715;LOC663677;Dl;LOC656499;LOC663995;LOC660264;LOC657755;LOC657733;LOC661313
Biological Process: chaperone cofactor-dependent protein refolding (GO:0051085);	1	LOC662597
Biological Process: chaperone-mediated protein complex assembly (GO:0051131);	1	LOC661788
Biological Process: chemical synaptic transmission (GO:0007268);	13	LOC658165;LOC656444;LOC660667;LOC103314271;LOC655613;LOC660864;LOC656361;LOC655814;LOC662876;LOC103314255;LOC655693;LOC662595;LOC660125
Biological Process: chemokine-mediated signaling pathway (GO:0070098);	2	LOC664004;LOC660026
Biological Process: chemotaxis (GO:0006935);	3	LOC103312522;LOC660026;LOC664004
Biological Process: chitin catabolic process (GO:0006032);	24	Cht8;Idgf2;LOC660311;Cht10;LOC660394;LOC107398196;Chi-3;LOC658736;LOC661938;Chi-2;Hexo1;Chi-5;Idgf4;LOC655271;Cht13;Cht5;Cht9;Cht11;LOC661895;Cht7;LOC656175;Cht4;MSTRG.7924;LOC661771
Biological Process: chitin metabolic process (GO:0006030);	58	Pmp1-a;Pmp1-c;LOC655764;LOC103314072;MSTRG.7814;Cpap1-g;Cda2;Pmp2-a;Cda5;Cpap1-e;LOC659879;LOC100142573;Cpap3-d2;Cpap3-a2;LOC664180;LOC660379;LOC662504;LOC661603;LOC660437;LOC661087;Pmp3;LOC103313341;Pmp9;LOC103313560;Cpap1-b;Cpap3-d1;LOC103315235;Cpap1-f;LOC662081;LOC103312748;LOC661026;LOC659859;Cpap1-j;LOC655360;Cpap3-e;Cpap1-c;Cpap3-b;Pmp2-b;Pmp2-c;Cpap1-a;Cpap1-i;Pmp14;Cpap1-d;Cda3;Cda1;LOC6…
Biological Process: chitin-based cuticle attachment to epithelium (GO:0040005);	1	LOC658528
Biological Process: chitin-based cuticle development (GO:0040003);	12	LOC663546;LOC657175;LOC658761;LOC662735;LOC659349;LOC658876;LOC656347;LOC103315173;LOC662608;LOC107397425;LOC663614;LOC662878
Biological Process: chitin-based cuticle sclerotization (GO:0007593);	1	Bursb
Biological Process: chitin-based embryonic cuticle biosynthetic process (GO:0008362);	7	LOC662207;LOC655998;LOC656423;LOC658528;LOC658147;LOC662916;LOC660755
Biological Process: chitin-based larval cuticle pattern formation (GO:0035293);	1	LOC660122
Biological Process: chloride transmembrane transport (GO:1902476);	4	LOC660690;LOC657663;LOC657497;LOC660457
Biological Process: chloride transport (GO:0006821);	8	Hiscl2;LOC107398065;LOC659453;LOC663952;LOC657953;LOC663334;LOC663613;LOC659513
Biological Process: cholesterol metabolic process (GO:0008203);	2	LOC664547;LOC663635
Biological Process: cholesterol transport (GO:0030301);	2	LOC655972;LOC655554
Biological Process: chondroitin sulfate proteoglycan biosynthetic process (GO:0050650);	1	LOC657929
Biological Process: chorion-containing eggshell formation (GO:0007304);	3	LOC660516;LOC662178;sax
Biological Process: chorion-containing eggshell pattern formation (GO:0030381);	2	LOC658540;LOC656206
Biological Process: chromatin assembly or disassembly (GO:0006333);	5	LOC656563;LOC658253;LOC661713;LOC656948;LOC658009
Biological Process: chromatin organization (GO:0016568);	6	LOC103313445;LOC659792;LOC658488;LOC103314164;LOC656207;LOC659310
Biological Process: chromatin remodeling (GO:0006338);	7	LOC664394;LOC655399;LOC103314483;LOC663920;LOC660721;LOC661037;LOC100141527
Biological Process: chromatin silencing (GO:0006342);	4	LOC659105;LOC659936;LOC662665;LOC663974
Biological Process: chromatin silencing at telomere (GO:0006348);	1	LOC655088
Biological Process: chromosome organization (GO:0051276);	5	LOC660533;LOC656381;MSTRG.9101;LOC658996;LOC659783
Biological Process: chromosome segregation (GO:0007059);	1	LOC660533
Biological Process: chromosome separation (GO:0051304);	1	LOC662564
Biological Process: cilium movement (GO:0003341);	3	LOC659419;LOC663637;LOC664324
Biological Process: cilium or flagellum-dependent cell motility (GO:0001539);	1	LOC658972
Biological Process: circadian behavior (GO:0048512);	1	LOC662184
Biological Process: circadian rhythm (GO:0007623);	1	LOC656423
Biological Process: citrate metabolic process (GO:0006101);	1	LOC656728
Biological Process: clathrin coat assembly (GO:0048268);	3	LOC661717;LOC654860;LOC103312595
Biological Process: cleavage furrow formation (GO:0036089);	1	LOC658967
Biological Process: cobalamin metabolic process (GO:0009235);	1	LOC103313606
Biological Process: cobalamin transport (GO:0015889);	1	LOC657028
Biological Process: coenzyme A biosynthetic process (GO:0015937);	3	fbl;LOC660081;LOC664060
Biological Process: coenzyme A metabolic process (GO:0015936);	2	LOC662673;LOC661937
Biological Process: collagen catabolic process (GO:0030574);	2	LOC660428;LOC660551
Biological Process: compound eye cone cell differentiation (GO:0042675);	2	LOC107397608;LOC658540
Biological Process: compound eye cone cell fate commitment (GO:0042676);	2	Dl;LOC663677
Biological Process: compound eye development (GO:0048749);	12	LOC660108;LOC659841;LOC656552;LOC661643;LOC660462;Tiotsh;LOC658891;LOC657972;LOC659822;LOC656788;LOC103314374;LOC658497
Biological Process: compound eye morphogenesis (GO:0001745);	8	LOC661159;LOC662715;sax;LOC661200;LOC658267;LOC655490;LOC655142;LOC660264
Biological Process: compound eye photoreceptor cell differentiation (GO:0001751);	1	LOC659984
Biological Process: compound eye photoreceptor development (GO:0042051);	2	LOC659702;LOC657445
Biological Process: compound eye photoreceptor fate commitment (GO:0001752);	1	LOC658243
Biological Process: compound eye retinal cell programmed cell death (GO:0046667);	4	LOC663677;Dl;Star;LOC663080
Biological Process: contractile actin filament bundle assembly (GO:0030038);	1	LOC658147
Biological Process: conversion of methionyl-tRNA to N-formyl-methionyl-tRNA (GO:0071951);	2	LOC658435;LOC663872
Biological Process: copper ion homeostasis (GO:0055070);	3	LOC662466;LOC663816;LOC664468
Biological Process: copper ion transmembrane transport (GO:0035434);	2	LOC660576;LOC100141850
Biological Process: copper ion transport (GO:0006825);	2	LOC657827;LOC655875
Biological Process: copulation (GO:0007620);	1	LOC657962
Biological Process: cortical actin cytoskeleton organization (GO:0030866);	5	LOC103314009;LOC656798;LOC103315064;LOC658267;LOC658062
Biological Process: cortical actin cytoskeleton organization (GO:0033109);	3	LOC655017;LOC663345;LOC660394
Biological Process: cotranslational protein targeting to membrane (GO:0006613);	1	LOC658394
Biological Process: cuticle chitin biosynthetic process (GO:0006035);	1	LOC662916
Biological Process: cuticle development (GO:0042335);	1	LOC658693
Biological Process: cuticle hydrocarbon biosynthetic process (GO:0006723);	3	LOC657267;Z9desB;TcasZ9desA
Biological Process: cuticle pattern formation (GO:0035017);	1	LOC657134
Biological Process: cuticle pigmentation (GO:0048067);	1	Y-g2
Biological Process: cyclic nucleotide biosynthetic process (GO:0009190);	3	LOC655059;LOC107397842;LOC654929
Biological Process: cyclic purine nucleotide metabolic process (GO:0052652);	1	LOC657568
Biological Process: cyclic-nucleotide-mediated signaling (GO:0019935);	1	LOC655603
Biological Process: cysteine biosynthetic process from serine (GO:0006535);	2	LOC103313595;LOC656954
Biological Process: cysteine biosynthetic process via cystathionine (GO:0019343);	2	LOC656954;LOC103313595
Biological Process: cysteine metabolic process (GO:0006534);	1	LOC663454
Biological Process: cysteinyl-tRNA aminoacylation (GO:0006423);	2	LOC662533;LOC656575
Biological Process: cystoblast division (GO:0007282);	1	LOC658720
Biological Process: cytidine deamination (GO:0009972);	1	LOC660436
Biological Process: cytokine-mediated signaling pathway (GO:0019221);	1	LOC659451
Biological Process: cytokinesis (GO:0000910);	5	LOC107398532;LOC661950;LOC658948;LOC663717;LOC660149
Biological Process: cytolysis (GO:0019835);	1	LOC659403
Biological Process: cytolysis in other organism (GO:0051715);	1	LOC660674
Biological Process: cytoplasmic microtubule organization (GO:0031122);	5	LOC655805;LOC100142364;LOC655078;LOC656104;LOC655079
Biological Process: cytoplasmic translation (GO:0002181);	2	LOC659616;LOC664604
Biological Process: cytoplasmic transport, nurse cell to oocyte (GO:0007303);	2	LOC656206;LOC660081
Biological Process: cytoskeletal anchoring at nuclear membrane (GO:0090286);	1	LOC656637
Biological Process: cytoskeletal anchoring at plasma membrane (GO:0007016);	3	LOC661162;LOC662372;LOC663372
Biological Process: cytoskeletal matrix organization at active zone (GO:0048789);	1	LOC657757
Biological Process: cytoskeleton organization (GO:0007010);	9	LOC103312300;Arp1;LOC103312220;LOC103314905;LOC660006;LOC664216;LOC658117;LOC107397511;LOC663753
Biological Process: cytoskeleton-dependent cytoplasmic transport, nurse cell to oocyte (GO:0019749);	1	LOC658477
Biological Process: cytosolic transport (GO:0016482);	1	LOC655048
Biological Process: dTDP biosynthetic process (GO:0006233);	1	LOC103313932
Biological Process: dTMP biosynthetic process (GO:0006231);	2	LOC657759;LOC659164
Biological Process: dUTP metabolic process (GO:0046080);	1	LOC662517
Biological Process: deactivation of rhodopsin mediated signaling (GO:0016059);	1	LOC103312476
Biological Process: deadenylation-dependent decapping of nuclear-transcribed mRNA (GO:0000290);	2	LOC103312614;LOC658490
Biological Process: decapentaplegic signaling pathway (GO:0008101);	1	sax
Biological Process: defense response (GO:0006952);	9	LOC662384;LOC655548;LOC656629;LOC662980;LOC107398287;LOC655048;LOC103314577;LOC107399226;LOC661685
Biological Process: defense response to Gram-negative bacterium (GO:0050829);	6	LOC657406;LOC103314231;LOC660674;sax;LOC655509;LOC657369
Biological Process: defense response to Gram-positive bacterium (GO:0050830);	3	LOC660203;LOC657369;LOC657579
Biological Process: defense response to bacterium (GO:0042742);	14	LOC655309;LOC103314751;LOC662392;LOC663364;LOC659451;LOC655323;LOC664121;LOC662922;LOC103314753;LOC663482;LOC656798;LOC655019;LOC107399065;LOC660764
Biological Process: defense response to fungus (GO:0050832);	3	LOC661182;LOC661300;LOC663479
Biological Process: defense response to other organism (GO:0098542);	3	LOC655204;LOC103314099;LOC659450
Biological Process: defense response to protozoan (GO:0042832);	1	LOC660674
Biological Process: defense response to virus (GO:0051607);	1	LOC661699
Biological Process: dendrite guidance (GO:0070983);	2	LOC655427;Tup
Biological Process: dendrite morphogenesis (GO:0048813);	21	LOC655506;LOC663364;LOC658117;LOC660980;LOC661513;LOC657431;LOC658711;LOC658368;LOC660968;LOC656183;LOC662616;LOC656566;LOC659794;LOC656496;LOC664113;LOC657134;LOC661684;LOC658528;LOC659297;LOC664284;LOC657987
Biological Process: dendrite regeneration (GO:0031104);	1	LOC656423
Biological Process: dendrite self-avoidance (GO:0070593);	2	LOC657755;Vang
Biological Process: dendritic spine morphogenesis (GO:0060997);	1	LOC659377
Biological Process: deoxyribonucleoside diphosphate metabolic process (GO:0009186);	1	LOC657724
Biological Process: deoxyribonucleoside triphosphate catabolic process (GO:0009204);	1	LOC663041
Biological Process: deoxyribonucleotide catabolic process (GO:0009264);	1	LOC661079
Biological Process: dephosphorylation (GO:0016311);	66	LOC663929;LOC662895;LOC655658;LOC661904;LOC661412;LOC661691;LOC660001;LOC663165;LOC103312161;LOC663994;LOC662838;LOC661599;LOC656574;LOC657409;LOC656702;LOC660697;LOC103312510;LOC663934;LOC655779;LOC656164;LOC661455;LOC661367;LOC103314197;LOC662698;LOC659049;MSTRG.3829;LOC664509;LOC657135;LOC660082;LOC663527;LOC662571;LOC659592;LOC658337;LOC661496;LOC100141932;LOC103312533;LOC662866;LOC663987;LOC…
Biological Process: detection of UV (GO:0009589);	1	LOC658243
Biological Process: detection of calcium ion (GO:0005513);	1	LOC660864
Biological Process: detection of carbon dioxide (GO:0003031);	1	LOC100142527
Biological Process: detection of chemical stimulus involved in sensory perception (GO:0050907);	1	LOC660579
Biological Process: detection of chemical stimulus involved in sensory perception of bitter taste (GO:0001580);	1	LOC658860
Biological Process: detection of chemical stimulus involved in sensory perception of pain (GO:0050968);	1	LOC658860
Biological Process: detection of chemical stimulus involved in sensory perception of smell (GO:0050911);	178	LOC107397965;LOC107398523;LOC107398783;LOC107398716;LOC107398967;LOC661659;LOC107399279;LOC103314161;LOC107398861;LOC107397953;LOC107397405;LOC107398711;LOC107399260;LOC107398775;LOC103314254;LOC107398854;LOC661975;LOC103315135;LOC659899;LOC103314063;LOC107397670;LOC103314627;LOC107398535;LOC107397445;LOC107399110;LOC107398430;LOC107398987;LOC103314064;LOC107397893;LOC100142153;LOC107398667;LOC65…
Biological Process: detection of chemical stimulus involved in sensory perception of taste (GO:0050912);	15	LOC103313225;LOC103312969;LOC107397431;LOC107398029;LOC107397968;LOC107398320;LOC107397954;LOC103313226;LOC103313227;LOC107397950;LOC100141603;LOC661376;LOC100142527;LOC107397955;Ctlp-5a
Biological Process: detection of light stimulus involved in visual perception (GO:0050908);	2	LOC660713;LOC660140
Biological Process: detection of stimulus involved in sensory perception (GO:0050906);	1	LOC663787
Biological Process: detection of temperature stimulus involved in sensory perception of pain (GO:0050965);	1	LOC658860
Biological Process: detection of temperature stimulus involved in thermoception (GO:0050960);	1	LOC658860
Biological Process: determination of adult lifespan (GO:0008340);	19	LOC657968;LOC657369;LOC659683;LOC657326;LOC661488;LOC657317;LOC657372;LOC658914;LOC655094;LOC660125;LOC660713;LOC661847;LOC657719;LOC657758;LOC662858;LOC659078;LOC100142527;LOC657406;LOC660570
Biological Process: determination of digestive tract left/right asymmetry (GO:0071907);	1	LOC656798
Biological Process: determination of genital disc primordium (GO:0035225);	1	Star
Biological Process: determination of left/right symmetry (GO:0007368);	2	LOC655017;LOC660394
Biological Process: determination of ventral identity (GO:0048264);	3	Dl;LOC663677;Dll
Biological Process: detoxification of arsenic-containing substance (GO:0071722);	2	LOC656444;LOC656361
Biological Process: detoxification of mercury ion (GO:0050787);	3	LOC658116;LOC656062;LOC657528
Biological Process: developmental pigmentation (GO:0048066);	4	LOC661159;Y-f;Dpp;LOC660516
Biological Process: developmental process (GO:0032502);	2	LOC657276;LOC660148
Biological Process: developmental process involved in reproduction (GO:0003006);	2	LOC660863;LOC664197
Biological Process: dicarboxylic acid transport (GO:0006835);	2	LOC659711;LOC658629
Biological Process: digestive tract development (GO:0048565);	1	LOC657445
Biological Process: digestive tract mesoderm development (GO:0007502);	1	LOC660980
Biological Process: dorsal appendage formation (GO:0046843);	6	LOC658147;LOC660081;LOC659377;LOC656798;Dpp;LOC658540
Biological Process: dorsal closure (GO:0007391);	13	LOC656565;LOC658147;LOC658693;LOC663881;Dpp;LOC107398978;Tup;LOC660713;LOC658243;LOC655142;LOC107397608;LOC662916;LOC658540
Biological Process: dorsal closure, amnioserosa morphology change (GO:0046664);	2	LOC103315064;LOC656798
Biological Process: dorsal closure, elongation of leading edge cells (GO:0007394);	2	LOC656798;LOC103315064
Biological Process: dorsal/ventral axis specification (GO:0009950);	3	LOC103313855;LOC663677;Dl
Biological Process: dorsal/ventral axis specification, ovarian follicular epithelium (GO:0008069);	1	LOC658528
Biological Process: dorsal/ventral lineage restriction, imaginal disc (GO:0007451);	2	Dl;LOC663677
Biological Process: dorsal/ventral pattern formation (GO:0009953);	2	LOC100142108;sax
Biological Process: dorsal/ventral pattern formation, imaginal disc (GO:0007450);	2	LOC663938;Dpp
Biological Process: double-strand break repair (GO:0006302);	7	LOC662288;LOC661803;LOC657818;LOC107398401;LOC658136;LOC103313699;LOC100142060
Biological Process: double-strand break repair via homologous recombination (GO:0000724);	4	LOC103312217;LOC661855;LOC662350;LOC664578
Biological Process: double-strand break repair via nonhomologous end joining (GO:0006303);	3	LOC664190;LOC663096;LOC659348
Biological Process: double-strand break repair via single-strand annealing (GO:0045002);	1	LOC660419
Biological Process: drug transmembrane transport (GO:0006855);	3	LOC664399;LOC103315193;LOC660313
Biological Process: drug transport (GO:0015893);	1	LOC659847
Biological Process: dsRNA transport (GO:0033227);	7	LOC661399;Sirb;LOC661816;LOC655624;Sira;Sirc;LOC656327
Biological Process: early endosome to Golgi transport (GO:0034498);	1	LOC656802
Biological Process: early endosome to recycling endosome transport (GO:0061502);	1	LOC662595
Biological Process: eating behavior (GO:0042755);	1	LOC103315017
Biological Process: ecdysis, chitin-based cuticle (GO:0018990);	4	Bursb;LOC103312180;LOC657624;Ccapr1
Biological Process: ecdysone biosynthetic process (GO:0006697);	1	LOC658147
Biological Process: ecdysone metabolic process (GO:0008205);	1	LOC660648
Biological Process: ecdysone receptor-mediated signaling pathway (GO:0035076);	2	LOC659937;Ecr
Biological Process: ecdysone-mediated induction of salivary gland cell autophagic cell death (GO:0035072);	1	Fkh
Biological Process: ecdysteroid biosynthetic process (GO:0045456);	1	LOC664531
Biological Process: eclosion (GO:0007562);	1	LOC659802
Biological Process: ectoderm development (GO:0007398);	5	Dpp;LOC656839;LOC659436;LOC663938;LOC657218
Biological Process: ectodermal cell fate specification (GO:0001715);	2	LOC663677;Dl
Biological Process: ectodermal digestive tract development (GO:0007439);	1	Fkh
Biological Process: ectopic germ cell programmed cell death (GO:0035234);	2	LOC657089;LOC655054
Biological Process: egg activation (GO:0007343);	1	LOC658267
Biological Process: eggshell chorion assembly (GO:0007306);	1	LOC655587
Biological Process: eggshell chorion gene amplification (GO:0007307);	3	LOC658528;LOC655255;LOC664086
Biological Process: electron transport chain (GO:0022900);	5	LOC664573;LOC664104;LOC655823;LOC664239;LOC657039
Biological Process: elongation of arista core (GO:0035015);	1	LOC663858
Biological Process: embryo development (GO:0009790);	2	LOC659984;LOC103314631
Biological Process: embryo development ending in birth or egg hatching (GO:0009792);	4	LOC663316;LOC658996;LOC660864;LOC658914
Biological Process: embryonic anterior midgut (ectodermal) morphogenesis (GO:0048615);	1	LOC656798
Biological Process: embryonic body morphogenesis (GO:0010172);	1	LOC100141625
Biological Process: embryonic development via the syncytial blastoderm (GO:0001700);	3	LOC662232;Byn;LOC660125
Biological Process: embryonic epithelial tube formation (GO:0001838);	1	LOC662916
Biological Process: embryonic foregut morphogenesis (GO:0048617);	1	LOC660674
Biological Process: embryonic heart tube development (GO:0035050);	3	LOC660980;LOC661741;LOC655427
Biological Process: embryonic hemopoiesis (GO:0035162);	1	LOC656418
Biological Process: embryonic hindgut morphogenesis (GO:0048619);	1	LOC660674
Biological Process: embryonic morphogenesis (GO:0048598);	1	LOC661284
Biological Process: endocytic recycling (GO:0032456);	5	LOC658603;LOC659763;LOC662863;LOC660971;LOC664181
Biological Process: endocytosis (GO:0006897);	6	LOC661913;LOC660136;LOC103315064;LOC656677;LOC661395;LOC660738
Biological Process: endoderm formation (GO:0001706);	1	Fkh
Biological Process: endomitotic cell cycle (GO:0007113);	1	LOC658528
Biological Process: endoplasmic reticulum localization (GO:0051643);	1	LOC655736
Biological Process: endoplasmic reticulum membrane fusion (GO:0016320);	1	LOC656906
Biological Process: endoplasmic reticulum organization (GO:0007029);	2	LOC660122;LOC100142023
Biological Process: endoplasmic reticulum unfolded protein response (GO:0030968);	1	LOC661864
Biological Process: endoplasmic reticulum-Golgi intermediate compartment organization (GO:0097111);	1	LOC661540
Biological Process: endosomal transport (GO:0016197);	5	LOC655422;LOC660462;LOC660108;LOC656788;LOC655048
Biological Process: endosome organization (GO:0007032);	2	LOC658285;LOC662715
Biological Process: endosome transport via multivesicular body sorting pathway (GO:0032509);	3	Bursa;LOC658368;LOC659781
Biological Process: energy homeostasis (GO:0097009);	1	LOC660140
Biological Process: engulfment of apoptotic cell (GO:0043652);	1	LOC661078
Biological Process: entrainment of circadian clock (GO:0009649);	1	LOC655427
Biological Process: enzyme active site formation via cysteine modification to L-cysteine persulfide (GO:0018192);	1	LOC663966
Biological Process: enzyme-directed rRNA 2'-O-methylation (GO:0000453);	1	LOC660067
Biological Process: ephrin receptor signaling pathway (GO:0048013);	1	LOC658635
Biological Process: epidermal cell differentiation (GO:0009913);	1	LOC663753
Biological Process: epidermal growth factor receptor ligand maturation (GO:0038004);	1	Star
Biological Process: epidermal growth factor receptor signaling pathway (GO:0007173);	3	stet;LOC659297;LOC661922
Biological Process: epidermis morphogenesis (GO:0048730);	2	LOC658891;Tiotsh
Biological Process: epithelial cell fate determination, open tracheal system (GO:0007425);	1	Dpp
Biological Process: epithelial cell migration (GO:0010631);	1	LOC103312522
Biological Process: epithelial cell migration, open tracheal system (GO:0007427);	6	LOC662372;Dpp;LOC660140;LOC659436;LOC656423;LOC103313323
Biological Process: epithelial cell morphogenesis (GO:0003382);	2	LOC660755;LOC663080
Biological Process: epithelial cell proliferation involved in Malpighian tubule morphogenesis (GO:0061331);	1	Star
Biological Process: epithelial cell-cell adhesion (GO:0090136);	1	LOC656565
Biological Process: epithelial tube morphogenesis (GO:0060562);	1	LOC660305
Biological Process: epithelium development (GO:0060429);	4	LOC658917;LOC661816;LOC660264;LOC107398009
Biological Process: equator specification (GO:0045317);	1	LOC662006
Biological Process: establishment of blood-nerve barrier (GO:0008065);	1	LOC657134
Biological Process: establishment of body hair or bristle planar orientation (GO:0048104);	1	LOC660035
Biological Process: establishment of cell polarity (GO:0030010);	2	LOC662372;LOC100141706
Biological Process: establishment of epithelial cell apical/basal polarity (GO:0045198);	3	LOC663080;LOC662011;LOC662006
Biological Process: establishment of epithelial cell planar polarity (GO:0090163);	1	LOC663080
Biological Process: establishment of glial blood-brain barrier (GO:0060857);	1	LOC103312935
Biological Process: establishment of imaginal disc-derived wing hair orientation (GO:0001737);	4	LOC656264;LOC662011;LOC660516;LOC662006
Biological Process: establishment of localization in cell (GO:0051649);	1	LOC662124
Biological Process: establishment of meiotic spindle localization (GO:0051295);	1	LOC658720
Biological Process: establishment of meiotic spindle orientation (GO:0051296);	1	LOC660864
Biological Process: establishment of mitotic spindle orientation (GO:0000132);	8	LOC657733;LOC655017;LOC663080;LOC663345;LOC658720;LOC660394;LOC656206;LOC660407
Biological Process: establishment of neuroblast polarity (GO:0045200);	1	LOC663154
Biological Process: establishment of ommatidial planar polarity (GO:0042067);	4	LOC658243;LOC656798;LOC662011;Vang
Biological Process: establishment of planar polarity (GO:0001736);	2	LOC103315134;LOC658477
Biological Process: establishment or maintenance of apical/basal cell polarity (GO:0035088);	1	LOC661284
Biological Process: establishment or maintenance of epithelial cell apical/basal polarity (GO:0045197);	5	LOC662372;LOC663154;LOC660394;LOC663614;LOC655017
Biological Process: establishment or maintenance of microtubule cytoskeleton polarity (GO:0030951);	2	LOC659646;LOC661351
Biological Process: establishment or maintenance of neuroblast polarity (GO:0045196);	2	LOC663614;LOC663080
Biological Process: establishment or maintenance of polarity of embryonic epithelium (GO:0016332);	3	LOC663080;LOC663154;LOC663614
Biological Process: establishment or maintenance of polarity of follicular epithelium (GO:0016334);	2	LOC663080;LOC662372
Biological Process: establishment or maintenance of polarity of larval imaginal disc epithelium (GO:0016336);	2	LOC655017;LOC660394
Biological Process: estrogen metabolic process (GO:0008210);	1	LOC660648
Biological Process: ethanol oxidation (GO:0006069);	1	Fdh
Biological Process: excitatory postsynaptic potential (GO:0060079);	1	nAChRa7
Biological Process: exocytosis (GO:0006887);	9	LOC661182;LOC657317;LOC100141546;LOC659933;LOC661819;LOC662589;LOC664241;LOC657665;LOC663479
Biological Process: exon-exon junction complex assembly (GO:1903040);	1	LOC664411
Biological Process: exosomal secretion (GO:1990182);	1	LOC103315064
Biological Process: extracellular matrix organization (GO:0030198);	4	LOC662916;LOC103313084;LOC656984;LOC662207
Biological Process: eye development (GO:0001654);	1	Exd
Biological Process: eye morphogenesis (GO:0048592);	1	LOC657134
Biological Process: eye pigment biosynthetic process (GO:0006726);	2	LOC655484;LOC655048
Biological Process: eye pigment granule organization (GO:0008057);	1	LOC660516
Biological Process: eye-antennal disc morphogenesis (GO:0007455);	3	LOC661922;Dpp;LOC660516
Biological Process: fatty acid beta-oxidation (GO:0006635);	7	LOC662475;LOC659081;LOC662336;LOC662897;LOC660385;LOC662930;LOC658001
Biological Process: fatty acid biosynthetic process (GO:0006633);	38	LOC103314796;LOC664297;LOC660197;LOC103312111;LOC655397;LOC660257;mtacp1;LOC662879;LOC658362;LOC657055;LOC658695;LOC659322;LOC659089;LOC103313722;LOC103315179;LOC662823;LOC656478;LOC656395;LOC662865;LOC661503;LOC657267;D12des;LOC654920;LOC655474;Z9desB;LOC655687;LOC656977;LOC662317;LOC656313;TcasZ9desA;LOC657416;LOC657339;LOC657448;LOC654965;LOC659095;LOC662776;LOC655561;LOC657220
Biological Process: fatty acid catabolic process (GO:0009062);	3	LOC655438;LOC659023;LOC655519
Biological Process: fatty acid elongation (GO:0030497);	1	LOC658569
Biological Process: fatty acid metabolic process (GO:0006631);	5	LOC661226;LOC657137;LOC656318;LOC660648;LOC661810
Biological Process: fatty-acyl-CoA biosynthetic process (GO:0046949);	1	LOC660327
Biological Process: feeding behavior (GO:0007631);	1	LOC656798
Biological Process: female germ-line cyst formation (GO:0048135);	1	LOC656206
Biological Process: female germ-line stem cell asymmetric division (GO:0048132);	3	LOC655490;LOC658996;LOC658720
Biological Process: female germ-line stem cell population maintenance (GO:0036099);	4	Star;LOC660275;LOC659936;Dpp
Biological Process: female germline ring canal formation (GO:0007301);	2	LOC103314905;LOC660713
Biological Process: female germline ring canal formation, actin assembly (GO:0008302);	3	LOC656565;LOC657758;LOC661488
Biological Process: female germline ring canal stabilization (GO:0008335);	1	LOC656565
Biological Process: female gonad development (GO:0008585);	2	LOC656499;LOC656264
Biological Process: female meiosis chromosome segregation (GO:0016321);	5	LOC658766;LOC661313;LOC657134;LOC658947;LOC100142060
Biological Process: female meiotic nuclear division (GO:0007143);	2	LOC658267;LOC657918
Biological Process: fibroblast growth factor receptor signaling pathway (GO:0008543);	1	LOC659464
Biological Process: filtration diaphragm assembly (GO:0036058);	1	LOC656565
Biological Process: flight (GO:0060361);	3	LOC657406;LOC657827;LOC103313323
Biological Process: flight behavior (GO:0007629);	1	LOC657226
Biological Process: folic acid transport (GO:0015884);	1	LOC660638
Biological Process: folic acid-containing compound biosynthetic process (GO:0009396);	3	LOC656820;LOC662099;LOC656994
Biological Process: foregut morphogenesis (GO:0007440);	3	LOC661739;Dpp;LOC107397608
Biological Process: formaldehyde catabolic process (GO:0046294);	1	LOC661097
Biological Process: formation of a compartment boundary (GO:0060288);	1	LOC658477
Biological Process: formation of translation preinitiation complex (GO:0001731);	14	LOC664558;LOC661605;LOC656662;LOC654897;MSTRG.3872;LOC655651;LOC655760;LOC658491;LOC103314225;LOC662100;Eif-3p66;LOC662116;LOC659770;LOC661747
Biological Process: fructose 2,6-bisphosphate metabolic process (GO:0006003);	2	LOC662201;LOC657985
Biological Process: fructose 6-phosphate metabolic process (GO:0006002);	1	LOC658327
Biological Process: fructose metabolic process (GO:0006000);	2	LOC657985;LOC662201
Biological Process: fucose metabolic process (GO:0006004);	3	LOC660286;LOC660163;LOC660225
Biological Process: fucosylation (GO:0036065);	5	MSTRG.8944;LOC655912;LOC663102;LOC664066;LOC656368
Biological Process: fumarate metabolic process (GO:0006106);	2	LOC655448;LOC655366
Biological Process: fusion cell fate specification (GO:0035156);	2	Dpp;LOC655142
Biological Process: fusome organization (GO:0045478);	1	LOC656206
Biological Process: galactose metabolic process (GO:0006012);	6	LOC664428;LOC655213;LOC657035;LOC660592;LOC658031;LOC657353
Biological Process: gamete generation (GO:0007276);	1	LOC655048
Biological Process: gamma-aminobutyric acid catabolic process (GO:0009450);	1	LOC661308
Biological Process: gamma-aminobutyric acid import (GO:0051939);	1	LOC660901
Biological Process: gamma-aminobutyric acid metabolic process (GO:0009448);	3	LOC656992;LOC100142274;LOC100142469
Biological Process: gamma-aminobutyric acid signaling pathway (GO:0007214);	1	LOC657833
Biological Process: ganglion mother cell fate determination (GO:0007402);	1	LOC660755
Biological Process: ganglioside catabolic process (GO:0006689);	1	LOC662794
Biological Process: gap junction assembly (GO:0016264);	1	LOC656737
Biological Process: garland nephrocyte differentiation (GO:0061321);	1	LOC661200
Biological Process: gastrulation (GO:0007369);	1	LOC655048
Biological Process: gastrulation involving germ band extension (GO:0010004);	2	LOC663677;Dl
Biological Process: gene expression (GO:0010467);	1	LOC103312974
Biological Process: gene looping (GO:0090202);	1	LOC107398788
Biological Process: gene silencing by RNA (GO:0031047);	4	Ago-2a;Ago-2b;LOC655511;LOC663751
Biological Process: gene silencing by miRNA (GO:0035195);	1	LOC661829
Biological Process: generation of neurons (GO:0048699);	1	LOC656046
Biological Process: generation of precursor metabolites and energy (GO:0006091);	1	LOC103312587
Biological Process: genital disc anterior/posterior pattern formation (GO:0035224);	2	LOC657134;Dpp
Biological Process: genital disc development (GO:0035215);	2	Dll;LOC661922
Biological Process: genital disc sexually dimorphic development (GO:0035263);	1	Dpp
Biological Process: germ cell development (GO:0007281);	1	LOC655639
Biological Process: germ cell migration (GO:0008354);	3	Dpp;Dl;LOC663677
Biological Process: germ-band extension (GO:0007377);	1	LOC661797
Biological Process: germ-band shortening (GO:0007390);	5	Tup;LOC658147;LOC656798;LOC659436;LOC655998
Biological Process: germ-line stem cell division (GO:0042078);	3	Dpp;sax;LOC103315064
Biological Process: germ-line stem cell population maintenance (GO:0030718);	7	LOC655490;LOC103315064;LOC658243;LOC658996;sax;Dl;LOC663677
Biological Process: germarium-derived egg chamber formation (GO:0007293);	8	LOC661182;LOC660264;LOC661816;LOC662372;LOC663154;LOC663479;LOC658917;Bursa
Biological Process: germarium-derived female germ-line cyst encapsulation (GO:0030708);	4	LOC660081;LOC656565;LOC657758;LOC661488
Biological Process: germarium-derived female germ-line cyst formation (GO:0030727);	4	LOC659936;LOC660275;LOC662323;LOC661739
Biological Process: germarium-derived oocyte differentiation (GO:0030706);	2	LOC664016;LOC658720
Biological Process: germarium-derived oocyte fate determination (GO:0007294);	3	LOC656206;LOC659936;LOC663080
Biological Process: germline ring canal formation (GO:0030725);	1	LOC107398978
Biological Process: glial cell development (GO:0021782);	2	LOC661922;LOC663938
Biological Process: glial cell growth (GO:0042065);	1	LOC658080
Biological Process: glial cell migration (GO:0008347);	7	LOC655326;LOC661741;LOC663677;Dl;LOC662202;LOC656798;LOC660980
Biological Process: gluconeogenesis (GO:0006094);	4	LOC658808;LOC661705;LOC664393;LOC662701
Biological Process: glucosamine catabolic process (GO:0006043);	1	LOC103312587
Biological Process: glucose homeostasis (GO:0042593);	3	LOC657267;Z9desB;TcasZ9desA
Biological Process: glucose metabolic process (GO:0006006);	4	LOC663815;LOC656885;LOC663023;G6pd
Biological Process: glucosylceramide catabolic process (GO:0006680);	1	LOC655239
Biological Process: glutamate biosynthetic process (GO:0006537);	3	LOC659689;LOC657887;LOC658584
Biological Process: glutamate metabolic process (GO:0006536);	1	LOC657226
Biological Process: glutamine biosynthetic process (GO:0006542);	3	LOC656087;LOC655027;LOC660527
Biological Process: glutamine catabolic process (GO:0006543);	2	LOC658243;LOC660900
Biological Process: glutamine metabolic process (GO:0006541);	7	LOC656841;LOC655577;LOC659635;MSTRG.3470;LOC657120;MSTRG.3791;LOC107397697
Biological Process: glutaminyl-tRNA aminoacylation (GO:0006425);	1	LOC661180
Biological Process: glutaminyl-tRNAGln biosynthesis via transamidation (GO:0070681);	2	LOC100142354;LOC659573
Biological Process: glutamyl-tRNA aminoacylation (GO:0006424);	2	LOC654922;LOC657584
Biological Process: glutathione biosynthetic process (GO:0006750);	7	LOC656361;LOC656444;LOC661175;LOC656567;LOC657379;LOC661166;LOC656141
Biological Process: glutathione metabolic process (GO:0006749);	7	LOC654906;LOC661898;LOC654964;LOC656159;LOC659110;LOC659909;LOC663258
Biological Process: glycerol ether metabolic process (GO:0006662);	4	LOC656356;LOC663358;LOC659487;LOC663287
Biological Process: glycerol metabolic process (GO:0006071);	2	LOC658745;LOC661873
Biological Process: glycerol-3-phosphate catabolic process (GO:0046168);	1	LOC663884
Biological Process: glycerol-3-phosphate metabolic process (GO:0006072);	5	LOC663637;LOC655803;LOC656248;LOC656064;LOC657756
Biological Process: glycerolipid biosynthetic process (GO:0045017);	1	LOC656881
Biological Process: glycerophospholipid biosynthetic process (GO:0046474);	1	LOC658014
Biological Process: glycine biosynthetic process (GO:0006545);	1	LOC103313507
Biological Process: glycine catabolic process (GO:0006546);	2	LOC658613;LOC663354
Biological Process: glycine decarboxylation via glycine cleavage system (GO:0019464);	1	LOC657447
Biological Process: glycine metabolic process (GO:0006544);	1	LOC655825
Biological Process: glycogen biosynthetic process (GO:0005978);	6	LOC662526;LOC657075;LOC662050;LOC655530;LOC656444;LOC656361
Biological Process: glycogen catabolic process (GO:0005980);	2	LOC662526;LOC103312150
Biological Process: glycogen metabolic process (GO:0005977);	2	LOC100142267;LOC659289
Biological Process: glycolipid biosynthetic process (GO:0009247);	1	LOC661564
Biological Process: glycolipid transport (GO:0046836);	2	LOC100142262;LOC662689
Biological Process: glycolytic process (GO:0006096);	22	LOC664168;LOC658327;LOC655038;LOC659361;LOC656589;LOC657694;LOC659747;LOC664159;LOC655824;LOC656993;LOC663023;LOC664393;LOC658435;LOC663379;LOC656521;LOC657070;LOC663815;LOC658808;LOC663391;LOC103313429;LOC657823;LOC659227
Biological Process: glycosaminoglycan biosynthetic process (GO:0006024);	4	LOC663383;LOC657388;LOC659287;LOC663342
Biological Process: glycosaminoglycan metabolic process (GO:0030203);	1	LOC662227
Biological Process: glycoside catabolic process (GO:0016139);	1	LOC662197
Biological Process: glycosphingolipid biosynthetic process (GO:0006688);	1	LOC660633
Biological Process: glycosylation (GO:0070085);	2	LOC662772;LOC103312199
Biological Process: glycosylceramide catabolic process (GO:0046477);	1	LOC662197
Biological Process: glycyl-tRNA aminoacylation (GO:0006426);	2	LOC660172;LOC103312926
Biological Process: glyoxylate catabolic process (GO:0009436);	1	LOC657046
Biological Process: gonad development (GO:0008406);	5	LOC660980;LOC663316;LOC660516;LOC663881;LOC655427
Biological Process: gravitaxis (GO:0042332);	3	LOC664228;LOC659674;LOC658191
Biological Process: growth (GO:0040007);	8	LOC655823;Gbb;LOC655286;LOC658911;LOC662386;LOC660239;LOC655210;LOC100141984
Biological Process: growth of a germarium-derived egg chamber (GO:0007295);	2	LOC664117;LOC662372
Biological Process: guanine catabolic process (GO:0006147);	1	LOC661687
Biological Process: guanosine-containing compound catabolic process (GO:1901069);	1	LOC663994
Biological Process: habituation (GO:0046959);	1	LOC659936
Biological Process: haltere development (GO:0007482);	1	LOC661922
Biological Process: head involution (GO:0008258);	8	LOC107397608;LOC658540;LOC660713;Tup;LOC658693;LOC658147;LOC656798;LOC655998
Biological Process: heart contraction (GO:0060047);	1	LOC655597
Biological Process: heart development (GO:0007507);	3	LOC663677;Tup;Dl
Biological Process: heart formation (GO:0060914);	1	LOC657134
Biological Process: heart process (GO:0003015);	1	LOC656145
Biological Process: heme O biosynthetic process (GO:0048034);	1	LOC107398701
Biological Process: heme a biosynthetic process (GO:0006784);	1	LOC660402
Biological Process: heme biosynthetic process (GO:0006783);	1	LOC658726
Biological Process: hemocyte development (GO:0007516);	2	Dpp;LOC656798
Biological Process: hemocyte migration (GO:0035099);	3	LOC660912;LOC658243;LOC656798
Biological Process: hemolymph coagulation (GO:0042381);	1	LOC103312725
Biological Process: hemopoiesis (GO:0030097);	1	LOC661957
Biological Process: heparan sulfate proteoglycan biosynthetic process (GO:0015012);	5	LOC657388;LOC663383;LOC659464;LOC657929;LOC659287
Biological Process: heparin metabolic process (GO:0030202);	1	LOC661968
Biological Process: hermaphrodite genitalia development (GO:0040035);	2	LOC658914;LOC658996
Biological Process: heterophilic cell-cell adhesion via plasma membrane cell adhesion molecules (GO:0007157);	4	LOC661200;LOC662006;LOC662150;LOC103312157
Biological Process: hexose metabolic process (GO:0019318);	2	LOC659272;LOC660201
Biological Process: hippo signaling (GO:0035329);	4	LOC658922;LOC661996;LOC655600;LOC659660
Biological Process: histamine transport (GO:0051608);	1	LOC660713
Biological Process: histidine catabolic process to glutamate and formamide (GO:0019556);	1	LOC664601
Biological Process: histidine catabolic process to glutamate and formate (GO:0019557);	1	LOC664601
Biological Process: histidyl-tRNA aminoacylation (GO:0006427);	2	LOC663582;LOC664306
Biological Process: histone H2A acetylation (GO:0043968);	1	LOC664394
Biological Process: histone H3 deacetylation (GO:0070932);	4	LOC656250;LOC655044;LOC657899;LOC655770
Biological Process: histone H3-K4 demethylation (GO:0034720);	1	LOC103315031
Biological Process: histone H3-K4 methylation (GO:0051568);	1	LOC658271
Biological Process: histone H3-K4 trimethylation (GO:0080182);	1	LOC654994
Biological Process: histone H3-K79 methylation (GO:0034729);	1	LOC660658
Biological Process: histone H3-K9 modification (GO:0061647);	4	LOC655044;LOC657899;LOC655770;LOC656250
Biological Process: histone H3-R2 methylation (GO:0034970);	1	LOC657582
Biological Process: histone H4 acetylation (GO:0043967);	1	LOC664394
Biological Process: histone H4 deacetylation (GO:0070933);	4	LOC656250;LOC657899;LOC655044;LOC655770
Biological Process: histone H4-K16 acetylation (GO:0043984);	2	LOC103312951;LOC656334
Biological Process: histone H4-K20 trimethylation (GO:0034773);	1	LOC663776
Biological Process: histone acetylation (GO:0016573);	12	LOC658128;LOC655088;LOC658674;LOC656837;LOC664443;LOC657854;LOC659405;LOC656399;LOC664310;LOC663796;LOC658964;LOC664565
Biological Process: histone arginine methylation (GO:0034969);	1	LOC659866
Biological Process: histone deacetylation (GO:0016575);	2	LOC103312656;LOC659641
Biological Process: histone deubiquitination (GO:0016578);	2	LOC661681;LOC657566
Biological Process: histone lysine methylation (GO:0034968);	12	LOC658843;LOC657891;LOC656650;LOC658295;LOC663421;LOC661193;LOC662527;LOC657811;LOC659759;LOC658776;LOC662406;LOC660094
Biological Process: histone modification (GO:0016570);	2	LOC655617;LOC656475
Biological Process: histone peptidyl-prolyl isomerization (GO:0000412);	1	LOC661223
Biological Process: histone phosphorylation (GO:0016572);	1	LOC660142
Biological Process: homophilic cell adhesion via plasma membrane adhesion molecules (GO:0007156);	30	LOC107397608;LOC657664;LOC659467;LOC660516;LOC659713;LOC661352;LOC661970;LOC660465;LOC661200;LOC660031;LOC103313323;LOC662006;LOC664545;LOC659961;LOC658847;LOC656855;LOC657748;LOC660159;LOC656828;LOC657652;LOC662569;LOC658147;LOC100142444;LOC103314932;LOC656624;LOC661491;LOC660877;LOC103313220;LOC664207;LOC103314934
Biological Process: hormone-mediated signaling pathway (GO:0009755);	4	LOC657350;LOC659812;gpb5;LOC664316
Biological Process: humoral immune response (GO:0006959);	1	LOC100141721
Biological Process: hydrogen peroxide catabolic process (GO:0042744);	3	LOC658645;LOC655157;LOC658708
Biological Process: hydrogen peroxide metabolic process (GO:0042743);	1	LOC655587
Biological Process: hydroxylysine catabolic process (GO:0046948);	1	LOC660326
Biological Process: imaginal disc development (GO:0007444);	1	LOC659841
Biological Process: imaginal disc growth (GO:0007446);	1	LOC662011
Biological Process: imaginal disc morphogenesis (GO:0007560);	3	LOC662184;LOC655137;LOC659984
Biological Process: imaginal disc-derived appendage morphogenesis (GO:0035114);	2	LOC655137;LOC662184
Biological Process: imaginal disc-derived leg joint morphogenesis (GO:0016348);	3	LOC662011;LOC662715;LOC660674
Biological Process: imaginal disc-derived leg morphogenesis (GO:0007480);	9	LOC663858;LOC656552;Dll;LOC659080;LOC661804;LOC659822;LOC657972;LOC662006;LOC663644
Biological Process: imaginal disc-derived leg segmentation (GO:0036011);	5	LOC663677;Dl;LOC657968;LOC660516;LOC659683
Biological Process: imaginal disc-derived male genitalia development (GO:0007485);	4	LOC663938;Dl;LOC663677;LOC660713
Biological Process: imaginal disc-derived male genitalia morphogenesis (GO:0048803);	2	LOC107397608;LOC664545
Biological Process: imaginal disc-derived wing hair organization (GO:0035317);	5	LOC663995;LOC107398978;LOC657755;LOC658477;LOC103315134
Biological Process: imaginal disc-derived wing hair site selection (GO:0035320);	1	LOC656798
Biological Process: imaginal disc-derived wing margin morphogenesis (GO:0008587);	6	LOC659512;LOC659464;LOC656499;LOC662715;Dll;LOC661313
Biological Process: imaginal disc-derived wing morphogenesis (GO:0007476);	26	LOC660877;LOC663546;LOC658147;LOC100142498;LOC658113;LOC657733;LOC660081;LOC103315262;LOC656327;LOC660913;LOC656552;sax;LOC660275;Star;LOC656444;LOC661159;Bursa;LOC655613;LOC663942;LOC103312602;LOC661191;LOC656361;LOC107397608;LOC663938;LOC655693;LOC661804
Biological Process: imaginal disc-derived wing vein morphogenesis (GO:0008586);	11	Srf;LOC662006;LOC658540;LOC663677;Dl;LOC662715;LOC662372;Dpp;LOC100141706;LOC659674;LOC660108
Biological Process: imaginal disc-derived wing vein specification (GO:0007474);	10	LOC659674;LOC662372;LOC100141706;Dpp;LOC662715;LOC662011;LOC664284;Dl;LOC663677;LOC661922
Biological Process: immune response (GO:0006955);	7	LOC662448;LOC107398287;LOC656571;LOC661716;LOC655048;LOC661208;LOC100142307
Biological Process: immune response-regulating cell surface receptor signaling pathway involved in phagocytosis (GO:0002433);	1	LOC656798
Biological Process: immune system process (GO:0002376);	1	LOC659450
Biological Process: inactivation of MAPK activity (GO:0000188);	3	LOC660318;LOC659125;LOC662837
Biological Process: indole-containing compound biosynthetic process (GO:0042435);	1	Y-f
Biological Process: innate immune response (GO:0045087);	19	LOC658396;LOC662131;LOC656158;LOC103313760;LOC661135;LOC657880;LOC660697;LOC659614;LOC662755;MSTRG.1010;LOC660808;LOC660674;LOC103314751;LOC658050;MSTRG.1009;LOC661030;LOC103314753;LOC103313791;LOC655507
Biological Process: inositol biosynthetic process (GO:0006021);	1	LOC655540
Biological Process: inositol catabolic process (GO:0019310);	1	LOC654935
Biological Process: inositol phosphate metabolic process (GO:0043647);	1	LOC656747
Biological Process: inositol phosphate-mediated signaling (GO:0048016);	1	LOC660517
Biological Process: inositol trisphosphate metabolic process (GO:0032957);	1	LOC660348
Biological Process: instar larval development (GO:0002168);	5	Srf;LOC657827;LOC103312199;LOC658147;LOC655998
Biological Process: instar larval or pupal development (GO:0002165);	1	LOC103313084
Biological Process: instar larval or pupal morphogenesis (GO:0048707);	1	LOC663426
Biological Process: insulin receptor signaling pathway (GO:0008286);	2	LOC656423;LOC656839
Biological Process: insulin-like growth factor receptor signaling pathway (GO:0048009);	1	LOC659078
Biological Process: integrin-mediated signaling pathway (GO:0007229);	12	LOC100142404;LOC657674;LOC654950;LOC657993;LOC663217;Pmp1-a;LOC655116;LOC662945;LOC656761;LOC660948;LOC659601;LOC658074
Biological Process: intein-mediated protein splicing (GO:0016539);	2	Hh;LOC659759
Biological Process: inter-male aggressive behavior (GO:0002121);	15	LOC659512;LOC660275;LOC661653;LOC658147;Arp1;LOC664282;LOC100141524;LOC659754;LOC660026;LOC658540;LOC658113;LOC657983;LOC660181;LOC655736;LOC659080
Biological Process: intercellular transport (GO:0010496);	3	LOC656737;LOC661739;LOC656913
Biological Process: intra-Golgi vesicle-mediated transport (GO:0006891);	2	LOC659504;LOC656014
Biological Process: intracellular distribution of mitochondria (GO:0048312);	1	LOC663660
Biological Process: intracellular mRNA localization (GO:0008298);	1	LOC656206
Biological Process: intracellular mRNA localization involved in anterior/posterior axis specification (GO:0060811);	1	LOC662184
Biological Process: intracellular protein transport (GO:0006886);	117	LOC662207;LOC656788;LOC659702;LOC656755;LOC656070;Rab14;LOC660443;LOC660861;LOC657086;LOC103312569;LOC657283;LOC658424;LOC656677;LOC659291;LOC657757;LOC661696;LOC656512;LOC658511;LOC660462;LOC656177;LOC659173;LOC659191;LOC660610;LOC657760;LOC663479;LOC662601;LOC655837;LOC660894;LOC662656;LOC655422;LOC658243;LOC659665;LOC656081;LOC659831;LOC658786;LOC661182;Syx1A;LOC657695;LOC655656;LOC659186;LOC6…
Biological Process: intracellular receptor signaling pathway (GO:0030522);	7	LOC655046;LOC660005;LOC663422;LOC664148;LOC656894;LOC655884;LOC103313687
Biological Process: intracellular signal transduction (GO:0035556);	101	LOC655059;LOC659622;LOC655247;LOC664211;LOC654892;LOC103314938;LOC659062;LOC107397842;LOC658621;LOC657682;LOC103312252;LOC661312;LOC663443;LOC659006;LOC656423;LOC107399175;LOC660039;LOC662184;LOC657050;LOC658605;LOC658971;LOC654869;LOC658310;LOC661138;LOC656448;LOC103313576;LOC103313283;LOC655887;LOC658718;LOC655334;LOC659069;LOC661745;LOC658616;LOC103314639;LOC663691;LOC659921;LOC662537;LOC66001…
Biological Process: intracellular transport (GO:0046907);	9	LOC658784;LOC658938;LOC659200;LOC659598;LOC655426;Esyt2a;LOC664102;LOC663316;LOC662844
Biological Process: intraciliary transport (GO:0042073);	1	LOC656072
Biological Process: intralumenal vesicle formation (GO:0070676);	1	LOC657434
Biological Process: intrinsic apoptotic signaling pathway in response to DNA damage (GO:0008630);	1	LOC658528
Biological Process: ion transmembrane transport (GO:0034220);	54	LOC100142281;LOC660371;LOC660307;LOC659899;Hiscl2;LOC655107;LOC658747;LOC662093;LOC663783;LOC103314743;Tcas_7589;LOC662623;LOC103313615;LOC655040;LOC656746;LOC658860;Tcas_11340;LOC659555;Rdl;nAChRa9;LOC654966;LOC663805;LOC663773;LOC657839;pain;LOC656308;LOC662657;LOC663559;Grd;LOC656262;Phcl;LOC663766;LOC655749;LOC662607;Tcas_6927;LOC107397699;LOC655777;Lcch3;nAChRa10;LOC100141941;LOC655262;Glucl…
Biological Process: ion transport (GO:0006811);	24	LOC657081;LOC103314373;LOC658441;LOC103313893;LOC660545;LOC107399289;LOC657243;LOC657166;LOC663478;LOC100142293;LOC107398155;LOC657000;LOC655705;LOC103314455;LOC661521;LOC103313744;LOC661586;LOC103312355;LOC656737;LOC107397948;LOC656913;LOC656706;LOC100141896;LOC661739
Biological Process: ionotropic glutamate receptor signaling pathway (GO:0035235);	38	LOC655107;LOC107399116;LOC659899;LOC664350;LOC107397610;MSTRG.9397;LOC663805;LOC663773;LOC657839;LOC654966;LOC103312232;LOC103315118;LOC656746;LOC107398569;LOC657449;LOC663783;LOC103313532;LOC660579;LOC657058;LOC655262;LOC107397446;LOC107398759;LOC654882;LOC664003;LOC107398570;LOC663559;LOC656706;LOC107399112;LOC103312379;LOC107397628;LOC660406;LOC103314272;LOC657024;LOC657222;LOC657048;LOC103313…
Biological Process: iron ion transport (GO:0006826);	9	LOC656261;MSTRG.1543;LOC655492;LOC656181;LOC107398771;LOC655420;LOC662171;LOC655734;LOC664008
Biological Process: iron-sulfur cluster assembly (GO:0016226);	14	LOC660564;LOC103312356;LOC654849;LOC658405;LOC661112;LOC107398645;LOC663578;LOC100142360;LOC663781;LOC656660;LOC103313684;LOC664540;LOC103313682;LOC663454
Biological Process: isocitrate metabolic process (GO:0006102);	3	LOC661014;LOC659013;LOC657289
Biological Process: isoleucine catabolic process (GO:0006550);	1	LOC659023
Biological Process: isoleucyl-tRNA aminoacylation (GO:0006428);	2	LOC662393;LOC658753
Biological Process: isopentenyl diphosphate biosynthetic process, mevalonate pathway (GO:0019287);	1	LOC658650
Biological Process: isoprenoid biosynthetic process (GO:0008299);	13	LOC103314882;LOC658470;Fpps;LOC662232;LOC662673;LOC660176;LOC661052;LOC662107;LOC660091;LOC658669;LOC656991;LOC661937;LOC655409
Biological Process: jump response (GO:0007630);	3	LOC660125;LOC656737;nAChRa7
Biological Process: ketone body catabolic process (GO:0046952);	1	LOC657047
Biological Process: kinetochore organization (GO:0051383);	3	LOC656206;LOC660864;LOC658720
Biological Process: kynurenine metabolic process (GO:0070189);	1	Cn
Biological Process: labial disc development (GO:0035217);	2	LOC657134;Dpp
Biological Process: lactose transport (GO:0015767);	3	LOC659045;LOC655737;LOC662640
Biological Process: larval feeding behavior (GO:0030536);	1	LOC103314360
Biological Process: larval locomotory behavior (GO:0008345);	4	LOC655094;LOC664016;LOC103312524;LOC103313277
Biological Process: larval lymph gland hemocyte differentiation (GO:0035168);	1	Dpp
Biological Process: larval lymph gland hemopoiesis (GO:0035167);	7	LOC662908;LOC658528;LOC659105;LOC663488;LOC656418;LOC657035;LOC107397724
Biological Process: larval midgut cell programmed cell death (GO:0035096);	3	Pub;LOC657372;LOC661847
Biological Process: larval salivary gland morphogenesis (GO:0007436);	2	LOC662207;LOC660877
Biological Process: larval somatic muscle development (GO:0007526);	1	LOC657149
Biological Process: larval visceral muscle development (GO:0007523);	1	LOC661200
Biological Process: lateral inhibition (GO:0046331);	39	LOC660516;LOC657682;LOC657218;LOC103312220;LOC103313438;LOC655156;LOC658062;LOC661641;LOC658117;LOC662232;otp;LOC663677;Dl;LOC655551;LOC658540;LOC655926;LOC656183;LOC663860;LOC100141706;LOC664447;LOC663060;LOC660864;LOC663614;LOC660843;LOC664117;LOC661922;LOC660980;LOC660877;LOC103314009;LOC656496;LOC664334;LOC656798;LOC658528;LOC658861;LOC658147;LOC655308;LOC655142;LOC661957;LOC661997
Biological Process: leading strand elongation (GO:0006272);	1	LOC664086
Biological Process: learning (GO:0007612);	3	LOC664545;LOC662184;LOC664121
Biological Process: learning or memory (GO:0007611);	6	LOC656361;LOC656444;LOC103313132;LOC654915;LOC655693;LOC655613
Biological Process: leg disc proximal/distal pattern formation (GO:0007479);	7	Dl;LOC663677;LOC657972;Dll;LOC660516;Dpp;Exd
Biological Process: leucine metabolic process (GO:0006551);	2	LOC659023;LOC657963
Biological Process: leucyl-tRNA aminoacylation (GO:0006429);	2	LOC663035;LOC664288
Biological Process: leukotriene biosynthetic process (GO:0019370);	2	LOC661769;LOC661729
Biological Process: lipid biosynthetic process (GO:0008610);	1	LOC658221
Biological Process: lipid catabolic process (GO:0016042);	29	LOC103314858;LOC661631;LOC661923;sPLA2B;LOC664547;LOC659062;LOC661878;sPLA2A;LOC661986;MSTRG.13307;LOC659392;LOC656585;LOC662114;LOC103312188;LOC664277;LOC659039;LOC100141967;LOC103312731;LOC661312;sPLA2D;LOC657230;sPLA2C;LOC661792;LOC661966;LOC655133;MSTRG.4784;LOC661718;LOC661676;LOC659999
Biological Process: lipid glycosylation (GO:0030259);	1	LOC662245
Biological Process: lipid homeostasis (GO:0055088);	1	LOC659377
Biological Process: lipid metabolic process (GO:0006629);	45	LOC103312609;LOC657281;LOC656714;LOC657581;LOC657211;LOC100142255;LOC663847;LOC100142164;LOC107397834;LOC658555;LOC661873;LOC662257;LOC659341;LOC657679;LOC657500;LOC656423;LOC103312573;LOC657084;LOC661366;LOC657424;LOC659311;LOC660826;LOC654991;LOC659290;LOC107399242;LOC100141961;LOC103313875;LOC103313247;LOC657362;LOC659270;LOC660502;LOC103312138;LOC659843;LOC657169;MSTRG.12715;LOC655943;LOC6584…
Biological Process: lipid modification (GO:0030258);	1	LOC662062
Biological Process: lipid particle organization (GO:0034389);	2	LOC659474;LOC103313855
Biological Process: lipid storage (GO:0019915);	3	LOC655823;LOC659230;LOC656423
Biological Process: lipid transport (GO:0006869);	17	LOC661896;LOC107398075;LOC660151;LOC658755;LOC660042;LOC660397;LOC663181;LOC664478;LOC103313486;LOC107398077;LOC662420;LOC655729;LOC655732;LOC664007;LOC657071;LOC662902;MSTRG.5512
Biological Process: lipoate biosynthetic process (GO:0009107);	2	LOC656909;LOC664427
Biological Process: localization (GO:0051179);	2	LOC103313287;LOC659984
Biological Process: locomotion (GO:0040011);	1	LOC661503
Biological Process: locomotion involved in locomotory behavior (GO:0031987);	3	LOC658540;LOC657827;LOC655427
Biological Process: locomotor rhythm (GO:0045475);	4	LOC662785;LOC663596;LOC661439;LOC656552
Biological Process: locomotory behavior (GO:0007626);	3	LOC656046;LOC655137;LOC659689
Biological Process: long term synaptic depression (GO:0060292);	1	LOC656423
Biological Process: long-chain fatty acid metabolic process (GO:0001676);	1	LOC662595
Biological Process: long-term memory (GO:0007616);	9	LOC658267;LOC657664;LOC661191;LOC103313855;LOC656565;LOC660864;LOC663546;LOC659379;LOC657020
Biological Process: low-density lipoprotein receptor particle metabolic process (GO:0032799);	1	LOC662325
Biological Process: lumen formation, open tracheal system (GO:0035149);	3	LOC662207;LOC100141530;LOC660122
Biological Process: lymph gland development (GO:0048542);	4	LOC658147;LOC655998;LOC661326;Tup
Biological Process: lysine catabolic process (GO:0006554);	1	LOC660326
Biological Process: lysosomal transport (GO:0007041);	1	LOC655048
Biological Process: lysosome organization (GO:0007040);	4	LOC661064;LOC657317;LOC662715;LOC659683
Biological Process: lysyl-tRNA aminoacylation (GO:0006430);	1	LOC656600
Biological Process: mRNA 3'-end processing (GO:0031124);	1	LOC663900
Biological Process: mRNA 5'-splice site recognition (GO:0000395);	1	LOC664125
Biological Process: mRNA catabolic process (GO:0006402);	3	LOC659936;LOC656287;LOC662995
Biological Process: mRNA cis splicing, via spliceosome (GO:0045292);	2	LOC663946;LOC661829
Biological Process: mRNA cleavage (GO:0006379);	3	LOC657809;LOC659785;LOC657997
Biological Process: mRNA cleavage involved in gene silencing by miRNA (GO:0035279);	1	LOC659936
Biological Process: mRNA export from nucleus (GO:0006406);	3	LOC656618;LOC657566;LOC661681
Biological Process: mRNA methylation (GO:0080009);	2	LOC656280;LOC655843
Biological Process: mRNA polyadenylation (GO:0006378);	3	LOC660275;LOC659785;LOC657997
Biological Process: mRNA processing (GO:0006397);	25	LOC658885;LOC654951;LOC660524;LOC658284;LOC657409;Stip;LOC658142;LOC658115;LOC661183;LOC662166;LOC661644;LOC655788;LOC100141872;LOC661273;LOC100142567;LOC656413;LOC664590;LOC660963;LOC659955;LOC656135;LOC663317;LOC656462;LOC663500;LOC658188;LOC663727
Biological Process: mRNA splice site selection (GO:0006376);	2	LOC662617;LOC662747
Biological Process: mRNA splicing, via spliceosome (GO:0000398);	26	LOC657320;LOC660995;LOC664328;LOC664413;LOC661505;LOC659920;LOC655310;LOC662665;LOC660516;LOC656668;LOC657007;LOC659993;LOC661338;LOC664411;LOC660156;LOC657207;LOC663017;LOC657212;LOC660250;LOC103312296;LOC656571;LOC658240;LOC661326;LOC655998;LOC655801;LOC658147
Biological Process: mRNA transport (GO:0051028);	6	LOC103312683;LOC660138;LOC656135;LOC662972;LOC661829;LOC103315257
Biological Process: macroautophagy (GO:0016236);	1	LOC661847
Biological Process: macromolecule biosynthetic process (GO:0009059);	1	LOC661246
Biological Process: macromolecule depalmitoylation (GO:0098734);	1	LOC659956
Biological Process: macromolecule localization (GO:0033036);	1	LOC664438
Biological Process: macromolecule metabolic process (GO:0043170);	10	LOC103314791;LOC107397553;LOC659049;LOC103313018;LOC107398661;MSTRG.11846;LOC107399003;LOC107399028;LOC663998;LOC107397853
Biological Process: macromolecule modification (GO:0043412);	1	LOC656873
Biological Process: magnesium ion transport (GO:0015693);	1	LOC658069
Biological Process: maintenance of apical/basal cell polarity (GO:0035090);	1	Bursa
Biological Process: maintenance of cell polarity (GO:0030011);	4	LOC660122;LOC662862;LOC656298;LOC663080
Biological Process: maintenance of imaginal disc-derived wing hair orientation (GO:0035321);	1	LOC657134
Biological Process: maintenance of polarity of embryonic epithelium (GO:0042250);	1	LOC107397608
Biological Process: maintenance of presynaptic active zone structure (GO:0048790);	1	LOC657757
Biological Process: maintenance of protein location (GO:0045185);	1	LOC660407
Biological Process: maintenance of protein location in cell (GO:0032507);	1	Arp1
Biological Process: malate metabolic process (GO:0006108);	5	LOC664447;LOC657686;LOC662339;LOC100142113;LOC657607
Biological Process: male courtship behavior (GO:0008049);	4	LOC656939;LOC660864;LOC661804;LOC657983
Biological Process: male courtship behavior, veined wing generated song production (GO:0045433);	4	LOC658947;LOC660394;LOC659297;LOC655017
Biological Process: male mating behavior (GO:0060179);	4	Z9desB;TcasZ9desA;LOC657267;Y-y
Biological Process: male meiosis I (GO:0007141);	1	Pub
Biological Process: male meiosis cytokinesis (GO:0007112);	4	LOC655624;LOC103315064;LOC662207;LOC658967
Biological Process: male meiotic nuclear division (GO:0007140);	1	LOC658996
Biological Process: male pronucleus assembly (GO:0035039);	1	LOC658267
Biological Process: maltose transport (GO:0015768);	3	LOC659045;LOC655737;LOC662640
Biological Process: mannan catabolic process (GO:0046355);	3	LOC663208;LOC663233;LOC660426
Biological Process: mannose biosynthetic process (GO:0019307);	1	LOC659192
Biological Process: mannose metabolic process (GO:0006013);	11	LOC656754;LOC103314069;LOC656698;LOC657014;LOC656843;LOC656452;LOC656617;LOC656534;LOC656928;LOC660728;LOC659583
Biological Process: mannosylation (GO:0097502);	5	LOC661148;LOC664396;LOC657332;LOC659687;LOC662234
Biological Process: maternal determination of anterior/posterior axis, embryo (GO:0008358);	1	sax
Biological Process: maternal specification of dorsal/ventral axis, oocyte, germ-line encoded (GO:0007311);	1	LOC662530
Biological Process: maternal specification of dorsal/ventral axis, oocyte, soma encoded (GO:0007313);	1	Dpp
Biological Process: mating behavior (GO:0007617);	2	LOC655137;LOC656798
Biological Process: mating behavior, sex discrimination (GO:0048047);	3	LOC657267;Z9desB;TcasZ9desA
Biological Process: maturation of 5.8S rRNA from tricistronic rRNA transcript (SSU-rRNA, 5.8S rRNA, LSU-rRNA) (GO:0000466);	4	LOC662049;LOC659823;LOC655202;LOC656773
Biological Process: maturation of LSU-rRNA from tricistronic rRNA transcript (SSU-rRNA, 5.8S rRNA, LSU-rRNA) (GO:0000463);	4	LOC655202;LOC659823;LOC656773;LOC662049
Biological Process: mature ribosome assembly (GO:0042256);	6	LOC658492;MSTRG.3491;LOC107397640;LOC658415;LOC658655;MSTRG.3492
Biological Process: mechanosensory behavior (GO:0007638);	1	LOC658860
Biological Process: meiosis I (GO:0007127);	1	LOC658267
Biological Process: meiosis I cytokinesis (GO:0007110);	4	LOC100141706;LOC658967;LOC659685;LOC103312602
Biological Process: meiosis II cytokinesis (GO:0007111);	4	LOC100141706;LOC103312602;LOC659685;LOC658967
Biological Process: meiotic cell cycle (GO:0007126);	2	LOC660046;LOC664163
Biological Process: meiotic cell cycle (GO:0051321);	1	LOC658136
Biological Process: meiotic chromosome segregation (GO:0045132);	1	LOC100141706
Biological Process: meiotic nuclear envelope disassembly (GO:0051078);	1	LOC655490
Biological Process: meiotic spindle organization (GO:0043147);	2	LOC659685;LOC103312602
Biological Process: melanin biosynthetic process (GO:0042438);	3	Y-f;Y-y;Y-g2
Biological Process: melanization defense response (GO:0035006);	2	LOC663677;Dl
Biological Process: melanotic encapsulation of foreign target (GO:0035011);	6	LOC660912;LOC663644;LOC663080;LOC658038;LOC656798;LOC660777
Biological Process: membrane fusion (GO:0061025);	7	Syx1A;LOC662251;LOC655837;LOC662149;LOC658511;LOC656755;LOC103312569
Biological Process: membrane protein ectodomain proteolysis (GO:0006509);	2	LOC103312220;LOC663540
Biological Process: memory (GO:0007613);	3	LOC663080;LOC660195;LOC662184
Biological Process: menaquinone biosynthetic process (GO:0009234);	1	LOC661899
Biological Process: mesoderm development (GO:0007498);	10	Dpp;LOC655597;LOC657274;LOC663846;LOC657218;LOC661530;LOC657915;LOC660912;LOC659332;LOC657445
Biological Process: mesoderm formation (GO:0001707);	1	LOC662136
Biological Process: mesoderm migration involved in gastrulation (GO:0007509);	2	Byn;LOC660980
Biological Process: mesodermal cell fate specification (GO:0007501);	2	LOC663677;Dl
Biological Process: mesodermal cell migration (GO:0008078);	1	LOC656798
Biological Process: metabolic process (GO:0008152);	906	LOC661391;N;LOC662542;LOC664372;LOC663981;LOC658690;LOC657781;LOC655819;LOC658972;LOC660935;LOC659525;LOC655590;LOC664354;LOC662685;LOC663943;LOC661699;LOC659587;LOC660357;Est3;LOC659778;LOC100141690;LOC661993;LOC655930;LOC103313051;LOC660600;LOC657322;LOC103314988;LOC100141572;LOC661008;LOC661344;LOC663235;LOC663478;LOC659148;LOC663913;LOC655199;LOC658602;LOC660614;LOC659884;LOC660185;LOC664194;…
Biological Process: metabolic process (GO:0044710);	11	LOC664312;LOC660148;LOC103312523;LOC656779;MSTRG.9101;LOC659436;LOC103314916;LOC100141954;LOC655836;LOC659783;LOC100142128
Biological Process: metal ion transport (GO:0030001);	13	LOC657975;LOC663042;LOC659472;LOC663561;LOC656862;LOC659638;LOC663543;LOC660125;LOC661597;LOC103312588;LOC660457;LOC663579;LOC664482
Biological Process: metamorphosis (GO:0007552);	1	LOC663426
Biological Process: metaphase/anaphase transition of mitotic cell cycle (GO:0007091);	3	LOC663345;LOC655017;LOC660394
Biological Process: metarhodopsin inactivation (GO:0016060);	1	LOC660864
Biological Process: methionine biosynthetic process (GO:0009086);	1	LOC658756
Biological Process: methionine catabolic process (GO:0009087);	1	LOC659023
Biological Process: methionyl-tRNA aminoacylation (GO:0006431);	2	LOC660255;LOC657661
Biological Process: methylation (GO:0032259);	70	LOC103315031;LOC663389;LOC107398479;LOC660400;LOC658920;LOC664400;LOC658890;LOC658435;Idgf4;LOC661301;LOC100142264;Mt2;LOC661874;Tcjhamt;LOC662005;LOC662830;LOC657746;LOC657759;LOC658835;LOC100142598;LOC660474;LOC100141867;LOC661982;LOC663884;LOC103314936;LOC655825;LOC655398;LOC663857;LOC657298;LOC663774;LOC655617;LOC659582;LOC103312835;LOC103315159;LOC663807;Mt1;LOC663231;LOC107398360;LOC655574;…
Biological Process: microtubule anchoring (GO:0034453);	3	LOC661809;LOC100141960;LOC660747
Biological Process: microtubule anchoring at centrosome (GO:0034454);	2	LOC657733;LOC657918
Biological Process: microtubule cytoskeleton organization (GO:0000226);	13	LOC107398532;LOC657050;LOC663489;LOC660149;LOC662102;LOC661284;LOC662827;LOC658948;LOC663717;LOC661669;LOC100142256;LOC103314582;LOC103314592
Biological Process: microtubule cytoskeleton organization involved in establishment of planar polarity (GO:0090176);	1	LOC662006
Biological Process: microtubule nucleation (GO:0007020);	2	LOC663931;LOC100142364
Biological Process: microtubule severing (GO:0051013);	4	LOC664454;LOC100142431;LOC654871;LOC654994
Biological Process: microtubule-based movement (GO:0007018);	50	LOC656336;LOC659090;LOC661825;LOC655188;LOC660749;LOC656251;LOC657902;LOC655190;LOC655880;LOC659677;LOC100142586;LOC657359;LOC664113;LOC658615;LOC662208;LOC103313198;LOC662184;LOC663442;LOC107397944;LOC103313138;LOC662405;LOC655704;LOC660545;LOC656301;LOC662709;LOC659597;LOC100141737;LOC656569;LOC657981;LOC664489;LOC657649;LOC657621;LOC660983;LOC656086;LOC103312801;LOC662651;LOC663896;LOC658972;L…
Biological Process: microtubule-based process (GO:0007017);	11	LOC103312564;LOC655491;LOC656658;LOC658517;LOC655694;LOC656712;LOC655964;LOC663860;LOC655564;LOC107398788;LOC656061
Biological Process: midgut development (GO:0007494);	2	LOC658540;Byn
Biological Process: mismatch repair (GO:0006298);	22	LOC107399037;LOC659633;LOC103313123;LOC658305;LOC107397807;LOC655722;LOC100142060;LOC662061;LOC660174;LOC107399050;LOC664086;LOC103312445;MSTRG.13277;MSTRG.13053;LOC663806;LOC107398217;LOC661655;MSTRG.13091;LOC103313509;MSTRG.12369;LOC103312396;MSTRG.11380
Biological Process: mitochondrial DNA replication (GO:0006264);	1	LOC658926
Biological Process: mitochondrial electron transport, NADH to ubiquinone (GO:0006120);	16	LOC664445;LOC661434;LOC657790;nuoF;mtacp1;LOC661347;LOC660535;LOC663406;LOC100142590;LOC662346;LOC662333;nuo1;LOC658575;LOC661641;LOC660570;LOC100141571
Biological Process: mitochondrial electron transport, cytochrome c to oxygen (GO:0006123);	3	LOC656612;Cox7c;LOC662858
Biological Process: mitochondrial electron transport, succinate to ubiquinone (GO:0006121);	1	LOC662466
Biological Process: mitochondrial electron transport, ubiquinol to cytochrome c (GO:0006122);	3	LOC659925;LOC657657;LOC664078
Biological Process: mitochondrial fission (GO:0000266);	1	LOC661051
Biological Process: mitochondrial fusion (GO:0008053);	1	LOC658690
Biological Process: mitochondrial genome maintenance (GO:0000002);	2	LOC659476;LOC661434
Biological Process: mitochondrial pyruvate transmembrane transport (GO:0006850);	2	LOC662570;LOC658705
Biological Process: mitochondrial respiratory chain complex I assembly (GO:0032981);	2	LOC664445;LOC661955
Biological Process: mitochondrial respiratory chain complex III assembly (GO:0034551);	1	LOC660477
Biological Process: mitochondrial translation (GO:0032543);	11	LOC103314130;LOC663286;LOC103315094;LOC660352;LOC659860;LOC100142354;LOC659573;LOC663045;LOC663577;LOC662525;LOC663488
Biological Process: mitochondrial translational elongation (GO:0070125);	2	LOC661794;LOC660516
Biological Process: mitochondrial transport (GO:0006839);	10	LOC658125;LOC100141649;LOC103313099;LOC660638;LOC664020;LOC658449;LOC662925;LOC663576;LOC663977;LOC100142428
Biological Process: mitochondrion localization (GO:0051646);	1	LOC655736
Biological Process: mitochondrion organization (GO:0007005);	6	LOC658267;LOC657120;LOC657089;LOC655721;LOC658634;LOC657887
Biological Process: mitochondrion transport along microtubule (GO:0047497);	1	LOC657284
Biological Process: mitotic G2 DNA damage checkpoint (GO:0007095);	6	LOC100142060;LOC657968;LOC658136;LOC659683;LOC655767;LOC658625
Biological Process: mitotic cell cycle (GO:0000278);	5	LOC662636;LOC103314374;LOC660563;LOC658285;LOC658895
Biological Process: mitotic cell cycle (GO:0007067);	20	LOC655600;LOC658996;LOC657501;LOC661488;LOC654871;LOC657212;LOC663316;LOC103312300;LOC655964;LOC661326;LOC656206;LOC664328;LOC655490;LOC662091;LOC661996;LOC100142431;LOC657758;LOC658099;LOC660046;LOC100142549
Biological Process: mitotic cell cycle checkpoint (GO:0007093);	2	LOC656206;LOC662564
Biological Process: mitotic cell cycle process (GO:1903047);	1	LOC661284
Biological Process: mitotic chromosome condensation (GO:0007076);	10	LOC103312317;LOC655301;LOC662857;LOC664135;LOC654890;LOC663253;LOC663060;LOC107398701;LOC655255;LOC662437
Biological Process: mitotic cytokinesis (GO:0000281);	7	LOC658967;LOC658477;LOC100141706;Arp1;LOC662207;LOC103314078;LOC663345
Biological Process: mitotic sister chromatid cohesion (GO:0007064);	3	LOC107398478;LOC655906;LOC656031
Biological Process: mitotic sister chromatid segregation (GO:0000070);	1	LOC660419
Biological Process: mitotic spindle assembly (GO:0090307);	6	LOC658967;LOC655805;LOC662414;LOC100141706;LOC660864;LOC656104
Biological Process: mitotic spindle assembly checkpoint (GO:0007094);	4	LOC656951;LOC656649;LOC656102;LOC662929
Biological Process: mitotic spindle elongation (GO:0000022);	8	LOC664430;LOC657360;LOC661823;LOC659458;LOC655515;LOC660558;LOC661916;LOC660516
Biological Process: mitotic spindle organization (GO:0007052);	17	LOC657212;LOC664086;LOC658720;LOC663345;LOC655017;LOC661326;LOC656649;LOC659377;LOC658625;LOC655255;LOC662929;LOC659763;LOC662486;LOC664328;LOC660394;LOC658751;LOC663060
Biological Process: modulation by virus of host morphology or physiology (GO:0019048);	1	LOC100142562
Biological Process: modulation of chemical synaptic transmission (GO:0050804);	2	LOC656552;LOC659119
Biological Process: molting cycle, chitin-based cuticle (GO:0007591);	3	LOC661348;LOC655998;LOC658147
Biological Process: molting cycle, collagen and cuticulin-based cuticle (GO:0018996);	1	LOC661503
Biological Process: molybdate ion transport (GO:0015689);	1	LOC664105
Biological Process: monoamine transport (GO:0015844);	1	LOC659134
Biological Process: monovalent inorganic cation transport (GO:0015672);	3	LOC660457;LOC660125;LOC659661
Biological Process: morphogenesis of a polarized epithelium (GO:0001738);	1	LOC663154
Biological Process: morphogenesis of embryonic epithelium (GO:0016331);	1	LOC661739
Biological Process: morphogenesis of larval imaginal disc epithelium (GO:0016335);	1	LOC656798
Biological Process: motile cilium assembly (GO:0044458);	1	LOC100142233
Biological Process: motor neuron axon guidance (GO:0008045);	16	LOC656499;LOC661968;Tup;LOC660140;LOC662150;LOC662120;LOC657758;LOC661488;LOC656264;LOC659930;LOC103313102;LOC655427;LOC660877;LOC100141771;LOC656798;LOC663211
Biological Process: mucosal immune response (GO:0002385);	1	LOC659451
Biological Process: multi-organism process (GO:0051704);	1	LOC655138
Biological Process: multicellular organism development (GO:0007275);	81	Ptl;LOC664417;LOC103314765;LOC658896;Hh;LOC663509;Abd-A;LOC107399267;LOC103315010;LOC662426;Cx;LOC662800;LOC655933;LOC658352;LOC657674;N;LOC657726;Wnt6;LOC100141808;Dfd;LOC658374;LOC664378;LOC657252;LOC107398463;LOC656346;LOC107398470;LOC103313058;Sog;LOC662502;En;LOC103314768;LOC657084;LOC100142361;LOC655955;LOC107398945;LOC656639;LOC655878;LOC103312834;LOC103313259;LOC103314761;LOC103314123;Ftz…
Biological Process: multicellular organism reproduction (GO:0032504);	7	LOC107398423;LOC100142367;LOC657744;LOC103315173;LOC661191;LOC657855;LOC657903
Biological Process: multicellular organismal iron ion homeostasis (GO:0060586);	1	LOC664008
Biological Process: multicellular organismal process (GO:0032501);	3	LOC655138;LOC107398009;LOC660148
Biological Process: multicellular organismal response to stress (GO:0033555);	1	LOC103313277
Biological Process: multivesicular body assembly (GO:0036258);	1	Bursa
Biological Process: multivesicular body organization (GO:0036257);	1	LOC660108
Biological Process: muscle attachment (GO:0016203);	4	LOC662372;LOC660122;LOC655614;LOC656798
Biological Process: muscle cell cellular homeostasis (GO:0046716);	8	LOC655427;LOC659512;LOC656206;LOC100141706;LOC662372;nAChRa6;LOC659647;LOC660864
Biological Process: muscle cell fate determination (GO:0007521);	3	LOC655878;Tup;LOC662104
Biological Process: muscle cell fate specification (GO:0042694);	3	LOC657915;LOC661741;LOC103315017
Biological Process: muscle contraction (GO:0006936);	2	LOC103313323;LOC663846
Biological Process: muscle fiber development (GO:0048747);	2	LOC656798;LOC661922
Biological Process: muscle organ development (GO:0007517);	9	LOC661326;LOC100141706;LOC656657;LOC658766;LOC660723;LOC103313323;LOC659436;LOC663938;LOC658117
Biological Process: muscle organ morphogenesis (GO:0048644);	2	LOC657915;LOC658147
Biological Process: muscle structure development (GO:0061061);	1	LOC103312658
Biological Process: muscle thin filament assembly (GO:0071689);	1	LOC103313323
Biological Process: muscle tissue development (GO:0060537);	1	LOC658528
Biological Process: mushroom body development (GO:0016319);	16	Arp1;LOC655998;LOC658147;Dll;LOC664113;LOC656206;LOC103314374;Dl;LOC663677;LOC664545;LOC664282;LOC656565;LOC661414;LOC663795;LOC658117;LOC107397608
Biological Process: myoblast fusion (GO:0007520);	9	LOC659647;LOC656798;LOC655315;LOC662601;LOC656589;LOC661200;LOC103313418;LOC656423;LOC657070
Biological Process: myoblast proliferation (GO:0051450);	1	LOC656798
Biological Process: myofibril assembly (GO:0030239);	2	LOC661530;LOC658986
Biological Process: negative chemotaxis (GO:0050919);	1	LOC660980
Biological Process: negative phototaxis (GO:0046957);	1	LOC658860
Biological Process: negative regulation of Arp2/3 complex-mediated actin nucleation (GO:0034316);	1	LOC663714
Biological Process: negative regulation of BMP signaling pathway (GO:0030514);	2	LOC662595;sax
Biological Process: negative regulation of DNA binding (GO:0043392);	1	LOC658540
Biological Process: negative regulation of DNA-binding transcription factor activity (GO:0043433);	1	Tup
Biological Process: negative regulation of ERK1 and ERK2 cascade (GO:0070373);	1	LOC657326
Biological Process: negative regulation of JNK cascade (GO:0046329);	1	LOC657490
Biological Process: negative regulation of Notch signaling pathway (GO:0045746);	4	LOC103314141;LOC658368;LOC661741;LOC660108
Biological Process: negative regulation of RNA splicing (GO:0033119);	1	Star
Biological Process: negative regulation of TOR signaling (GO:0032007);	3	LOC657326;Lobe;LOC660002
Biological Process: negative regulation of Toll signaling pathway (GO:0045751);	1	LOC662980
Biological Process: negative regulation of Wnt signaling pathway (GO:0030178);	5	LOC659950;LOC661968;LOC658003;LOC661294;LOC659674
Biological Process: negative regulation of actin filament polymerization (GO:0030837);	1	LOC658453
Biological Process: negative regulation of actin nucleation (GO:0051126);	2	LOC655326;LOC662202
Biological Process: negative regulation of adenylate cyclase activity (GO:0007194);	2	LOC103314360;LOC657833
Biological Process: negative regulation of antimicrobial humoral response (GO:0008348);	1	LOC662980
Biological Process: negative regulation of apoptotic process (GO:0043066);	13	LOC654849;LOC657299;LOC660132;LOC655054;LOC659763;LOC663274;LOC655163;LOC656423;LOC100141706;LOC660516;LOC659451;Fkh;LOC657719
Biological Process: negative regulation of autophagy (GO:0010507);	2	LOC664530;LOC658693
Biological Process: negative regulation of biological process (GO:0048519);	1	LOC660305
Biological Process: negative regulation of calcium ion import (GO:0090281);	1	LOC103314255
Biological Process: negative regulation of canonical Wnt signaling pathway (GO:0090090);	1	LOC656496
Biological Process: negative regulation of catalytic activity (GO:0043086);	4	LOC657579;LOC103313775;az;LOC660203
Biological Process: negative regulation of cell differentiation (GO:0045596);	1	LOC660640
Biological Process: negative regulation of cell fate specification (GO:0009996);	1	LOC661922
Biological Process: negative regulation of cell growth (GO:0030308);	1	Fkh
Biological Process: negative regulation of cell proliferation (GO:0008285);	5	LOC658117;LOC103313855;Dpp;LOC660939;LOC657854
Biological Process: negative regulation of cell size (GO:0045792);	2	LOC658117;LOC657445
Biological Process: negative regulation of cellular process (GO:0048523);	5	LOC661248;LOC664291;LOC661284;LOC655048;LOC659984
Biological Process: negative regulation of compound eye retinal cell programmed cell death (GO:0046673);	1	LOC658243
Biological Process: negative regulation of dendrite morphogenesis (GO:0050774);	2	LOC657652;LOC660516
Biological Process: negative regulation of endopeptidase activity (GO:0010951);	17	LOC103313660;LOC655867;LOC103312462;LOC660351;LOC660207;LOC103313659;LOC662417;LOC663822;LOC103315184;LOC664362;MSTRG.13350;LOC103313657;LOC663553;LOC662453;LOC659530;LOC661594;LOC100142035
Biological Process: negative regulation of epidermal growth factor receptor signaling pathway (GO:0042059);	7	LOC658368;LOC662117;LOC658147;LOC661968;LOC659781;LOC664545;LOC107397608
Biological Process: negative regulation of fibroblast growth factor receptor signaling pathway (GO:0040037);	1	LOC661922
Biological Process: negative regulation of fusion cell fate specification (GO:0035157);	3	LOC663677;Dl;LOC658147
Biological Process: negative regulation of gene expression (GO:0010629);	5	LOC659802;Dll;Dpp;LOC663938;LOC655048
Biological Process: negative regulation of growth of symbiont in host (GO:0044130);	2	LOC658368;Bursa
Biological Process: negative regulation of heart rate (GO:0010459);	1	LOC103312524
Biological Process: negative regulation of hippo signaling (GO:0035331);	1	LOC658147
Biological Process: negative regulation of imaginal disc growth (GO:0045571);	2	Bursa;LOC658546
Biological Process: negative regulation of innate immune response (GO:0045824);	5	LOC655509;LOC657719;LOC103313168;sax;LOC657406
Biological Process: negative regulation of insulin receptor signaling pathway (GO:0046627);	2	LOC655519;LOC655438
Biological Process: negative regulation of lamellipodium assembly (GO:0010593);	1	LOC656798
Biological Process: negative regulation of lamellocyte differentiation (GO:0035204);	2	LOC657758;LOC661488
Biological Process: negative regulation of megakaryocyte differentiation (GO:0045653);	1	LOC656232
Biological Process: negative regulation of mitochondrial fusion (GO:0010637);	1	LOC657490
Biological Process: negative regulation of mitotic cell cycle (GO:0045930);	1	LOC660419
Biological Process: negative regulation of multicellular organism growth (GO:0040015);	1	Fkh
Biological Process: negative regulation of neuroblast proliferation (GO:0007406);	2	LOC664078;Cox7c
Biological Process: negative regulation of neurogenesis (GO:0050768);	5	LOC658147;LOC661922;Dl;LOC663677;LOC662715
Biological Process: negative regulation of neuromuscular synaptic transmission (GO:1900074);	1	LOC657445
Biological Process: negative regulation of neuron apoptotic process (GO:0043524);	1	LOC100141721
Biological Process: negative regulation of neuron death (GO:1901215);	1	LOC656423
Biological Process: negative regulation of nucleic acid-templated transcription (GO:1903507);	2	LOC661833;LOC661954
Biological Process: negative regulation of nucleotide metabolic process (GO:0045980);	2	LOC657579;LOC660203
Biological Process: negative regulation of organ growth (GO:0046621);	1	LOC658147
Biological Process: negative regulation of oskar mRNA translation (GO:0007319);	2	LOC655156;LOC660275
Biological Process: negative regulation of peptidase activity (GO:0010466);	5	LOC660611;LOC658262;LOC658333;LOC107398513;LOC660114
Biological Process: negative regulation of peptidoglycan recognition protein signaling pathway (GO:0061060);	1	LOC103313168
Biological Process: negative regulation of phosphatase activity (GO:0010923);	1	LOC660702
Biological Process: negative regulation of phosphoprotein phosphatase activity (GO:0034048);	1	LOC658751
Biological Process: negative regulation of phosphorylation (GO:0042326);	1	LOC657840
Biological Process: negative regulation of pre-miRNA processing (GO:2000632);	1	LOC664138
Biological Process: negative regulation of protein dephosphorylation (GO:0035308);	2	LOC662425;LOC658751
Biological Process: negative regulation of protein kinase activity (GO:0006469);	1	LOC663154
Biological Process: negative regulation of protein serine/threonine kinase activity (GO:0071901);	4	LOC107397827;LOC661675;LOC660492;LOC103313002
Biological Process: negative regulation of protein tyrosine kinase activity (GO:0061099);	1	LOC657915
Biological Process: negative regulation of salivary gland boundary specification (GO:0045705);	1	Dpp
Biological Process: negative regulation of signal transduction (GO:0009968);	3	LOC655953;LOC656367;LOC656202
Biological Process: negative regulation of smoothened signaling pathway (GO:0045879);	4	LOC103315134;LOC661968;LOC656552;LOC656496
Biological Process: negative regulation of stem cell differentiation (GO:2000737);	1	LOC661922
Biological Process: negative regulation of synaptic growth at neuromuscular junction (GO:0045886);	5	LOC656423;LOC103315064;LOC662595;LOC656565;LOC657020
Biological Process: negative regulation of terminal cell fate specification, open tracheal system (GO:0035155);	2	Dl;LOC663677
Biological Process: negative regulation of transcription by RNA polymerase II (GO:0000122);	22	LOC660516;LOC662665;LOC661159;LOC660492;Tiotsh;LOC659078;LOC659972;LOC659822;LOC100141988;LOC658117;LOC657134;LOC656496;LOC658241;Fkh;LOC658528;LOC655878;LOC660674;Dl;LOC663677;LOC658891;LOC100142498;LOC100142159
Biological Process: negative regulation of transcription by RNA polymerase III (GO:0016480);	3	LOC663228;LOC656141;LOC658000
Biological Process: negative regulation of transcription elongation from RNA polymerase II promoter (GO:0034244);	3	LOC659266;LOC660647;LOC663012
Biological Process: negative regulation of transcription, DNA-templated (GO:0045892);	7	LOC657972;LOC659435;LOC658540;LOC656046;LOC663858;LOC664394;LOC662183
Biological Process: negative regulation of transforming growth factor beta receptor signaling pathway (GO:0030512);	3	LOC661954;LOC100142498;sax
Biological Process: negative regulation of translation (GO:0017148);	2	LOC661516;LOC659936
Biological Process: negative regulation of translational elongation (GO:0045900);	1	LOC103312218
Biological Process: negative regulation of translational initiation (GO:0045947);	1	LOC663803
Biological Process: negative regulation of tyrosine phosphorylation of STAT protein (GO:0042532);	1	LOC664121
Biological Process: negative regulation of viral genome replication (GO:0045071);	1	LOC661829
Biological Process: nematode larval development (GO:0002119);	5	LOC658914;LOC658996;LOC663316;LOC655660;LOC103315017
Biological Process: nephrocyte diaphragm assembly (GO:0036059);	2	LOC661200;LOC655142
Biological Process: nephrocyte filtration (GO:0097206);	2	LOC661200;LOC656798
Biological Process: nervous system development (GO:0007399);	12	Sema-1a;LOC661804;LOC100142498;LOC661313;LOC655048;LOC656172;LOC656913;LOC662305;LOC660470;LOC663881;LOC655857;LOC103313112
Biological Process: netrin-activated signaling pathway (GO:0038007);	1	LOC663417
Biological Process: neural retina development (GO:0003407);	1	LOC656264
Biological Process: neuroblast fate determination (GO:0007400);	3	LOC660407;LOC663938;LOC661741
Biological Process: neuroblast proliferation (GO:0007405);	2	LOC658117;LOC656206
Biological Process: neuroendocrine cell differentiation (GO:0061101);	1	Fkh
Biological Process: neurogenesis (GO:0022008);	44	LOC658065;LOC655639;LOC655587;LOC661829;LOC659000;LOC655255;LOC655665;LOC657317;LOC657733;LOC103314255;LOC657207;LOC660668;LOC100142234;LOC664288;Rpa2;LOC100141706;LOC663027;LOC663974;LOC103314631;LOC662635;LOC660647;LOC103313087;LOC664376;LOC664328;LOC662232;LOC661434;LOC657661;LOC100142330;LOC655998;LOC659890;LOC657212;LOC655788;LOC655805;LOC664086;LOC655264;LOC655624;LOC660807;LOC657605;LOC664…
Biological Process: neuromuscular junction development (GO:0007528);	8	LOC655613;LOC664568;LOC656444;LOC103313277;LOC656079;LOC661133;LOC655693;LOC656361
Biological Process: neuromuscular process (GO:0050905);	1	LOC660125
Biological Process: neuromuscular synaptic transmission (GO:0007274);	3	LOC662372;LOC661348;LOC100141706
Biological Process: neuron cellular homeostasis (GO:0070050);	1	LOC657490
Biological Process: neuron development (GO:0048666);	1	LOC660866
Biological Process: neuron differentiation (GO:0030182);	2	LOC655826;LOC661326
Biological Process: neuron fate commitment (GO:0048663);	2	LOC659794;LOC103313323
Biological Process: neuron migration (GO:0001764);	1	LOC660980
Biological Process: neuron projection morphogenesis (GO:0048812);	16	LOC654909;LOC655142;LOC658693;LOC658625;LOC103312172;LOC661676;LOC661641;LOC662207;LOC655762;LOC103313855;LOC655673;LOC662739;LOC655714;LOC103312522;LOC655919;LOC655711
Biological Process: neuron recognition (GO:0008038);	2	LOC659297;LOC664545
Biological Process: neuron remodeling (GO:0016322);	3	LOC658996;LOC658368;LOC658136
Biological Process: neuron-neuron synaptic transmission (GO:0007270);	1	LOC659119
Biological Process: neuropeptide signaling pathway (GO:0007218);	30	LOC655182;LOC657788;Ccapr1;LOC103312856;LOC103314419;CAPAr;LOC103312524;LOC660943;LOC664001;LOC658110;LOC103314974;LOC658772;LOC103313035;PKr-B;LOC662555;LOC658644;LOC103312180;LOC103314142;LOC663657;LOC100142334;LOC103314360;LOC103314359;LOC663643;LOC103313277;LOC657624;LOC662508;LOC657241;LOC664004;LOC660026;Spr
Biological Process: neurotransmitter secretion (GO:0007269);	12	LOC657317;LOC660462;LOC661816;LOC659685;LOC657757;LOC659883;LOC659702;LOC656788;LOC664376;LOC664163;LOC656679;LOC661643
Biological Process: neurotransmitter transport (GO:0006836);	21	LOC661149;LOC107398895;Blot;LOC662989;LOC655406;LOC657475;LOC655713;LOC662558;LOC663861;LOC662588;LOC657060;LOC664252;LOC658080;LOC103314993;LOC656573;LOC103312934;LOC662741;LOC103314489;LOC661387;LOC107398137;LOC656087
Biological Process: neurotrophin TRK receptor signaling pathway (GO:0048011);	1	Lobe
Biological Process: nicotinamide nucleotide metabolic process (GO:0046496);	1	LOC663809
Biological Process: nicotinate nucleotide salvage (GO:0019358);	2	LOC657856;LOC661192
Biological Process: nitric oxide biosynthetic process (GO:0006809);	1	LOC655549
Biological Process: nitrogen compound metabolic process (GO:0006807);	12	LOC656338;LOC661810;LOC103313730;LOC661298;LOC656225;LOC107398687;LOC103313731;LOC659104;LOC660997;LOC664321;LOC103315116;LOC103313746
Biological Process: non-motile cilium assembly (GO:0035058);	4	LOC659646;LOC663670;LOC659199;LOC656114
Biological Process: non-sensory hair organization (GO:0035316);	1	LOC655137
Biological Process: notum cell fate specification (GO:0035310);	1	Tup
Biological Process: nuclear RNA surveillance (GO:0071027);	1	LOC655788
Biological Process: nuclear axial expansion (GO:0035191);	2	LOC658477;LOC107398788
Biological Process: nuclear migration (GO:0007097);	1	LOC658720
Biological Process: nuclear migration along microtubule (GO:0030473);	1	LOC656206
Biological Process: nuclear-transcribed mRNA catabolic process, no-go decay (GO:0070966);	1	LOC655490
Biological Process: nuclear-transcribed mRNA catabolic process, non-stop decay (GO:0070481);	1	LOC655490
Biological Process: nuclear-transcribed mRNA catabolic process, nonsense-mediated decay (GO:0000184);	2	LOC663043;LOC662109
Biological Process: nuclear-transcribed mRNA poly(A) tail shortening (GO:0000289);	1	LOC663596
Biological Process: nucleic acid metabolic process (GO:0090304);	8	LOC107399056;LOC107398518;MSTRG.9194;LOC103313003;LOC107398426;LOC103314782;LOC107398009;MSTRG.13271
Biological Process: nucleic acid phosphodiester bond hydrolysis (GO:0090305);	79	LOC107397903;LOC103313123;LOC103312370;LOC107399164;LOC107397862;LOC657958;LOC103313162;LOC100142060;LOC656750;LOC663972;LOC107398814;LOC107399050;LOC657321;LOC103314272;LOC103314401;LOC103315075;MSTRG.13053;LOC107399112;LOC107398176;LOC100141895;LOC107399178;LOC657033;LOC107398362;LOC103312439;MSTRG.13091;MSTRG.12369;MSTRG.8327;LOC658136;LOC655158;LOC656130;LOC107397757;MSTRG.11380;LOC103312322;…
Biological Process: nucleobase-containing compound metabolic process (GO:0006139);	9	LOC655139;LOC663032;LOC663884;LOC664442;LOC663928;LOC103314351;LOC663857;LOC663069;LOC663604
Biological Process: nucleocytoplasmic transport (GO:0006913);	27	LOC656798;LOC660610;LOC659099;LOC662047;LOC663479;LOC103315064;Rab7a;LOC657760;LOC664036;LOC657757;LOC659383;LOC660912;LOC657709;LOC662033;LOC657283;LOC100141572;LOC659186;LOC659579;LOC660333;Rho1;LOC657695;LOC664117;Rab14;LOC656070;LOC661182;LOC663464;LOC658243
Biological Process: nucleoside diphosphate metabolic process (GO:0009132);	1	LOC662933
Biological Process: nucleoside diphosphate phosphorylation (GO:0006165);	6	LOC662617;LOC100141905;LOC661386;LOC660567;LOC663182;LOC655847
Biological Process: nucleoside metabolic process (GO:0009116);	9	LOC663722;LOC659463;LOC656733;LOC657396;LOC655432;LOC656823;LOC657321;LOC656545;LOC656695
Biological Process: nucleoside phosphate metabolic process (GO:0006753);	1	LOC100142553
Biological Process: nucleoside transmembrane transport (GO:1901642);	7	LOC659134;LOC660420;LOC663016;LOC103314348;LOC656967;LOC660360;LOC657594
Biological Process: nucleosome assembly (GO:0006334);	16	LOC659641;LOC100142122;LOC659405;LOC103315198;LOC103313679;LOC103312802;LOC103312656;LOC103313139;LOC662922;LOC662594;LOC103313921;LOC662392;LOC663482;LOC655323;LOC655019;LOC662425
Biological Process: nucleotide biosynthetic process (GO:0009165);	8	LOC660535;LOC662933;LOC659303;LOC103313507;LOC103312259;LOC658841;LOC659935;LOC663537
Biological Process: nucleotide catabolic process (GO:0009166);	6	LOC656823;LOC661310;LOC663694;LOC661247;LOC662853;LOC656733
Biological Process: nucleotide metabolic process (GO:0009117);	4	LOC656747;LOC663041;LOC663994;LOC103313490
Biological Process: nucleotide phosphorylation (GO:0046939);	8	LOC659658;LOC662451;LOC654848;LOC103313932;LOC103312254;LOC659919;LOC660807;LOC662933
Biological Process: nucleotide transmembrane transport (GO:1901679);	3	LOC656222;LOC662078;LOC660810
Biological Process: nucleotide-excision repair (GO:0006289);	15	LOC663362;LOC100142060;LOC663972;LOC664448;LOC664086;LOC656126;LOC659751;LOC664021;LOC656697;LOC664231;LOC662706;LOC103313946;LOC663206;LOC663346;LOC659447
Biological Process: nucleotide-sugar transmembrane transport (GO:0015780);	3	LOC662078;LOC660810;LOC656222
Biological Process: nucleus localization (GO:0051647);	1	LOC655736
Biological Process: obsolete deoxyhypusine biosynthetic process from spermidine (GO:0050983);	1	LOC659163
Biological Process: obsolete histolysis (GO:0007559);	1	LOC663426
Biological Process: obsolete negative regulation of transcription factor import into nucleus (GO:0042992);	1	LOC662184
Biological Process: obsolete negative regulation of transcription from RNA polymerase II promoter during mitotic cell cycle (GO:0007070);	2	LOC660647;LOC663012
Biological Process: ocellus development (GO:0008056);	1	LOC657495
Biological Process: oenocyte delamination (GO:0060233);	1	LOC661922
Biological Process: oenocyte development (GO:0007438);	2	LOC659297;Exd
Biological Process: olfactory behavior (GO:0042048);	8	LOC655017;LOC663677;Dl;LOC664282;LOC661739;LOC658447;Dll;LOC660394
Biological Process: olfactory learning (GO:0008355);	14	LOC660407;LOC657758;LOC656565;LOC656552;LOC657020;LOC655326;LOC659379;LOC658267;LOC662202;LOC661191;LOC661488;LOC107397608;LOC661348;LOC657664
Biological Process: olfactory nerve development (GO:0021553);	3	Dll;LOC663677;Dl
Biological Process: oligopeptide transport (GO:0006857);	3	LOC661201;LOC661253;LOC661143
Biological Process: oligosaccharide biosynthetic process (GO:0009312);	1	LOC658173
Biological Process: oligosaccharide metabolic process (GO:0009311);	2	LOC662197;LOC661492
Biological Process: ommatidial rotation (GO:0016318);	11	LOC660516;LOC659674;Star;LOC655326;LOC661922;LOC661313;LOC662006;LOC657652;LOC662202;LOC663677;Dl
Biological Process: ommochrome biosynthetic process (GO:0006727);	2	LOC657317;V
Biological Process: one-carbon metabolic process (GO:0006730);	10	LOC657759;LOC658012;LOC659164;LOC656766;LOC658710;LOC658435;LOC656245;LOC656636;LOC663170;LOC659821
Biological Process: oocyte anterior/posterior axis specification (GO:0007314);	5	LOC663080;LOC662372;LOC662184;LOC663677;Dl
Biological Process: oocyte axis specification (GO:0007309);	3	LOC663154;LOC664438;LOC661284
Biological Process: oocyte construction (GO:0007308);	1	LOC657827
Biological Process: oocyte differentiation (GO:0009994);	1	LOC659783
Biological Process: oocyte karyosome formation (GO:0030717);	2	LOC660713;LOC656565
Biological Process: oocyte localization involved in germarium-derived egg chamber formation (GO:0030720);	2	LOC663677;Dl
Biological Process: oocyte microtubule cytoskeleton polarization (GO:0008103);	6	LOC656798;LOC663479;LOC103315064;LOC656552;LOC661348;LOC661182
Biological Process: oocyte morphogenesis (GO:0048601);	1	LOC657755
Biological Process: oocyte nucleus migration involved in oocyte dorsal/ventral axis specification (GO:0007312);	1	LOC656206
Biological Process: oogenesis (GO:0048477);	11	LOC655998;LOC662325;Star;LOC658751;LOC107398978;LOC659882;LOC656423;LOC664138;LOC657490;LOC657372;LOC657733
Biological Process: open tracheal system development (GO:0007424);	5	LOC103313084;LOC656566;Kni;LOC656565;LOC658528
Biological Process: opioid receptor signaling pathway (GO:0038003);	1	LOC659813
Biological Process: optic lobe placode development (GO:0001748);	1	LOC659297
Biological Process: optomotor response (GO:0071632);	1	LOC658243
Biological Process: organ growth (GO:0035265);	1	LOC661159
Biological Process: organelle fusion (GO:0048284);	1	LOC655048
Biological Process: organelle localization (GO:0051640);	1	LOC655138
Biological Process: organelle membrane fusion (GO:0090174);	1	LOC655048
Biological Process: organelle organization (GO:1902589);	6	LOC659783;LOC655048;LOC103313003;LOC660030;LOC662184;LOC660533
Biological Process: organic acid transmembrane transport (GO:1903825);	2	LOC662588;LOC662558
Biological Process: organic phosphonate transport (GO:0015716);	3	LOC659288;LOC661570;LOC656379
Biological Process: organic substance metabolic process (GO:0071704);	9	LOC107397681;LOC661106;LOC107398858;LOC657394;LOC107398857;LOC663374;LOC655662;LOC107398348;LOC103313634
Biological Process: organic substance transport (GO:0071702);	3	LOC660411;LOC656969;LOC662294
Biological Process: organonitrogen compound biosynthetic process (GO:1901566);	1	LOC655048
Biological Process: organophosphate ester transport (GO:0015748);	3	LOC659288;LOC661570;LOC656379
Biological Process: oscillatory muscle contraction (GO:0014703);	1	LOC657758
Biological Process: outer dynein arm assembly (GO:0036158);	4	LOC656607;LOC656523;LOC107398091;LOC107398090
Biological Process: outflow tract morphogenesis (GO:0003151);	2	LOC660980;LOC655427
Biological Process: ovarian follicle cell development (GO:0030707);	4	LOC657218;LOC661284;LOC107397608;LOC654849
Biological Process: ovarian follicle cell migration (GO:0007297);	1	LOC660081
Biological Process: ovarian follicle cell stalk formation (GO:0030713);	5	LOC662601;LOC663677;Dl;LOC658243;LOC660081
Biological Process: ovarian fusome organization (GO:0030723);	4	LOC660713;LOC103315064;LOC656565;LOC658720
Biological Process: ovarian nurse cell to oocyte transport (GO:0007300);	2	LOC663549;sax
Biological Process: oviposition (GO:0018991);	3	LOC655660;LOC663316;LOC661439
Biological Process: ovulation (GO:0030728);	1	LOC663316
Biological Process: oxidation-dependent protein catabolic process (GO:0070407);	1	LOC661788
Biological Process: oxidation-reduction process (GO:0055114);	630	LOC662514;LOC655702;LOC660402;LOC662300;LOC661785;LOC658965;LOC657336;LOC659392;LOC657607;LOC658863;LOC655911;LOC658671;LOC103314836;LOC657558;LOC103312411;LOC660187;LOC655587;LOC662614;LOC662658;LOC100142466;LOC662991;LOC657498;LOC664286;LOC661810;LOC658905;LOC657073;LOC661316;LOC657996;LOC663296;LOC657198;LOC659743;LOC658019;LOC657267;D12des;LOC664282;LOC656059;LOC656295;LOC663608;LOC657320;LOC…
Biological Process: oxidative phosphorylation (GO:0006119);	1	LOC659690
Biological Process: oxygen transport (GO:0015671);	3	LOC663615;LOC663571;LOC103314159
Biological Process: parallel actin filament bundle assembly (GO:0030046);	1	LOC656565
Biological Process: pathogenesis (GO:0009405);	4	LOC656848;LOC661664;LOC100142175;LOC660653
Biological Process: pattern specification process (GO:0007389);	2	LOC661968;Fkh
Biological Process: pentose-phosphate shunt (GO:0006098);	7	LOC660752;LOC663823;LOC656816;LOC103312684;LOC657206;LOC103314471;LOC664393
Biological Process: pentose-phosphate shunt, non-oxidative branch (GO:0009052);	1	LOC660928
Biological Process: peptide cross-linking (GO:0018149);	14	LOC107399059;LOC100141934;LOC661462;LOC107398924;LOC107398892;LOC662006;LOC103314793;LOC661504;LOC107397865;LOC663265;LOC107399193;LOC107399093;LOC103312962;LOC107398872
Biological Process: peptide metabolic process (GO:0006518);	2	LOC664519;LOC657814
Biological Process: peptidoglycan catabolic process (GO:0009253);	8	LOC658396;LOC103312794;LOC658050;LOC660982;LOC657880;LOC658236;LOC659450;LOC657369
Biological Process: peptidoglycan recognition protein signaling pathway (GO:0061057);	2	LOC657369;LOC664531
Biological Process: peptidyl-amino acid modification (GO:0018193);	1	LOC656627
Biological Process: peptidyl-diphthamide biosynthetic process from peptidyl-histidine (GO:0017183);	4	LOC660204;LOC655574;LOC655865;LOC658134
Biological Process: peptidyl-glutamic acid carboxylation (GO:0017187);	1	LOC659418
Biological Process: peptidyl-lysine demalonylation (GO:0036047);	1	LOC661574
Biological Process: peptidyl-lysine desuccinylation (GO:0036049);	1	LOC661574
Biological Process: peptidyl-lysine methylation (GO:0018022);	1	LOC664524
Biological Process: peptidyl-lysine modification (GO:0018205);	1	LOC655617
Biological Process: peptidyl-lysine modification to peptidyl-hypusine (GO:0008612);	2	LOC659262;LOC659163
Biological Process: peptidyl-proline hydroxylation (GO:0019511);	2	LOC657862;LOC107398760
Biological Process: peptidyl-proline modification (GO:0018208);	1	LOC659512
Biological Process: peptidyl-pyrromethane cofactor linkage (GO:0018160);	1	LOC658398
Biological Process: peptidyl-serine phosphorylation (GO:0018105);	1	LOC658117
Biological Process: peptidyl-tyrosine dephosphorylation (GO:0035335);	46	LOC663698;LOC657269;LOC656685;LOC661622;LOC103313020;LOC657373;LOC103313665;LOC660879;LOC663281;LOC100142342;LOC663870;LOC657787;LOC659707;LOC657152;LOC103314724;LOC664457;LOC103313023;LOC658006;LOC663237;LOC660085;LOC660318;LOC661128;LOC659170;LOC661248;LOC663785;LOC660553;LOC662636;LOC663190;LOC662837;LOC659057;LOC660278;LOC658369;LOC662019;LOC661042;LOC103313025;LOC658515;LOC656520;LOC655817;L…
Biological Process: peptidyl-tyrosine phosphorylation (GO:0018108);	43	LOC659416;LOC659961;LOC100142550;LOC657445;LOC657748;LOC657501;LOC660208;LOC658460;LOC655116;LOC664095;LOC662470;LOC663266;LOC658549;LOC660980;LOC659807;LOC663059;LOC660713;LOC660037;LOC663111;LOC100142618;LOC664510;LOC659567;LOC659434;LOC103313028;LOC658635;LOC657304;Torso;LOC107399175;LOC661612;LOC656701;LOC657095;LOC656886;LOC657585;LOC663368;LOC664271;LOC664221;LOC661524;LOC657609;LOC657382;L…
Biological Process: peptidyl-tyrosine sulfation (GO:0006478);	1	LOC656373
Biological Process: pericardial nephrocyte differentiation (GO:0061320);	2	LOC661741;Dpp
Biological Process: periodic partitioning by pair rule gene (GO:0007366);	2	LOC661423;LOC660674
Biological Process: peripheral nervous system development (GO:0007422);	7	LOC659297;LOC656839;LOC656798;Exd;LOC661326;LOC658540;LOC661741
Biological Process: peripheral nervous system neuron development (GO:0048935);	2	Dl;LOC663677
Biological Process: peristalsis (GO:0030432);	1	LOC664016
Biological Process: peroxisome fission (GO:0016559);	2	LOC661997;LOC663444
Biological Process: peroxisome organization (GO:0007031);	1	LOC658569
Biological Process: phagocytosis (GO:0006909);	30	LOC655506;LOC655823;LOC661961;LOC661473;LOC660423;LOC657148;LOC662207;LOC659436;LOC658497;LOC660364;LOC663154;LOC660948;LOC659386;LOC662146;LOC658038;LOC655515;LOC663140;LOC660300;Pub;LOC656492;LOC657713;LOC658267;LOC655736;LOC663546;LOC655587;LOC657434;LOC662601;LOC656984;Arp1;LOC659377
Biological Process: phagocytosis, engulfment (GO:0006911);	1	LOC100141721
Biological Process: phagosome-lysosome fusion involved in apoptotic cell clearance (GO:0090389);	1	LOC656594
Biological Process: pharyngeal muscle development (GO:0043282);	1	LOC103315017
Biological Process: phenylalanyl-tRNA aminoacylation (GO:0006432);	5	LOC659337;LOC663568;LOC661537;LOC659552;LOC655993
Biological Process: pheromone biosynthetic process (GO:0042811);	4	LOC103314974;LOC657267;TcasZ9desA;Z9desB
Biological Process: pheromone metabolic process (GO:0042810);	2	LOC658147;LOC655998
Biological Process: phosphate ion transport (GO:0006817);	4	LOC100141649;LOC658724;LOC107398378;LOC663951
Biological Process: phosphate-containing compound metabolic process (GO:0006796);	7	LOC661576;LOC103312373;LOC655413;LOC107397681;LOC658499;LOC662591;LOC107398800
Biological Process: phosphatidylcholine metabolic process (GO:0046470);	1	LOC663393
Biological Process: phosphatidylinositol biosynthetic process (GO:0006661);	1	LOC661577
Biological Process: phosphatidylinositol dephosphorylation (GO:0046856);	5	LOC659292;LOC661520;LOC662279;LOC659746;LOC658061
Biological Process: phosphatidylinositol phosphorylation (GO:0046854);	16	LOC103312349;LOC658852;LOC657527;LOC656409;LOC663675;LOC663424;LOC661577;LOC663948;LOC658290;LOC107397532;LOC100141828;LOC656805;LOC660048;LOC655501;LOC657286;LOC107397531
Biological Process: phosphatidylinositol-3-phosphate biosynthetic process (GO:0036092);	1	LOC656409
Biological Process: phosphatidylinositol-mediated signaling (GO:0048015);	5	LOC656409;LOC657286;LOC661577;LOC655501;LOC658290
Biological Process: phosphatidylserine biosynthetic process (GO:0006659);	1	LOC657842
Biological Process: phospholipase C-activating G-protein coupled receptor signaling pathway (GO:0007200);	1	LOC656715
Biological Process: phospholipase C-activating rhodopsin mediated signaling pathway (GO:0030265);	1	LOC658243
Biological Process: phospholipid biosynthetic process (GO:0008654);	10	LOC663101;LOC656882;LOC659430;LOC655540;LOC657629;LOC662887;LOC664446;LOC107398955;LOC662070;LOC655531
Biological Process: phospholipid catabolic process (GO:0009395);	1	LOC660210
Biological Process: phospholipid dephosphorylation (GO:0046839);	1	LOC103315125
Biological Process: phospholipid homeostasis (GO:0055091);	1	LOC660081
Biological Process: phospholipid metabolic process (GO:0006644);	9	sPLA2A;LOC661986;LOC103312188;LOC656585;LOC655133;sPLA2C;LOC660672;sPLA2D;LOC100141967
Biological Process: phospholipid translocation (GO:0045332);	4	LOC658562;LOC663307;LOC656757;Atp9b
Biological Process: phosphorelay signal transduction system (GO:0000160);	4	LOC656919;LOC657274;LOC663617;LOC655892
Biological Process: phosphorylation (GO:0016310);	75	LOC664060;LOC659475;LOC659733;LOC660247;LOC658073;LOC661714;MSTRG.13469;LOC655824;LOC103312632;LOC657786;LOC658259;LOC654869;LOC663069;LOC663156;LOC661775;LOC657756;LOC658390;LOC660316;LOC658014;LOC661862;LOC103313038;LOC657796;LOC658435;LOC656521;LOC663380;LOC100142525;LOC658841;LOC656723;LOC661705;LOC659138;LOC658917;LOC660499;LOC663537;LOC661138;LOC658654;LOC657676;LOC663032;LOC663604;LOC66062…
Biological Process: photoreceptor cell axon guidance (GO:0072499);	9	LOC660864;LOC656206;LOC660877;LOC655427;LOC660394;LOC655017;LOC107397608;LOC664545;LOC658166
Biological Process: photoreceptor cell development (GO:0042461);	1	LOC663614
Biological Process: photoreceptor cell fate commitment (GO:0046552);	1	LOC658540
Biological Process: photoreceptor cell morphogenesis (GO:0008594);	3	LOC658243;LOC655736;LOC103312220
Biological Process: phototaxis (GO:0042331);	3	LOC659689;LOC658243;LOC659119
Biological Process: phototransduction (GO:0007602);	6	LOC658900;LOC656737;LOC662925;LOC656913;LOC661924;LOC658860
Biological Process: phototransduction, visible light (GO:0007603);	1	LOC657016
Biological Process: plasma membrane organization (GO:0007009);	4	LOC662829;LOC664250;LOC660755;LOC659685
Biological Process: plasma membrane tubulation (GO:0097320);	1	LOC662601
Biological Process: plasmatocyte differentiation (GO:0042387);	2	LOC663677;Dl
Biological Process: pointed-end actin filament capping (GO:0051694);	1	LOC658846
Biological Process: pole cell fate determination (GO:0007278);	1	LOC656141
Biological Process: pole cell formation (GO:0007279);	1	LOC656141
Biological Process: pole cell migration (GO:0007280);	1	Byn
Biological Process: pole plasm oskar mRNA localization (GO:0045451);	5	LOC661182;LOC661326;LOC656798;LOC664411;LOC663479
Biological Process: pole plasm protein localization (GO:0007318);	2	LOC655017;LOC660394
Biological Process: poly(A)+ mRNA export from nucleus (GO:0016973);	1	LOC663768
Biological Process: polyamine biosynthetic process (GO:0006596);	1	LOC656985
Biological Process: polynucleotide 5' dephosphorylation (GO:0098507);	1	LOC660879
Biological Process: polysaccharide catabolic process (GO:0000272);	1	Pmp1-c
Biological Process: porphyrin-containing compound biosynthetic process (GO:0006779);	5	LOC659147;LOC664142;LOC664409;LOC656916;LOC661788
Biological Process: positive regulation of ATPase activity (GO:0032781);	1	LOC661490
Biological Process: positive regulation of CREB transcription factor activity (GO:0032793);	1	LOC657895
Biological Process: positive regulation of DNA repair (GO:0045739);	1	LOC655173
Biological Process: positive regulation of DNA-templated transcription, elongation (GO:0032786);	1	LOC662060
Biological Process: positive regulation of ERK1 and ERK2 cascade (GO:0070374);	3	LOC661338;LOC664411;LOC657445
Biological Process: positive regulation of G1/S transition of mitotic cell cycle (GO:1900087);	1	LOC657134
Biological Process: positive regulation of GTPase activity (GO:0043547);	62	LOC657980;LOC656579;LOC103313000;LOC661070;LOC658565;LOC661541;LOC658869;LOC656060;LOC658190;LOC660122;MSTRG.13020;LOC661613;LOC663795;LOC661950;LOC658830;LOC656196;LOC657096;LOC655931;LOC659003;LOC662194;LOC658038;LOC100141928;LOC656333;LOC655526;LOC656506;LOC661353;Eif-3p66;LOC107397494;LOC655842;LOC659080;LOC656919;LOC663176;LOC657429;LOC656249;LOC657141;LOC661925;LOC662876;LOC660704;LOC656363…
Biological Process: positive regulation of Golgi to plasma membrane protein transport (GO:0042998);	1	LOC103315064
Biological Process: positive regulation of JNK cascade (GO:0046330);	1	LOC655880
Biological Process: positive regulation of MAP kinase activity (GO:0043406);	1	LOC659377
Biological Process: positive regulation of Notch signaling pathway (GO:0045747);	5	LOC663858;LOC664558;LOC662601;LOC655355;LOC660264
Biological Process: positive regulation of Rac protein signal transduction (GO:0035022);	1	LOC663795
Biological Process: positive regulation of Ras protein signal transduction (GO:0046579);	5	LOC661838;LOC664411;LOC661338;LOC659377;LOC656574
Biological Process: positive regulation of Rho protein signal transduction (GO:0035025);	2	LOC659080;LOC657096
Biological Process: positive regulation of TOR signaling (GO:0032008);	1	LOC655763
Biological Process: positive regulation of Wnt protein secretion (GO:0061357);	2	LOC655256;LOC663140
Biological Process: positive regulation of Wnt signaling pathway (GO:0030177);	1	LOC659646
Biological Process: positive regulation of acetylcholine secretion, neurotransmission (GO:0014057);	1	LOC663316
Biological Process: positive regulation of apoptotic process (GO:0043065);	3	LOC657089;LOC662660;LOC661922
Biological Process: positive regulation of autophagosome size (GO:0045772);	2	LOC656361;LOC656444
Biological Process: positive regulation of autophagy (GO:0010508);	2	LOC660707;LOC655386
Biological Process: positive regulation of axon regeneration (GO:0048680);	2	LOC658136;LOC656423
Biological Process: positive regulation of biological process (GO:0048518);	1	LOC662184
Biological Process: positive regulation of biosynthetic process of antibacterial peptides active against Gram-negative bacteria (GO:0006964);	2	LOC663677;Dl
Biological Process: positive regulation of biosynthetic process of antibacterial peptides active against Gram-positive bacteria (GO:0006965);	1	LOC658396
Biological Process: positive regulation of calcineurin-NFAT signaling cascade (GO:0051533);	2	LOC660864;LOC664163
Biological Process: positive regulation of calcium ion-dependent exocytosis (GO:0045956);	1	LOC660877
Biological Process: positive regulation of calcium-mediated signaling (GO:0050850);	1	LOC658860
Biological Process: positive regulation of canonical Wnt signaling pathway (GO:0090263);	2	LOC655256;LOC663140
Biological Process: positive regulation of catalytic activity (GO:0043085);	4	LOC657883;LOC654927;LOC662794;LOC663799
Biological Process: positive regulation of cation channel activity (GO:2001259);	1	LOC660864
Biological Process: positive regulation of cell death (GO:0010942);	1	LOC658693
Biological Process: positive regulation of cell division (GO:0051781);	2	LOC100141674;LOC659516
Biological Process: positive regulation of cell growth (GO:0030307);	1	LOC656423
Biological Process: positive regulation of cell proliferation (GO:0008284);	5	LOC655017;LOC663677;Dl;LOC660394;LOC659937
Biological Process: positive regulation of cell size (GO:0045793);	3	LOC656423;LOC657682;LOC658709
Biological Process: positive regulation of cell-cell adhesion (GO:0022409);	5	LOC660912;LOC655427;LOC660122;LOC660980;LOC658243
Biological Process: positive regulation of cellular process (GO:0048522);	2	LOC659984;LOC656046
Biological Process: positive regulation of ceramide biosynthetic process (GO:2000304);	1	LOC658569
Biological Process: positive regulation of chromatin silencing (GO:0031937);	1	LOC107398788
Biological Process: positive regulation of compound eye photoreceptor development (GO:0045315);	1	LOC658117
Biological Process: positive regulation of cuticle pigmentation (GO:0048081);	1	LOC660122
Biological Process: positive regulation of cysteine-type endopeptidase activity (GO:2001056);	1	LOC657089
Biological Process: positive regulation of cytosolic calcium ion concentration (GO:0007204);	1	LOC103313277
Biological Process: positive regulation of defense response to bacterium (GO:1900426);	1	LOC659790
Biological Process: positive regulation of dendrite morphogenesis (GO:0050775);	2	LOC664036;LOC660122
Biological Process: positive regulation of endocytosis (GO:0045807);	4	LOC655017;LOC656788;LOC660394;LOC661741
Biological Process: positive regulation of epidermal growth factor receptor signaling pathway (GO:0045742);	1	LOC658497
Biological Process: positive regulation of epithelial cell differentiation (GO:0030858);	1	LOC657134
Biological Process: positive regulation of exit from mitosis (GO:0031536);	1	LOC660275
Biological Process: positive regulation of extracellular matrix constituent secretion (GO:0003331);	1	LOC660122
Biological Process: positive regulation of feeding behavior (GO:2000253);	5	LOC656444;LOC661348;LOC656361;LOC655613;LOC655693
Biological Process: positive regulation of fibroblast growth factor receptor signaling pathway (GO:0045743);	1	LOC662136
Biological Process: positive regulation of filopodium assembly (GO:0051491);	6	LOC656798;LOC663080;LOC663154;LOC662601;LOC662876;LOC660264
Biological Process: positive regulation of gene silencing by miRNA (GO:2000637);	1	LOC660140
Biological Process: positive regulation of glycogen catabolic process (GO:0045819);	3	LOC656361;LOC657406;LOC656444
Biological Process: positive regulation of growth (GO:0045927);	1	LOC658766
Biological Process: positive regulation of heart contraction (GO:0045823);	1	LOC664330
Biological Process: positive regulation of hemocyte proliferation (GO:0035208);	1	LOC659332
Biological Process: positive regulation of hh target transcription factor activity (GO:0007228);	1	LOC656552
Biological Process: positive regulation of hippo signaling (GO:0035332);	1	LOC658766
Biological Process: positive regulation of imaginal disc growth (GO:0045572);	2	LOC655600;LOC662006
Biological Process: positive regulation of innate immune response (GO:0045089);	2	LOC103314231;LOC657369
Biological Process: positive regulation of insulin receptor signaling pathway (GO:0046628);	1	LOC659937
Biological Process: positive regulation of insulin secretion (GO:0032024);	1	LOC664036
Biological Process: positive regulation of iron ion transmembrane transport (GO:0034761);	1	LOC658693
Biological Process: positive regulation of lamellipodium assembly (GO:0010592);	4	LOC663154;LOC662601;LOC663080;LOC100141721
Biological Process: positive regulation of locomotion (GO:0040017);	1	LOC663316
Biological Process: positive regulation of macroautophagy (GO:0016239);	2	LOC655054;LOC657372
Biological Process: positive regulation of malate dehydrogenase (decarboxylating) (NADP+) activity (GO:1903220);	2	LOC655998;LOC658147
Biological Process: positive regulation of microtubule depolymerization (GO:0031117);	1	LOC664454
Biological Process: positive regulation of mitochondrial calcium ion concentration (GO:0051561);	1	LOC662118
Biological Process: positive regulation of mitochondrial fission (GO:0090141);	1	LOC657490
Biological Process: positive regulation of mitotic cell cycle (GO:0045931);	2	LOC663677;Dl
Biological Process: positive regulation of multicellular organism growth (GO:0040018);	2	LOC656423;LOC661503
Biological Process: positive regulation of muscle organ development (GO:0048636);	1	Dpp
Biological Process: positive regulation of neuroblast proliferation (GO:0002052);	1	LOC663080
Biological Process: positive regulation of neuromuscular synaptic transmission (GO:1900075);	1	LOC103312524
Biological Process: positive regulation of neuron differentiation (GO:0045666);	1	LOC661950
Biological Process: positive regulation of nurse cell apoptotic process (GO:0045850);	1	LOC658528
Biological Process: positive regulation of oocyte maturation (GO:1900195);	1	LOC655660
Biological Process: positive regulation of organ growth (GO:0046622);	1	LOC656423
Biological Process: positive regulation of peptidyl-threonine phosphorylation (GO:0010800);	1	LOC663345
Biological Process: positive regulation of programmed cell death (GO:0043068);	1	LOC655054
Biological Process: positive regulation of protein K48-linked ubiquitination (GO:1902524);	1	LOC662980
Biological Process: positive regulation of protein catabolic process (GO:0045732);	1	LOC660108
Biological Process: positive regulation of protein dephosphorylation (GO:0035307);	1	LOC103314499
Biological Process: positive regulation of protein kinase activity (GO:0045860);	2	LOC657755;LOC656565
Biological Process: positive regulation of protein secretion (GO:0050714);	1	LOC657099
Biological Process: positive regulation of protein serine/threonine kinase activity (GO:0071902);	1	LOC664019
Biological Process: positive regulation of receptor-mediated endocytosis (GO:0048260);	1	LOC103314905
Biological Process: positive regulation of retrograde axon cargo transport (GO:2001019);	1	LOC656206
Biological Process: positive regulation of ruffle assembly (GO:1900029);	1	LOC663795
Biological Process: positive regulation of sequestering of triglyceride (GO:0010890);	1	LOC662595
Biological Process: positive regulation of smoothened signaling pathway (GO:0045880);	1	LOC661968
Biological Process: positive regulation of stem cell differentiation (GO:2000738);	2	LOC660275;LOC662323
Biological Process: positive regulation of stress fiber assembly (GO:0051496);	1	LOC657096
Biological Process: positive regulation of synapse assembly (GO:0051965);	1	LOC655315
Biological Process: positive regulation of synaptic growth at neuromuscular junction (GO:0045887);	5	LOC660637;sax;LOC659674;LOC662601;LOC660140
Biological Process: positive regulation of synaptic vesicle endocytosis (GO:1900244);	1	LOC663759
Biological Process: positive regulation of transcription by RNA polymerase II (GO:0045944);	23	LOC661864;LOC654924;LOC662372;LOC661423;LOC660516;Tup;Byn;LOC103313418;Exd;LOC660755;LOC660647;LOC103312476;LOC659297;Fkh;LOC658528;LOC663012;LOC657134;LOC657566;LOC656566;Srf;LOC660674;Dl;LOC663677
Biological Process: positive regulation of transcription elongation from RNA polymerase II promoter (GO:0032968);	2	LOC660388;LOC661787
Biological Process: positive regulation of transcription, DNA-templated (GO:0045893);	8	LOC657972;LOC655355;Dll;LOC656571;LOC661681;LOC103314631;LOC663858;LOC655048
Biological Process: positive regulation of translation (GO:0045727);	3	Star;LOC655156;LOC660104
Biological Process: positive regulation of translational elongation (GO:0045901);	1	LOC663814
Biological Process: positive regulation of translational initiation (GO:0045948);	1	LOC659937
Biological Process: positive regulation of translational termination (GO:0045905);	1	LOC663814
Biological Process: positive regulation of type I interferon production (GO:0032481);	1	LOC663000
Biological Process: positive regulation of ubiquitin-dependent protein catabolic process (GO:2000060);	1	LOC661486
Biological Process: positive regulation of viral entry into host cell (GO:0046598);	1	LOC658693
Biological Process: positive regulation of wound healing (GO:0090303);	2	LOC656798;LOC658497
Biological Process: post-Golgi vesicle-mediated transport (GO:0006892);	1	LOC656788
Biological Process: post-chaperonin tubulin folding pathway (GO:0007023);	1	LOC657646
Biological Process: post-embryonic appendage morphogenesis (GO:0035120);	1	LOC662184
Biological Process: posterior Malpighian tubule development (GO:0061328);	1	LOC100142498
Biological Process: posttranscriptional gene silencing by RNA (GO:0035194);	1	LOC656404
Biological Process: posttranslational protein targeting to membrane, translocation (GO:0031204);	1	LOC660359
Biological Process: potassium ion transmembrane transport (GO:0071805);	35	LOC657708;LOC662676;LOC658523;LOC657720;LOC655892;LOC659051;LOC100142073;LOC658668;LOC655215;LOC107398702;LOC660297;LOC103314372;LOC654910;LOC659728;LOC663082;LOC100142617;LOC657962;LOC662340;LOC107398552;LOC663056;LOC663617;LOC659210;LOC657078;LOC100142140;LOC103314895;LOC655814;LOC663676;LOC660459;LOC655539;LOC663026;LOC658450;LOC100142279;LOC655919;LOC663171;LOC662185
Biological Process: potassium ion transport (GO:0006813);	12	LOC100141520;LOC107397933;LOC103313277;LOC655688;LOC103312937;LOC663833;LOC661678;LOC661633;LOC103312935;LOC661092;LOC661036;LOC662497
Biological Process: pre-replicative complex assembly involved in nuclear cell cycle DNA replication (GO:0006267);	1	LOC655767
Biological Process: primary branching, open tracheal system (GO:0007428);	2	LOC659464;LOC660755
Biological Process: primary metabolic process (GO:0044238);	24	MSTRG.11846;LOC107398182;LOC107398661;LOC107397553;LOC659049;LOC107398381;LOC657394;LOC103314791;LOC663191;LOC103312974;LOC659579;LOC661230;LOC661301;LOC107399003;LOC107398348;LOC103313018;LOC663374;LOC660230;LOC107397853;LOC663019;LOC107399028;LOC100142503;LOC107397681;LOC103314850
Biological Process: proboscis development (GO:0048728);	5	LOC661423;Dll;LOC663677;Dl;LOC662325
Biological Process: production of miRNAs involved in gene silencing by miRNA (GO:0035196);	1	LOC659936
Biological Process: production of siRNA involved in RNA interference (GO:0030422);	2	LOC661829;LOC659936
Biological Process: progression of morphogenetic furrow involved in compound eye morphogenesis (GO:0007458);	4	LOC655998;LOC658147;LOC658540;Dpp
Biological Process: proline biosynthetic process (GO:0006561);	5	LOC657887;LOC663647;LOC658917;LOC664327;LOC663628
Biological Process: proline catabolic process (GO:0006562);	1	LOC659689
Biological Process: prolyl-tRNA aminoacylation (GO:0006433);	3	LOC660646;LOC657584;LOC657168
Biological Process: promoter clearance from RNA polymerase II promoter (GO:0001111);	1	LOC103313946
Biological Process: prostaglandin biosynthetic process (GO:0001516);	2	LOC662178;LOC655587
Biological Process: proteasome assembly (GO:0043248);	1	LOC657550
Biological Process: proteasome-mediated ubiquitin-dependent protein catabolic process (GO:0043161);	7	LOC656344;LOC656024;LOC663206;LOC662635;LOC663417;LOC659763;LOC655264
Biological Process: protein ADP-ribosylation (GO:0006471);	5	MSTRG.3729;LOC660462;MSTRG.3730;Parp;LOC656788
Biological Process: protein N-linked glycosylation (GO:0006487);	3	LOC103312582;LOC660020;LOC658173
Biological Process: protein N-linked glycosylation via asparagine (GO:0018279);	2	LOC657450;LOC664117
Biological Process: protein O-linked glycosylation (GO:0006493);	3	LOC659687;LOC662234;LOC661148
Biological Process: protein adenylylation (GO:0018117);	1	LOC660713
Biological Process: protein arginylation (GO:0016598);	1	LOC656450
Biological Process: protein autophosphorylation (GO:0046777);	2	LOC660870;LOC661365
Biological Process: protein autoubiquitination (GO:0051865);	2	LOC657490;LOC103315164
Biological Process: protein catabolic process (GO:0030163);	9	LOC660284;LOC661114;LOC664142;LOC661287;LOC662871;LOC656146;LOC656643;LOC663731;LOC655484
Biological Process: protein complex oligomerization (GO:0051259);	3	LOC103312640;LOC103312380;LOC103313541
Biological Process: protein deacetylation (GO:0006476);	2	LOC657506;LOC661574
Biological Process: protein deglycosylation (GO:0006517);	1	Hexo1
Biological Process: protein demethylation (GO:0006482);	1	LOC661489
Biological Process: protein depalmitoylation (GO:0002084);	2	LOC660333;LOC658084
Biological Process: protein dephosphorylation (GO:0006470);	24	LOC655020;LOC661817;LOC656210;LOC656020;LOC661637;LOC664002;LOC655879;LOC662166;LOC103312848;LOC103314374;LOC655321;LOC659125;LOC664163;LOC660052;LOC660914;LOC664533;LOC103313564;LOC656151;LOC103313022;LOC103314268;LOC664421;LOC103313579;LOC656586;LOC663812
Biological Process: protein desumoylation (GO:0016926);	1	LOC659377
Biological Process: protein deubiquitination (GO:0016579);	4	LOC664558;LOC662635;LOC655264;LOC664549
Biological Process: protein farnesylation (GO:0018343);	1	LOC659329
Biological Process: protein folding (GO:0006457);	66	LOC103313454;LOC656104;LOC662986;LOC658423;LOC663507;LOC656485;LOC663930;LOC657182;LOC103312640;LOC103312345;LOC658632;LOC656049;LOC662414;LOC100142394;LOC658076;LOC664068;LOC655212;LOC659314;LOC103313541;MSTRG.7680;LOC656463;LOC661242;LOC660355;LOC103314176;LOC662253;LOC655911;LOC657631;LOC661516;LOC658476;LOC659844;LOC661223;LOC664044;LOC661031;LOC659228;LOC659876;LOC657761;LOC662113;LOC658057;…
Biological Process: protein geranylgeranylation (GO:0018344);	1	LOC658252
Biological Process: protein glycosylation (GO:0006486);	35	LOC656368;LOC661418;LOC661929;LOC662130;LOC657186;LOC658959;LOC103314531;LOC661554;LOC657804;LOC655857;LOC663493;LOC664066;LOC654858;LOC662156;LOC659623;LOC658348;LOC664097;LOC660959;LOC663798;LOC662767;LOC658275;MSTRG.3801;LOC655163;MSTRG.8944;LOC103314917;LOC103314356;LOC662349;LOC659776;LOC663102;LOC661059;LOC656431;LOC658118;LOC661510;LOC661663;LOC658417
Biological Process: protein glycosylation in Golgi (GO:0033578);	1	LOC657565
Biological Process: protein heterotetramerization (GO:0051290);	1	LOC656232
Biological Process: protein hexamerization (GO:0034214);	1	LOC664454
Biological Process: protein homooligomerization (GO:0051260);	12	LOC103314222;LOC656111;LOC100142073;LOC656203;LOC655814;LOC655793;LOC658523;LOC658450;LOC654911;LOC100142279;LOC654892;LOC662864
Biological Process: protein import (GO:0017038);	2	LOC103314809;LOC103313326
Biological Process: protein import into mitochondrial inner membrane (GO:0045039);	1	LOC655509
Biological Process: protein import into mitochondrial matrix (GO:0030150);	4	LOC660365;Tomm7;LOC661527;LOC661546
Biological Process: protein import into nucleus (GO:0006606);	5	LOC664187;LOC656915;LOC103313158;LOC655393;LOC659377
Biological Process: protein import into nucleus, translocation (GO:0000060);	1	Exd
Biological Process: protein import into peroxisome matrix (GO:0016558);	1	LOC660863
Biological Process: protein import into peroxisome matrix, docking (GO:0016560);	2	LOC661861;LOC655907
Biological Process: protein initiator methionine removal (GO:0070084);	2	LOC655631;LOC657606
Biological Process: protein insertion into ER membrane (GO:0045048);	1	LOC663452
Biological Process: protein insertion into membrane (GO:0051205);	2	LOC656058;LOC656815
Biological Process: protein kinase C-activating G-protein coupled receptor signaling pathway (GO:0007205);	8	LOC663130;LOC103312380;LOC654869;LOC657676;LOC659765;LOC661694;LOC661138;LOC658654
Biological Process: protein lipidation (GO:0006497);	1	LOC657372
Biological Process: protein lipoylation (GO:0009249);	1	LOC664427
Biological Process: protein localization (GO:0008104);	4	LOC657758;LOC107397608;LOC661741;LOC661488
Biological Process: protein localization (GO:0008105);	2	LOC659379;LOC661284
Biological Process: protein localization to Golgi apparatus (GO:0000042);	7	LOC655429;Star;LOC661113;LOC663180;LOC661131;LOC655209;LOC660480
Biological Process: protein localization to basolateral plasma membrane (GO:0061467);	2	LOC656298;LOC662862
Biological Process: protein localization to cell cortex (GO:0072697);	1	LOC655142
Biological Process: protein localization to cell surface (GO:0034394);	1	LOC660122
Biological Process: protein localization to centrosome (GO:0071539);	1	LOC655600
Biological Process: protein localization to kinetochore (GO:0034501);	1	LOC656206
Biological Process: protein metabolic process (GO:0019538);	1	LOC663730
Biological Process: protein methylation (GO:0006479);	9	LOC663225;LOC100141922;LOC656461;LOC655557;LOC660821;LOC661664;LOC657559;LOC662020;LOC659715
Biological Process: protein modification by small protein conjugation (GO:0032446);	1	LOC657372
Biological Process: protein neddylation (GO:0045116);	2	LOC655258;LOC658164
Biological Process: protein palmitoylation (GO:0018345);	4	LOC658317;LOC657099;LOC662988;LOC658861
Biological Process: protein peptidyl-prolyl isomerization (GO:0000413);	19	LOC658516;LOC657207;LOC100142318;LOC663799;LOC659649;LOC658076;LOC100142394;LOC657182;LOC659876;LOC655284;LOC655927;LOC658057;LOC655649;LOC657883;LOC658476;LOC659844;LOC657998;LOC103313454;LOC662896
Biological Process: protein phosphorylation (GO:0006468);	210	LOC659265;LOC661996;LOC103313355;LOC655891;LOC660539;LOC658552;LOC655266;LOC664186;LOC662248;LOC103313121;LOC658064;LOC661985;LOC664319;LOC659969;LOC663975;LOC663303;LOC660815;LOC657002;LOC661101;Snf1a;LOC663780;LOC657803;LOC659657;LOC664031;LOC661769;LOC658966;MSTRG.12999;LOC662493;LOC100142401;LOC659114;LOC107398316;LOC661173;LOC655288;LOC663080;LOC660698;LOC656940;LOC655225;Akhr;LOC655114;LOC1…
Biological Process: protein polyglutamylation (GO:0018095);	2	LOC663328;LOC103314096
Biological Process: protein polymerization (GO:0051258);	11	LOC656061;LOC656649;LOC657001;LOC662929;LOC658517;LOC103312564;LOC655491;LOC656658;LOC656712;LOC655614;LOC655694
Biological Process: protein polyubiquitination (GO:0000209);	3	LOC660009;LOC657490;LOC658996
Biological Process: protein prenylation (GO:0018342);	3	LOC663584;LOC661918;LOC657395
Biological Process: protein processing (GO:0016485);	2	LOC103312220;LOC654927
Biological Process: protein processing involved in protein targeting to mitochondrion (GO:0006627);	1	LOC659005
Biological Process: protein quality control for misfolded or incompletely synthesized proteins (GO:0006515);	1	LOC661788
Biological Process: protein refolding (GO:0042026);	1	LOC660294
Biological Process: protein repair (GO:0030091);	2	LOC655619;LOC656045
Biological Process: protein retention in ER lumen (GO:0006621);	1	LOC664088
Biological Process: protein secretion (GO:0009306);	4	LOC655863;LOC662207;LOC659534;LOC656373
Biological Process: protein stabilization (GO:0050821);	2	LOC103313323;LOC663140
Biological Process: protein sumoylation (GO:0016925);	1	LOC659377
Biological Process: protein targeting (GO:0006605);	4	LOC656641;LOC103314809;LOC103313326;LOC660337
Biological Process: protein targeting to membrane (GO:0006612);	1	LOC662325
Biological Process: protein targeting to mitochondrion (GO:0006626);	4	LOC660294;LOC103313541;LOC656578;LOC659840
Biological Process: protein targeting to peroxisome (GO:0006625);	2	LOC655690;LOC660483
Biological Process: protein transmembrane transport (GO:0071806);	2	LOC664232;LOC660186
Biological Process: protein transport (GO:0015031);	53	LOC659685;LOC663173;LOC660375;LOC658373;LOC656025;LOC662624;LOC662875;LOC661682;LOC662212;LOC657284;LOC661897;LOC659379;LOC660597;LOC660605;LOC658938;LOC656554;LOC660862;LOC657265;LOC661681;LOC657566;LOC656493;LOC662722;LOC662844;LOC656881;LOC663316;LOC660800;LOC661602;LOC656679;LOC659720;LOC661174;LOC664522;LOC661457;LOC662855;LOC100141841;Bursa;LOC660327;LOC658631;LOC664493;LOC664521;LOC655634;…
Biological Process: protein ubiquitination (GO:0016567);	71	LOC100141711;LOC656930;LOC659876;LOC103314764;LOC103314766;LOC103313688;LOC663811;LOC655442;LOC655880;LOC662131;LOC663065;LOC103314333;LOC654916;LOC659647;LOC657548;LOC656972;LOC661079;LOC662713;LOC661716;LOC663864;LOC655794;LOC657472;LOC103313791;LOC661626;LOC657118;LOC654984;LOC103314763;LOC656759;LOC658546;LOC103314631;LOC661826;LOC661942;LOC656278;LOC103314768;LOC663619;LOC663550;LOC659339;LO…
Biological Process: protein urmylation (GO:0032447);	2	LOC103312329;LOC655812
Biological Process: protein-FAD linkage (GO:0018293);	1	LOC662466
Biological Process: protein-chromophore linkage (GO:0018298);	2	LOC658900;LOC661924
Biological Process: protein-containing complex assembly (GO:0006461);	3	LOC660030;LOC660461;LOC660062
Biological Process: protein-containing complex subunit organization (GO:0043933);	1	LOC661301
Biological Process: proteolysis (GO:0006508);	456	LOC100142532;LOC100141587;LOC661720;LOC107399253;LOC657982;LOC658255;LOC657203;LOC660850;LOC107398805;LOC655077;LOC660428;P76;LOC661164;LOC661399;LOC659774;LOC103313684;LOC107398388;LOC107399040;LOC657672;LOC662261;Ctlp-5b;LOC656549;LOC660840;LOC100141789;LOC103314919;LOC661109;LOC107398962;LOC661336;LOC103312276;LOC662758;LOC107398232;LOC659087;LOC659946;LOC656198;LOC100141563;LOC662354;LOC10331…
Biological Process: proteolysis involved in cellular protein catabolic process (GO:0051603);	11	LOC663867;LOC107398931;LOC662379;LOC659619;LOC656283;LOC103313999;LOC662410;LOC658739;LOC107399020;LOC657309;LOC657294
Biological Process: proton transmembrane transport (GO:0015992);	9	LOC660843;LOC662078;LOC660810;LOC660332;LOC662804;LOC654998;LOC658942;LOC658449;LOC658882
Biological Process: proton transmembrane transport (GO:1902600);	27	LOC662198;LOC107398271;Cox4;LOC662884;LOC656612;LOC658699;LOC100141523;LOC656528;LOC656527;LOC657657;LOC661125;Cox7c;LOC662858;LOC655328;LOC659773;LOC661189;LOC100141998;LOC658931;LOC663852;LOC662944;LOC103312657;LOC660325;LOC656326;LOC662855;LOC662998;LOC100141996;LOC656279
Biological Process: proton-transporting ATP synthase complex assembly (GO:0043461);	1	LOC655853
Biological Process: protoporphyrinogen IX biosynthetic process (GO:0006782);	2	LOC655127;LOC661186
Biological Process: proximal/distal pattern formation, imaginal disc (GO:0007449);	1	LOC658546
Biological Process: pseudocleavage involved in syncytial blastoderm formation (GO:0030589);	2	LOC662601;LOC660264
Biological Process: pseudouridine synthesis (GO:0001522);	10	LOC662792;LOC655639;LOC661795;LOC662705;LOC103315015;LOC662781;LOC658897;LOC662779;LOC663267;LOC100142228
Biological Process: pteridine biosynthetic process (GO:0006728);	1	LOC661423
Biological Process: pupal chitin-based cuticle development (GO:0008364);	1	LOC656885
Biological Process: pupal development (GO:0035209);	1	Srf
Biological Process: pupariation (GO:0035073);	1	LOC659377
Biological Process: purine nucleobase biosynthetic process (GO:0009113);	4	LOC657321;LOC661737;LOC656545;LOC663722
Biological Process: purine nucleobase metabolic process (GO:0006144);	1	LOC655985
Biological Process: purine nucleotide biosynthetic process (GO:0006164);	1	LOC656241
Biological Process: purine nucleotide metabolic process (GO:0006163);	1	LOC659919
Biological Process: purine ribonucleoside salvage (GO:0006166);	4	LOC655565;LOC100141640;LOC659475;LOC657611
Biological Process: purine ribonucleotide biosynthetic process (GO:0009152);	1	LOC657568
Biological Process: pyridoxal 5'-phosphate salvage (GO:0009443);	1	LOC661714
Biological Process: pyridoxal phosphate biosynthetic process (GO:0042823);	2	LOC660794;LOC660386
Biological Process: pyridoxine biosynthetic process (GO:0008615);	2	LOC660794;LOC660386
Biological Process: pyrimidine nucleotide biosynthetic process (GO:0006221);	3	LOC662451;LOC654848;Ap
Biological Process: pyrimidine nucleotide metabolic process (GO:0006220);	1	LOC662313
Biological Process: pyruvate metabolic process (GO:0006090);	2	LOC656328;LOC657607
Biological Process: queuosine biosynthetic process (GO:0008616);	2	LOC660588;LOC660689
Biological Process: quinolinate biosynthetic process (GO:0019805);	1	Cn
Biological Process: rRNA catabolic process (GO:0016075);	2	Dcr-2;LOC655800
Biological Process: rRNA export from nucleus (GO:0006407);	1	LOC659616
Biological Process: rRNA methylation (GO:0031167);	5	LOC661358;LOC661538;LOC658470;LOC103314882;LOC660176
Biological Process: rRNA modification (GO:0000154);	1	LOC664328
Biological Process: rRNA processing (GO:0006364);	17	LOC661854;LOC662195;LOC664407;LOC662214;LOC655639;LOC655572;LOC103313955;LOC663261;LOC661953;LOC657809;LOC658352;LOC655179;LOC656751;LOC659471;LOC658853;LOC662465;LOC103312200
Biological Process: rRNA pseudouridine synthesis (GO:0031118);	1	LOC100142234
Biological Process: rRNA transcription (GO:0009303);	2	LOC103314127;LOC664497
Biological Process: reactive oxygen species metabolic process (GO:0072593);	1	LOC659451
Biological Process: receptor-mediated endocytosis (GO:0006898);	12	LOC661781;LOC656499;LOC103312756;LOC658865;LOC662448;LOC655370;LOC656295;LOC103312757;LOC660864;LOC100142307;LOC657327;LOC103312755
Biological Process: reciprocal meiotic recombination (GO:0007131);	4	LOC662986;LOC103313509;LOC661655;LOC663507
Biological Process: regionalization (GO:0003002);	4	LOC660305;LOC664438;LOC659783;LOC659984
Biological Process: regulation of BMP signaling pathway (GO:0030510);	2	LOC100142498;LOC656206
Biological Process: regulation of COPII vesicle coating (GO:0003400);	1	LOC660122
Biological Process: regulation of DNA replication (GO:0006275);	2	LOC664086;LOC658957
Biological Process: regulation of DNA-binding transcription factor activity (GO:0051090);	2	LOC100142604;LOC662184
Biological Process: regulation of DNA-templated transcription, elongation (GO:0032784);	3	LOC659727;LOC655543;LOC655130
Biological Process: regulation of G-protein coupled receptor protein signaling pathway (GO:0008277);	2	LOC660407;LOC661582
Biological Process: regulation of G2/M transition of mitotic cell cycle (GO:0010389);	1	LOC660418
Biological Process: regulation of GTPase activity (GO:0043087);	3	LOC662146;LOC656891;LOC659036
Biological Process: regulation of JAK-STAT cascade (GO:0046425);	2	LOC656418;Bursa
Biological Process: regulation of JNK cascade (GO:0046328);	5	LOC657968;LOC655673;LOC663881;LOC658243;LOC659683
Biological Process: regulation of Notch signaling pathway (GO:0008593);	4	LOC657968;LOC659512;LOC659683;LOC654927
Biological Process: regulation of R7 cell differentiation (GO:0045676);	1	LOC658996
Biological Process: regulation of R8 cell spacing in compound eye (GO:0045468);	2	LOC663677;Dl
Biological Process: regulation of Rho protein signal transduction (GO:0035023);	3	LOC655170;LOC107399218;LOC663432
Biological Process: regulation of TOR signaling (GO:0032006);	1	LOC656723
Biological Process: regulation of Toll signaling pathway (GO:0008592);	1	LOC658396
Biological Process: regulation of Wnt signaling pathway (GO:0030111);	1	LOC658095
Biological Process: regulation of Wnt signaling pathway by Wnt protein secretion (GO:0061359);	1	LOC663140
Biological Process: regulation of actin cytoskeleton organization (GO:0032956);	4	LOC658477;LOC660394;LOC100141625;LOC655017
Biological Process: regulation of actin cytoskeleton organization by cell-cell adhesion (GO:0090138);	1	LOC658147
Biological Process: regulation of actin filament polymerization (GO:0030833);	3	LOC660713;LOC663795;LOC655736
Biological Process: regulation of actin filament-based process (GO:0032970);	1	LOC663316
Biological Process: regulation of actin polymerization or depolymerization (GO:0008064);	2	LOC656565;LOC103314374
Biological Process: regulation of adult chitin-containing cuticle pigmentation (GO:0048082);	2	LOC659349;Bursa
Biological Process: regulation of alternative mRNA splicing, via spliceosome (GO:0000381);	8	Dl;LOC663677;LOC658113;LOC655665;LOC660275;Star;LOC661817;LOC657932
Biological Process: regulation of anion transmembrane transport (GO:1903959);	6	LOC107398065;LOC662925;LOC663613;LOC663952;LOC107398774;LOC663334
Biological Process: regulation of antimicrobial peptide biosynthetic process (GO:0002805);	1	LOC661797
Biological Process: regulation of apoptotic process (GO:0042981);	3	LOC661095;LOC656552;LOC660864
Biological Process: regulation of asymmetric cell division (GO:0009786);	1	LOC661741
Biological Process: regulation of autophagy (GO:0010506);	5	LOC657267;LOC657022;Z9desB;TcasZ9desA;LOC661847
Biological Process: regulation of axon extension involved in axon guidance (GO:0048841);	2	LOC660516;LOC657652
Biological Process: regulation of axonogenesis (GO:0050770);	3	LOC656798;LOC103314374;LOC662876
Biological Process: regulation of bicoid mRNA localization (GO:0008359);	1	LOC656552
Biological Process: regulation of biological quality (GO:0065008);	3	LOC660948;LOC655137;LOC662184
Biological Process: regulation of calcineurin-NFAT signaling cascade (GO:0070884);	1	LOC658267
Biological Process: regulation of calcium ion-dependent exocytosis (GO:0017158);	1	LOC658788
Biological Process: regulation of canonical Wnt signaling pathway (GO:0060828);	1	LOC659464
Biological Process: regulation of carbohydrate metabolic process (GO:0006109);	1	LOC103314255
Biological Process: regulation of catalytic activity (GO:0050790);	21	LOC663145;LOC663066;LOC659477;LOC660356;LOC663090;LOC660124;LOC657821;LOC656355;LOC664455;LOC654902;LOC659798;LOC656049;LOC656153;LOC655910;LOC659940;LOC663117;LOC656679;LOC661582;LOC655077;LOC656206;LOC656019
Biological Process: regulation of cell adhesion (GO:0030155);	4	LOC661528;LOC655142;LOC658046;LOC661583
Biological Process: regulation of cell cycle (GO:0051726);	11	LOC660494;LOC660658;LOC664422;LOC660864;LOC660461;LOC656798;LOC658528;LOC662120;LOC663858;LOC662097;Jra
Biological Process: regulation of cell differentiation (GO:0045595);	1	LOC659984
Biological Process: regulation of cell fate specification (GO:0042659);	2	LOC663938;Exd
Biological Process: regulation of cell growth (GO:0001558);	2	LOC662728;LOC103312460
Biological Process: regulation of cell maturation (GO:1903429);	1	LOC662184
Biological Process: regulation of cell migration (GO:0030334);	3	LOC664036;LOC658046;LOC661583
Biological Process: regulation of cell proliferation (GO:0042127);	5	LOC660755;LOC659329;LOC661191;LOC655048;LOC659660
Biological Process: regulation of cell shape (GO:0008360);	20	LOC657096;LOC107397608;LOC660755;LOC656788;LOC655011;LOC657605;LOC103314905;LOC663881;LOC663154;LOC658062;LOC664036;LOC660912;LOC664545;LOC656423;LOC660125;LOC658267;LOC103314009;LOC660122;LOC661491;LOC658147
Biological Process: regulation of cell size (GO:0008361);	2	LOC657987;LOC655917
Biological Process: regulation of cell-cell adhesion mediated by cadherin (GO:2000047);	1	LOC658117
Biological Process: regulation of cellular metabolic process (GO:0031323);	1	LOC655763
Biological Process: regulation of cellular process (GO:0050794);	10	LOC103314541;LOC655137;LOC100141921;LOC658526;LOC103315131;LOC663949;LOC662305;LOC660305;LOC662169;LOC103312522
Biological Process: regulation of cellular response to oxidative stress (GO:1900407);	1	LOC657490
Biological Process: regulation of choline O-acetyltransferase activity (GO:1902769);	1	LOC655823
Biological Process: regulation of circadian sleep/wake cycle, sleep (GO:0045187);	1	LOC656552
Biological Process: regulation of compound eye photoreceptor development (GO:0045314);	3	LOC107398978;LOC103312220;LOC661922
Biological Process: regulation of cyclin-dependent protein serine/threonine kinase activity (GO:0000079);	13	LOC660418;LOC661108;LOC660504;LOC659021;LOC662133;LOC656888;LOC103313179;LOC661360;LOC103312485;LOC657771;LOC661369;LOC657976;LOC661731
Biological Process: regulation of cytokinesis (GO:0032465);	1	LOC662712
Biological Process: regulation of decapentaplegic signaling pathway (GO:0090097);	1	LOC659464
Biological Process: regulation of defense response to virus (GO:0050688);	1	LOC657372
Biological Process: regulation of dendrite development (GO:0050773);	4	LOC655427;LOC655917;LOC656423;LOC657987
Biological Process: regulation of dendrite morphogenesis (GO:0048814);	3	LOC656206;LOC657755;LOC656798
Biological Process: regulation of development, heterochronic (GO:0040034);	1	Hb
Biological Process: regulation of developmental process (GO:0050793);	1	N
Biological Process: regulation of eclosion (GO:0007563);	1	LOC659023
Biological Process: regulation of embryonic cell shape (GO:0016476);	2	LOC658243;LOC655142
Biological Process: regulation of embryonic development (GO:0045995);	2	LOC658046;LOC661583
Biological Process: regulation of embryonic pattern specification (GO:1902875);	1	LOC662184
Biological Process: regulation of endocytic recycling (GO:2001135);	2	LOC662202;LOC655326
Biological Process: regulation of endocytosis (GO:0030100);	2	LOC660108;LOC659349
Biological Process: regulation of endosome size (GO:0051036);	1	LOC662715
Biological Process: regulation of epithelial cell migration, open tracheal system (GO:2000274);	2	LOC660980;LOC655427
Biological Process: regulation of establishment of planar polarity (GO:0090175);	6	LOC661284;LOC662006;LOC655326;LOC662202;Vang;Bursb
Biological Process: regulation of establishment of protein localization (GO:0070201);	2	LOC103314631;LOC658003
Biological Process: regulation of excitatory postsynaptic membrane potential involved in skeletal muscle contraction (GO:0014853);	1	LOC655094
Biological Process: regulation of exit from mitosis (GO:0007096);	2	LOC655948;LOC656645
Biological Process: regulation of exocytosis (GO:0017157);	1	Syx1A
Biological Process: regulation of female receptivity, post-mating (GO:0046008);	1	LOC658267
Biological Process: regulation of filopodium assembly (GO:0051489);	3	LOC660864;LOC660637;LOC659332
Biological Process: regulation of gene expression (GO:0010468);	3	LOC655788;LOC107398009;LOC661475
Biological Process: regulation of gene silencing (GO:0060968);	1	LOC658947
Biological Process: regulation of glycolytic process (GO:0006110);	1	LOC662372
Biological Process: regulation of growth (GO:0040008);	3	LOC657445;LOC657130;LOC660036
Biological Process: regulation of heart contraction (GO:0008016);	1	LOC660407
Biological Process: regulation of hematopoietic stem cell differentiation (GO:1902036);	1	LOC656788
Biological Process: regulation of hemocyte differentiation (GO:0045610);	2	LOC657445;LOC656798
Biological Process: regulation of hemocyte proliferation (GO:0035206);	7	LOC663677;Dl;LOC656499;LOC656264;LOC654924;LOC658528;LOC656423
Biological Process: regulation of hippo signaling (GO:0035330);	1	LOC658546
Biological Process: regulation of imaginal disc growth (GO:0045570);	2	LOC659464;Dpp
Biological Process: regulation of imaginal disc-derived wing size (GO:0044719);	3	LOC660713;LOC662011;LOC657218
Biological Process: regulation of immune system process (GO:0002682);	1	LOC655048
Biological Process: regulation of innate immune response (GO:0045088);	2	LOC660349;LOC660764
Biological Process: regulation of intracellular pH (GO:0051453);	1	LOC659683
Biological Process: regulation of ion transmembrane transport (GO:0034765);	22	LOC103314138;LOC655814;LOC100142140;LOC100142073;LOC664574;LOC659557;LOC103313728;LOC659051;LOC659210;LOC100142279;LOC103314372;Para;LOC658450;LOC663026;Cac;LOC663082;LOC654910;LOC655371;LOC663056;LOC107398552;LOC661363;LOC658523
Biological Process: regulation of juvenile hormone biosynthetic process (GO:0007557);	1	LOC661302
Biological Process: regulation of lamellipodium assembly (GO:0010591);	1	LOC103314374
Biological Process: regulation of light-activated channel activity (GO:0016061);	1	LOC660864
Biological Process: regulation of lipid kinase activity (GO:0043550);	1	LOC656955
Biological Process: regulation of lipid metabolic process (GO:0019216);	3	LOC657267;Z9desB;TcasZ9desA
Biological Process: regulation of lipid storage (GO:0010883);	4	LOC662207;LOC656798;LOC656788;Gr83
Biological Process: regulation of localization (GO:0032879);	1	LOC663345
Biological Process: regulation of locomotion (GO:0040012);	1	LOC663759
Biological Process: regulation of mRNA splicing, via spliceosome (GO:0048024);	2	LOC655156;LOC663936
Biological Process: regulation of meiotic cell cycle (GO:0051445);	1	LOC658751
Biological Process: regulation of membrane depolarization (GO:0003254);	1	LOC656737
Biological Process: regulation of membrane potential (GO:0042391);	1	LOC663617
Biological Process: regulation of membrane potential in photoreceptor cell (GO:0016057);	4	LOC103313277;LOC660394;LOC657962;LOC655017
Biological Process: regulation of metabolic process (GO:0044246);	1	LOC660140
Biological Process: regulation of microtubule cytoskeleton organization (GO:0070507);	1	LOC660866
Biological Process: regulation of microtubule depolymerization (GO:0031114);	1	LOC656906
Biological Process: regulation of microtubule polymerization or depolymerization (GO:0031110);	1	LOC663899
Biological Process: regulation of mitochondrial DNA replication (GO:0090296);	1	LOC661788
Biological Process: regulation of mitochondrial membrane potential (GO:0051881);	1	LOC657326
Biological Process: regulation of mitotic cell cycle (GO:0007346);	2	LOC663614;LOC661642
Biological Process: regulation of mitotic cell cycle spindle assembly checkpoint (GO:0090266);	1	LOC662361
Biological Process: regulation of mitotic metaphase/anaphase transition (GO:0030071);	6	LOC663959;LOC655858;LOC661388;LOC103313943;LOC663939;LOC659284
Biological Process: regulation of mitotic nuclear division (GO:0007088);	1	LOC658751
Biological Process: regulation of mitotic spindle assembly (GO:1901673);	1	LOC656102
Biological Process: regulation of multicellular organism growth (GO:0040014);	1	LOC103315017
Biological Process: regulation of multicellular organismal development (GO:2000026);	1	LOC659984
Biological Process: regulation of multivesicular body size involved in endosome transport (GO:0010797);	2	LOC662862;LOC656298
Biological Process: regulation of muscle contraction (GO:0006937);	1	LOC663893
Biological Process: regulation of nervous system development (GO:0051960);	1	LOC663801
Biological Process: regulation of neurogenesis (GO:0050767);	2	LOC663614;LOC661741
Biological Process: regulation of neuromuscular synaptic transmission (GO:1900073);	1	LOC663759
Biological Process: regulation of neurotransmitter secretion (GO:0046928);	4	LOC656079;LOC100141706;LOC662372;LOC663644
Biological Process: regulation of nucleic acid-templated transcription (GO:1903506);	2	LOC657473;LOC661459
Biological Process: regulation of nucleocytoplasmic transport (GO:0046822);	1	LOC663614
Biological Process: regulation of olfactory learning (GO:0090328);	3	LOC659936;LOC660195;LOC657445
Biological Process: regulation of oocyte development (GO:0060281);	1	LOC662184
Biological Process: regulation of organelle organization (GO:0033043);	1	LOC660046
Biological Process: regulation of oviposition (GO:0046662);	1	LOC664422
Biological Process: regulation of ovulation (GO:0060278);	1	LOC660864
Biological Process: regulation of oxidoreductase activity (GO:0051341);	1	LOC659614
Biological Process: regulation of pH (GO:0006885);	4	LOC100141998;LOC661189;LOC659773;LOC100141996
Biological Process: regulation of phosphatidylinositol 3-kinase activity (GO:0043551);	2	LOC656886;LOC100141888
Biological Process: regulation of phosphoprotein phosphatase activity (GO:0043666);	1	LOC103313775
Biological Process: regulation of phosphorylation (GO:0042325);	2	LOC658375;LOC662980
Biological Process: regulation of pole plasm oskar mRNA localization (GO:0007317);	3	LOC656552;LOC103315064;LOC655156
Biological Process: regulation of post-mating oviposition (GO:0048042);	2	LOC662530;LOC655256
Biological Process: regulation of postsynaptic membrane potential (GO:0060078);	2	LOC661182;LOC663479
Biological Process: regulation of preblastoderm mitotic cell cycle (GO:0007347);	1	LOC658117
Biological Process: regulation of programmed cell death (GO:0043067);	1	LOC663426
Biological Process: regulation of protein binding (GO:0043393);	1	LOC103314631
Biological Process: regulation of protein catabolic process (GO:0042176);	4	LOC655910;LOC660356;LOC654902;LOC657821
Biological Process: regulation of protein import into nucleus (GO:0042306);	1	LOC656423
Biological Process: regulation of protein kinase activity (GO:0045859);	12	LOC661773;LOC659775;LOC664555;LOC656769;LOC663469;LOC103313192;LOC658630;LOC661348;LOC663123;LOC661613;LOC661163;LOC664557
Biological Process: regulation of protein localization (GO:0032880);	1	LOC658546
Biological Process: regulation of protein stability (GO:0031647);	2	LOC661486;LOC658996
Biological Process: regulation of protein ubiquitination (GO:0031396);	1	LOC661847
Biological Process: regulation of response to DNA damage stimulus (GO:2001020);	3	LOC658447;LOC656839;LOC660864
Biological Process: regulation of response to reactive oxygen species (GO:1901031);	1	LOC664359
Biological Process: regulation of response to stimulus (GO:0048583);	1	LOC655048
Biological Process: regulation of short-term neuronal synaptic plasticity (GO:0048172);	2	LOC662372;LOC100141706
Biological Process: regulation of signal transduction (GO:0009966);	12	LOC662917;LOC663975;LOC103314617;LOC663367;LOC103315222;Spred;LOC103313775;LOC660490;LOC655116;LOC659645;Aurka;LOC661608
Biological Process: regulation of signaling (GO:0023051);	2	LOC656167;LOC661528
Biological Process: regulation of smooth muscle contraction (GO:0006940);	1	LOC103313277
Biological Process: regulation of smoothened signaling pathway (GO:0008589);	1	LOC662184
Biological Process: regulation of sodium ion transport (GO:0002028);	1	LOC658330
Biological Process: regulation of spindle checkpoint (GO:0090231);	1	LOC656102
Biological Process: regulation of striated muscle contraction (GO:0006942);	1	LOC103312524
Biological Process: regulation of synapse assembly (GO:0051963);	1	LOC656798
Biological Process: regulation of synapse organization (GO:0050807);	2	LOC100141928;LOC658267
Biological Process: regulation of synapse structure or activity (GO:0050803);	2	LOC662876;LOC659685
Biological Process: regulation of synaptic activity (GO:0060025);	2	LOC662372;LOC656686
Biological Process: regulation of synaptic growth at neuromuscular junction (GO:0008582);	4	LOC664545;LOC107397608;LOC660864;LOC656906
Biological Process: regulation of synaptic transmission, glutamatergic (GO:0051966);	1	LOC661133
Biological Process: regulation of terminal button organization (GO:2000331);	2	LOC663759;LOC655673
Biological Process: regulation of transcription by RNA polymerase II (GO:0006357);	45	LOC658034;LOC103314511;LOC658963;LOC100142329;LOC655048;LOC657109;LOC659105;LOC662870;LOC657968;LOC655661;LOC663753;LOC658487;LOC663401;LOC659984;LOC664528;LOC103315017;LOC658743;LOC659964;LOC103313055;LOC103315158;LOC658344;LOC660173;MSTRG.12221;LOC662164;kay;LOC661537;LOC664166;LOC659683;LOC655543;LOC654928;LOC659727;LOC657831;LOC103312990;LOC658711;Pan;Jra;LOC655130;LOC663984;LOC664317;LOC6604…
Biological Process: regulation of transcription, DNA-templated (GO:0006355);	330	LOC663650;LOC656266;Al;LOC658929;Err;Ftz;LOC656297;LOC657899;LOC662756;LOC655290;LOC659927;LOC655829;LOC659296;LOC655044;LOC103314004;LOC658656;LOC100142491;LOC662172;LOC656396;LOC656543;LOC664310;LOC107398945;LOC660024;LOC103312892;Ems;LOC663364;LOC657307;LOC103313687;LOC103313540;LOC661108;LOC662120;LOC107398463;LOC103312830;LOC655046;LOC103314939;LOC657356;LOC103312853;LOC655431;LOC658879;LOC6…
Biological Process: regulation of translation (GO:0006417);	1	LOC661525
Biological Process: regulation of translational fidelity (GO:0006450);	8	LOC663035;LOC659890;LOC658753;LOC656869;LOC664288;LOC662393;LOC656779;LOC103312221
Biological Process: regulation of translational initiation (GO:0006446);	14	LOC103314225;LOC658491;LOC659770;LOC662116;Eif-3p66;LOC661747;LOC662100;LOC661605;LOC664558;LOC654897;LOC655760;MSTRG.3872;LOC655651;LOC656662
Biological Process: regulation of trichome morphogenesis (GO:2000039);	3	LOC103315064;LOC662202;LOC655326
Biological Process: regulation of tube diameter, open tracheal system (GO:0035158);	6	Dpp;LOC664545;LOC107397608;LOC103312935;LOC660125;LOC662207
Biological Process: regulation of tube length, open tracheal system (GO:0035159);	8	LOC660125;LOC103312935;LOC660755;LOC662006;LOC664545;LOC107397608;LOC662011;LOC658477
Biological Process: regulation of tube size, open tracheal system (GO:0035151);	2	LOC662916;LOC657134
Biological Process: regulation of wound healing (GO:0061041);	1	LOC660755
Biological Process: removal of superoxide radicals (GO:0019430);	3	LOC656682;LOC659556;LOC661168
Biological Process: renal system development (GO:0072001);	1	LOC659984
Biological Process: replication fork processing (GO:0031297);	1	LOC656207
Biological Process: replication fork protection (GO:0048478);	1	LOC662160
Biological Process: replicative senescence (GO:0090399);	1	LOC660142
Biological Process: reproduction (GO:0000003);	2	LOC658914;LOC103315222
Biological Process: resolution of meiotic recombination intermediates (GO:0000712);	1	LOC100142060
Biological Process: respiratory chain complex IV assembly (GO:0008535);	3	LOC663542;LOC107398701;LOC657827
Biological Process: response to UV (GO:0009411);	1	LOC103313946
Biological Process: response to X-ray (GO:0010165);	1	LOC660419
Biological Process: response to abiotic stimulus (GO:0009628);	4	LOC107397499;LOC107398022;LOC103312524;LOC107398281
Biological Process: response to alcohol (GO:0097305);	1	LOC661313
Biological Process: response to anesthetic (GO:0072347);	1	LOC662785
Biological Process: response to bacterium (GO:0009617);	2	LOC659450;LOC660025
Biological Process: response to cAMP (GO:0051591);	1	LOC659451
Biological Process: response to carbon dioxide (GO:0010037);	2	LOC107398320;LOC100142527
Biological Process: response to chemical (GO:0042221);	1	LOC655137
Biological Process: response to desiccation (GO:0009269);	1	LOC659106
Biological Process: response to endoplasmic reticulum stress (GO:0034976);	1	LOC656757
Biological Process: response to ethanol (GO:0045471);	3	LOC103313855;LOC661348;LOC656328
Biological Process: response to external stimulus (GO:0009605);	5	LOC655137;LOC107398281;LOC107398287;LOC107398022;LOC107397499
Biological Process: response to heat (GO:0009408);	6	LOC657580;LOC662253;LOC662544;LOC659314;LOC664445;LOC660093
Biological Process: response to humidity (GO:0009270);	1	LOC655040
Biological Process: response to hyperoxia (GO:0055093);	1	LOC664445
Biological Process: response to hypoxia (GO:0001666);	2	LOC655749;LOC664445
Biological Process: response to insecticide (GO:0017085);	4	nAChRa6;nAChRa11;LOC656715;nAChRa1
Biological Process: response to ionizing radiation (GO:0010212);	1	LOC660142
Biological Process: response to light intensity (GO:0009642);	1	LOC658243
Biological Process: response to light stimulus (GO:0009416);	2	LOC663596;LOC107398287
Biological Process: response to mechanical stimulus (GO:0009612);	4	LOC660035;LOC660125;LOC655326;LOC662202
Biological Process: response to metal ion (GO:0010038);	2	LOC664147;LOC103313055
Biological Process: response to methotrexate (GO:0031427);	1	LOC659847
Biological Process: response to nutrient (GO:0007584);	1	LOC658751
Biological Process: response to organic substance (GO:0010033);	1	LOC662184
Biological Process: response to osmotic stress (GO:0006970);	1	LOC657580
Biological Process: response to oxidative stress (GO:0006979);	31	LOC107398727;LOC656619;LOC659379;LOC658307;LOC657719;LOC662034;LOC655619;LOC661355;LOC660520;LOC657320;LOC661192;LOC658456;LOC655157;LOC657856;LOC656045;LOC660719;LOC658708;LOC659451;LOC657968;LOC658380;LOC655587;LOC658645;LOC658096;LOC659683;LOC656984;LOC657326;LOC657580;LOC662178;LOC656423;LOC661785;LOC658016
Biological Process: response to oxygen-containing compound (GO:1901700);	1	LOC662184
Biological Process: response to peptidoglycan (GO:0032494);	1	LOC658396
Biological Process: response to pheromone (GO:0019236);	3	LOC660555;LOC656332;LOC657983
Biological Process: response to radiation (GO:0009314);	1	LOC659827
Biological Process: response to reactive oxygen species (GO:0000302);	1	LOC660570
Biological Process: response to starvation (GO:0042594);	4	LOC657580;LOC660195;LOC659078;LOC664445
Biological Process: response to stimulus (GO:0050896);	37	LOC107397444;LOC103314541;LOC103312567;LOC107398244;LOC100142232;LOC107398396;LOC107397684;LOC107397675;LOC100141635;LOC107398956;LOC107397685;LOC107397625;LOC107397632;LOC107397623;LOC107397677;LOC107398285;LOC662305;LOC103312236;LOC107397624;LOC107398722;LOC107398582;LOC107397899;LOC103314767;LOC664420;LOC107398721;LOC107399255;LOC107397671;Chp;LOC107397668;LOC107397669;LOC107397633;LOC10739766…
Biological Process: response to stress (GO:0006950);	4	LOC660193;LOC656408;LOC661490;LOC656270
Biological Process: response to sucrose (GO:0009744);	3	LOC657267;Z9desB;TcasZ9desA
Biological Process: response to symbiont (GO:0009608);	2	LOC658147;LOC655998
Biological Process: response to symbiotic bacterium (GO:0009609);	1	LOC103313168
Biological Process: response to temperature stimulus (GO:0009266);	1	LOC660125
Biological Process: response to trehalose (GO:0010353);	4	LOC656361;LOC656444;LOC655613;LOC655693
Biological Process: response to water (GO:0009415);	1	LOC661804
Biological Process: retinal ganglion cell axon guidance (GO:0031290);	5	LOC658166;LOC660516;LOC657652;LOC656499;LOC656264
Biological Process: retinoic acid receptor signaling pathway (GO:0048384);	1	LOC100142491
Biological Process: retrograde axonal transport (GO:0008090);	1	LOC103312300
Biological Process: retrograde synaptic vesicle transport (GO:0048491);	1	LOC655673
Biological Process: retrograde transport, endosome to Golgi (GO:0042147);	3	LOC657576;LOC656025;LOC661815
Biological Process: retrograde transport, vesicle recycling within Golgi (GO:0000301);	1	LOC658967
Biological Process: retrograde vesicle-mediated transport, Golgi to ER (GO:0006890);	4	LOC662207;LOC656330;LOC655398;LOC656081
Biological Process: rhabdomere development (GO:0042052);	9	LOC656798;LOC660864;LOC103315064;LOC657020;LOC656206;LOC103313323;LOC658243;LOC657755;LOC660755
Biological Process: rhabdomere membrane biogenesis (GO:0045313);	2	LOC660394;LOC655017
Biological Process: rhodopsin biosynthetic process (GO:0016063);	1	Hexo1
Biological Process: rhodopsin mediated signaling pathway (GO:0016056);	1	Gr83
Biological Process: rhythmic behavior (GO:0007622);	1	LOC661741
Biological Process: riboflavin biosynthetic process (GO:0009231);	1	LOC660247
Biological Process: ribonucleoside biosynthetic process (GO:0042455);	1	LOC663318
Biological Process: ribonucleoside monophosphate biosynthetic process (GO:0009156);	1	LOC658841
Biological Process: ribonucleoside monophosphate catabolic process (GO:0009158);	1	LOC663994
Biological Process: ribonucleoside triphosphate biosynthetic process (GO:0009201);	1	LOC663318
Biological Process: ribonucleotide biosynthetic process (GO:0009260);	1	LOC663318
Biological Process: ribosomal large subunit biogenesis (GO:0042273);	7	LOC655572;MSTRG.3491;LOC658415;LOC658655;MSTRG.3492;LOC658492;LOC659000
Biological Process: ribosomal large subunit export from nucleus (GO:0000055);	1	LOC659000
Biological Process: ribosomal small subunit assembly (GO:0000028);	1	LOC658600
Biological Process: ribosomal subunit export from nucleus (GO:0000054);	1	LOC657331
Biological Process: ribosome assembly (GO:0042255);	1	LOC660211
Biological Process: ribosome biogenesis (GO:0042254);	18	LOC661235;LOC661229;LOC663192;LOC655542;LOC664391;LOC656339;LOC656653;LOC655416;LOC662781;LOC103314095;LOC655581;LOC664143;Nle;LOC660516;LOC662792;LOC655807;LOC658799;LOC654912
Biological Process: salivary gland boundary specification (GO:0007432);	4	LOC655427;LOC100142498;LOC660980;Exd
Biological Process: salivary gland cell autophagic cell death (GO:0035071);	9	LOC658260;LOC100142316;LOC660864;LOC657733;LOC657988;LOC655484;LOC663066;LOC660337;LOC664558
Biological Process: salivary gland development (GO:0007431);	1	LOC663546
Biological Process: salivary gland morphogenesis (GO:0007435);	8	LOC659105;LOC663881;LOC660713;LOC656565;LOC656798;LOC107397608;LOC656499;LOC656264
Biological Process: sarcomere organization (GO:0045214);	6	LOC664163;LOC662372;LOC655597;LOC657758;LOC655736;LOC103313323
Biological Process: sarcosine biosynthetic process (GO:1901054);	1	LOC662371
Biological Process: second mitotic wave involved in compound eye morphogenesis (GO:0016330);	3	LOC663677;Dl;LOC659297
Biological Process: secondary metabolic process (GO:0019748);	1	LOC655048
Biological Process: secondary metabolite biosynthetic process (GO:0044550);	1	Cn
Biological Process: segment polarity determination (GO:0007367);	3	LOC663027;LOC659936;LOC657134
Biological Process: segmentation (GO:0035282);	3	LOC662595;Hb;Kr
Biological Process: sensitization (GO:0046960);	1	LOC660713
Biological Process: sensory neuron axon guidance (GO:0097374);	1	LOC100141721
Biological Process: sensory organ boundary specification (GO:0008052);	1	LOC660516
Biological Process: sensory organ development (GO:0007423);	2	LOC661804;LOC103314024
Biological Process: sensory organ precursor cell division (GO:0045035);	2	LOC661741;LOC660108
Biological Process: sensory organ precursor cell fate determination (GO:0016360);	4	LOC661741;LOC663942;LOC659297;LOC103315064
Biological Process: sensory perception of chemical stimulus (GO:0007606);	2	LOC659026;LOC656908
Biological Process: sensory perception of smell (GO:0007608);	29	LOC657375;LOC107397685;LOC107398956;LOC107397632;LOC107397671;LOC107397625;LOC107397623;LOC107397668;LOC107397677;LOC659646;LOC107397669;LOC661351;LOC107397666;LOC107397633;LOC107399104;LOC660864;LOC655613;LOC107397624;LOC107398722;LOC107397444;LOC107398582;LOC107398244;LOC107398396;LOC100142232;LOC107397675;LOC107397684;LOC107397899;LOC103314966;LOC103314767
Biological Process: sensory perception of sound (GO:0007605);	9	LOC661513;LOC660864;LOC659297;LOC660125;LOC659646;LOC655040;LOC657016;LOC663995;LOC103312935
Biological Process: sensory perception of sweet taste (GO:0050916);	4	LOC655613;LOC655693;LOC656444;LOC656361
Biological Process: sensory perception of taste (GO:0050909);	112	LOC107398881;LOC107398364;LOC107398779;Gr69;LOC107398025;LOC107398043;LOC107398324;LOC107398061;LOC107398281;LOC107398044;LOC661155;LOC107398224;LOC107398816;LOC107398161;Tcgr2;LOC100141703;LOC100141635;LOC107398840;LOC107399082;LOC103314700;LOC100142421;LOC107397766;LOC103314645;LOC107398034;LOC662856;LOC107399089;LOC107399008;LOC103313745;LOC100141534;LOC107397912;LOC107398250;LOC107398336;LOC1…
Biological Process: sensory perception of touch (GO:0050975);	1	LOC656798
Biological Process: septate junction assembly (GO:0019991);	3	LOC103312935;LOC657134;LOC660125
Biological Process: sequestering of triglyceride (GO:0030730);	2	LOC659474;LOC656839
Biological Process: serotonin biosynthetic process (GO:0042427);	1	LOC655758
Biological Process: serotonin uptake (GO:0051610);	1	LOC657148
Biological Process: seryl-tRNA aminoacylation (GO:0006434);	3	LOC656867;LOC664314;LOC103314444
Biological Process: sex comb development (GO:0045498);	2	LOC659683;LOC657968
Biological Process: sex determination (GO:0007530);	3	LOC656046;LOC103314631;LOC658540
Biological Process: sex determination, primary response to X:A ratio (GO:0007541);	1	LOC656496
Biological Process: short-term memory (GO:0007614);	2	Srf;LOC107397608
Biological Process: sialylation (GO:0097503);	1	LOC657186
Biological Process: signal complex assembly (GO:0007172);	1	LOC664221
Biological Process: signal peptide processing (GO:0006465);	4	LOC660550;LOC103313272;LOC655258;LOC663120
Biological Process: signal transduction (GO:0007165);	290	LOC107399228;Ptc;LOC662516;LOC662451;LOC661343;LOC107397828;LOC661481;LOC659390;LOC107399280;LOC103313493;LOC663086;Arr2;LOC100141914;LOC103314982;LOC103313738;LOC103314383;LOC100142012;LOC103313598;LOC659202;LOC659160;LOC658552;LOC663232;LOC107397674;LOC107398769;LOC107398651;LOC103312165;LOC107398530;LOC657959;LOC107398566;LOC107397935;LOC103312361;LOC103314066;LOC107399252;LOC657965;LOC664552;…
Biological Process: signal transduction by protein phosphorylation (GO:0023014);	9	LOC656919;LOC659260;LOC659969;MSTRG.12999;LOC663692;sax;LOC663617;LOC655892;LOC654851
Biological Process: signaling (GO:0044700);	3	LOC655137;LOC658080;LOC664291
Biological Process: single strand break repair (GO:0000012);	1	LOC663907
Biological Process: sister chromatid cohesion (GO:0007062);	1	LOC658766
Biological Process: sister chromatid segregation (GO:0000819);	1	LOC660046
Biological Process: skeletal muscle myosin thick filament assembly (GO:0030241);	4	LOC663316;LOC103313323;LOC657758;LOC664163
Biological Process: skeletal muscle organ development (GO:0060538);	1	LOC660533
Biological Process: skeletal muscle tissue development (GO:0007519);	1	LOC103313418
Biological Process: sleep (GO:0030431);	5	LOC658267;LOC658523;LOC664163;Srf;LOC655137
Biological Process: small GTPase mediated signal transduction (GO:0007264);	88	LOC659383;LOC656981;LOC103312991;LOC100141572;LOC100142384;LOC663316;LOC661962;LOC661072;Rab7a;LOC659922;LOC659254;LOC661306;LOC656068;LOC662875;LOC662944;LOC657284;LOC661700;LOC664493;LOC664521;LOC663362;LOC655221;LOC660331;LOC660542;LOC659244;LOC660131;LOC657240;LOC660977;LOC659099;LOC103312300;LOC657580;LOC107398312;LOC655043;LOC659342;LOC664522;LOC663464;LOC661647;LOC655152;Rho1;LOC661793;LOC…
Biological Process: smoothened signaling pathway (GO:0007224);	7	Smo;LOC659297;LOC662282;LOC655515;LOC660337;LOC657134;LOC658967
Biological Process: snRNA 3'-end processing (GO:0034472);	2	LOC659683;LOC657968
Biological Process: snRNA processing (GO:0016180);	4	LOC662377;LOC655076;LOC661595;LOC661534
Biological Process: sodium ion transmembrane transport (GO:0035725);	45	LOC661065;LOC103312149;LOC659019;LOC656686;LOC100141998;LOC100142495;LOC661518;LOC655592;LOC107398717;LOC664574;LOC659773;LOC658492;LOC657851;LOC103313728;Para;LOC662144;LOC107398537;LOC100141996;LOC655611;LOC107397627;LOC662969;LOC661005;LOC103312251;LOC103315085;LOC655407;LOC107397640;LOC660809;LOC661115;LOC661189;LOC658415;LOC660896;LOC661170;LOC107398538;LOC655347;LOC663833;LOC107397406;LOC66…
Biological Process: sodium ion transport (GO:0006814);	12	LOC655688;LOC660775;LOC103312937;LOC100141520;LOC107397933;LOC662497;LOC103314390;LOC660718;LOC661678;LOC103312935;LOC661633;LOC660662
Biological Process: sodium-dependent phosphate transport (GO:0044341);	1	LOC657120
Biological Process: somatic muscle development (GO:0007525);	6	LOC659436;LOC656423;LOC657070;Exd;LOC103313418;LOC656589
Biological Process: specification of animal organ identity (GO:0010092);	3	Dl;LOC663677;Dll
Biological Process: specification of axis polarity (GO:0065001);	1	LOC659783
Biological Process: specification of segmental identity, labial segment (GO:0007381);	1	LOC661423
Biological Process: specification of segmental identity, maxillary segment (GO:0007382);	1	LOC661423
Biological Process: spectrosome organization (GO:0030721);	1	Dpp
Biological Process: sperm axoneme assembly (GO:0007288);	1	LOC659646
Biological Process: sperm individualization (GO:0007291);	6	Arp1;LOC657733;LOC662925;LOC655326;LOC660456;LOC662202
Biological Process: sperm mitochondrion organization (GO:0030382);	2	LOC662925;LOC657490
Biological Process: sperm storage (GO:0046693);	2	LOC656885;LOC657226
Biological Process: spermathecum morphogenesis (GO:0035211);	1	LOC658947
Biological Process: spermatid development (GO:0007286);	7	LOC658540;LOC659685;LOC661200;LOC660275;LOC655823;LOC655736;LOC658996
Biological Process: spermatid differentiation (GO:0048515);	2	Pub;LOC657134
Biological Process: spermatid nucleus elongation (GO:0007290);	1	LOC657733
Biological Process: spermatocyte division (GO:0048137);	3	LOC655907;LOC103315064;LOC655490
Biological Process: spermatogenesis (GO:0007283);	12	LOC657490;LOC658136;LOC657089;LOC664197;MSTRG.11549;LOC663080;LOC660863;LOC664016;LOC657918;LOC656206;LOC657099;LOC660645
Biological Process: spermidine biosynthetic process (GO:0008295);	2	LOC655282;LOC655620
Biological Process: spermine biosynthetic process (GO:0006597);	2	LOC655620;LOC656524
Biological Process: sphingolipid biosynthetic process (GO:0030148);	2	LOC660778;LOC103312602
Biological Process: sphingolipid metabolic process (GO:0006665);	7	LOC100141531;LOC664564;LOC664562;LOC664560;LOC664563;LOC664516;LOC657852
Biological Process: sphingomyelin catabolic process (GO:0006685);	9	LOC664240;LOC655418;LOC100142311;MSTRG.5066;LOC103312870;LOC103312869;LOC103312872;LOC107397783;LOC659870
Biological Process: spindle assembly (GO:0051225);	4	LOC656206;LOC658740;LOC100142482;LOC103315197
Biological Process: spindle assembly involved in male meiosis (GO:0007053);	1	LOC658967
Biological Process: spindle assembly involved in male meiosis I (GO:0007054);	1	LOC655490
Biological Process: spiracle morphogenesis, open tracheal system (GO:0035277);	4	LOC659080;LOC658477;LOC657134;LOC660713
Biological Process: spliceosomal complex assembly (GO:0000245);	1	LOC654914
Biological Process: spliceosomal snRNP assembly (GO:0000387);	3	LOC657953;LOC664125;LOC103314720
Biological Process: spliceosomal tri-snRNP complex assembly (GO:0000244);	1	LOC657532
Biological Process: startle response (GO:0001964);	2	LOC658540;LOC655427
Biological Process: stem cell development (GO:0048864);	1	LOC656553
Biological Process: stem cell fate commitment (GO:0048865);	1	Star
Biological Process: stem cell population maintenance (GO:0019827);	1	LOC656206
Biological Process: steroid hormone mediated signaling pathway (GO:0043401);	23	LOC661745;LOC657032;LOC658947;LOC663422;LOC103314938;Eg;LOC655046;LOC103313687;LOC661886;Ecr;Err;LOC658929;LOC663168;LOC656894;LOC660005;Kni;Usp;LOC664148;LOC660024;LOC658951;LOC655884;Tll;LOC100142491
Biological Process: sterol biosynthetic process (GO:0016126);	1	LOC662232
Biological Process: sterol homeostasis (GO:0055092);	1	LOC664531
Biological Process: sterol transport (GO:0015918);	1	LOC664531
Biological Process: stomatogastric nervous system development (GO:0007421);	1	Star
Biological Process: striated muscle cell differentiation (GO:0051146);	1	LOC660533
Biological Process: substrate-dependent cell migration, cell extension (GO:0006930);	1	LOC658243
Biological Process: sucrose transport (GO:0015770);	3	LOC659045;LOC655737;LOC662640
Biological Process: sulfate assimilation (GO:0000103);	1	LOC659138
Biological Process: sulfate transmembrane transport (GO:1902358);	13	LOC659697;LOC657589;LOC661007;LOC658372;LOC657357;LOC656858;LOC657432;LOC103314093;LOC657743;LOC657512;LOC657667;LOC660952;LOC107398485
Biological Process: sulfation (GO:0051923);	1	LOC660299
Biological Process: sulfur amino acid metabolic process (GO:0000096);	1	LOC661175
Biological Process: sulfur compound metabolic process (GO:0006790);	1	LOC660284
Biological Process: superoxide anion generation (GO:0042554);	1	LOC661099
Biological Process: superoxide metabolic process (GO:0006801);	3	LOC664482;LOC660957;LOC663538
Biological Process: synapse assembly (GO:0007416);	5	LOC663080;LOC660877;LOC657134;LOC659936;LOC663154
Biological Process: synapse organization (GO:0050808);	2	LOC656499;LOC658901
Biological Process: synaptic growth at neuromuscular junction (GO:0051124);	4	LOC658136;LOC663759;LOC657987;LOC660125
Biological Process: synaptic target attraction (GO:0016200);	1	LOC107397608
Biological Process: synaptic target inhibition (GO:0016201);	5	LOC656499;LOC659930;LOC661968;LOC656264;LOC662150
Biological Process: synaptic target recognition (GO:0008039);	4	LOC657134;LOC659623;LOC664531;LOC660285
Biological Process: synaptic transmission, cholinergic (GO:0007271);	5	nAChRa1;nAChRb1;nAChRa7;nAChRa11;nAChRa6
Biological Process: synaptic transmission, glutamatergic (GO:0035249);	1	LOC660877
Biological Process: synaptic vesicle coating (GO:0016183);	5	LOC659702;LOC661643;LOC664376;LOC657317;LOC661816
Biological Process: synaptic vesicle docking (GO:0016081);	1	LOC100141530
Biological Process: synaptic vesicle endocytosis (GO:0048488);	3	LOC656788;LOC660462;LOC658279
Biological Process: synaptic vesicle exocytosis (GO:0016079);	4	LOC660877;LOC657785;Esyt2a;LOC657099
Biological Process: syncytial blastoderm mitotic cell cycle (GO:0035186);	1	LOC659377
Biological Process: syncytial nuclear migration (GO:0035190);	1	LOC658117
Biological Process: system development (GO:0048731);	4	LOC656599;Grn;LOC656430;LOC660948
Biological Process: tRNA 5'-leader removal (GO:0001682);	2	LOC657809;LOC657766
Biological Process: tRNA aminoacylation for protein translation (GO:0006418);	4	LOC660062;LOC662372;LOC655279;LOC658766
Biological Process: tRNA dihydrouridine synthesis (GO:0002943);	4	LOC659320;LOC663296;LOC655886;LOC658663
Biological Process: tRNA methylation (GO:0030488);	6	LOC658312;LOC662306;LOC654887;LOC664334;LOC657150;LOC659413
Biological Process: tRNA modification (GO:0006400);	5	LOC662312;LOC655271;LOC660342;LOC663767;LOC658017
Biological Process: tRNA nucleoside ribose methylation (GO:0002128);	1	LOC664604
Biological Process: tRNA processing (GO:0008033);	15	LOC663267;Rab14;LOC103315015;LOC659205;LOC658519;LOC657859;Idgf4;Idgf2;LOC655859;LOC663568;LOC657298;LOC656751;LOC660835;LOC657121;LOC663501
Biological Process: tRNA splicing, via endonucleolytic cleavage and ligation (GO:0006388);	4	LOC103314684;LOC658169;LOC100142167;LOC660925
Biological Process: tRNA thio-modification (GO:0034227);	3	LOC655312;LOC655812;LOC103312329
Biological Process: tRNA threonylcarbamoyladenosine modification (GO:0070526);	1	LOC660321
Biological Process: tRNA wobble position uridine thiolation (GO:0002143);	1	LOC663966
Biological Process: tRNA wobble uridine modification (GO:0002098);	4	LOC655625;LOC103312329;LOC655812;LOC655312
Biological Process: tachykinin receptor signaling pathway (GO:0007217);	4	LOC660026;LOC103314360;LOC657781;LOC658644
Biological Process: tail-anchored membrane protein insertion into ER membrane (GO:0071816);	2	LOC103312926;LOC660172
Biological Process: targeting of mRNA for destruction involved in RNA interference (GO:0030423);	1	LOC659936
Biological Process: telomere capping (GO:0016233);	1	LOC658136
Biological Process: telomere maintenance (GO:0000723);	11	LOC661434;LOC107397673;LOC664190;LOC663096;LOC658288;LOC660142;LOC657739;LOC107398954;LOC656546;LOC659476;LOC107398926
Biological Process: temperature compensation of the circadian clock (GO:0010378);	1	LOC658860
Biological Process: terminal branching, open tracheal system (GO:0007430);	4	Srf;LOC662414;Gr83;Bursa
Biological Process: terminal button organization (GO:0072553);	5	LOC662601;LOC107397608;LOC664545;LOC660637;LOC661133
Biological Process: terminal region determination (GO:0007362);	1	Tup
Biological Process: termination of G-protein coupled receptor signaling pathway (GO:0038032);	15	LOC100141954;LOC660682;LOC662240;LOC660124;LOC655037;LOC655873;LOC656333;LOC654946;LOC656376;LOC661591;LOC656249;LOC656292;LOC661544;LOC655987;LOC655247
Biological Process: tetrahydrobiopterin biosynthetic process (GO:0006729);	4	LOC662832;LOC659184;Spr;LOC661423
Biological Process: tetrahydrofolate biosynthetic process (GO:0046654);	1	LOC655396
Biological Process: tetrahydrofolate interconversion (GO:0035999);	1	LOC655825
Biological Process: tetrahydrofolylpolyglutamate biosynthetic process (GO:0046901);	1	LOC663414
Biological Process: tetrapyrrole biosynthetic process (GO:0033014);	2	LOC655957;LOC658398
Biological Process: thermosensory behavior (GO:0040040);	3	LOC660195;LOC656552;LOC658860
Biological Process: thermotaxis (GO:0043052);	5	LOC658243;LOC658860;Gr83;LOC660195;Hiscl2
Biological Process: thiamine diphosphate biosynthetic process (GO:0009229);	1	LOC664370
Biological Process: thiamine metabolic process (GO:0006772);	1	LOC664370
Biological Process: threonine catabolic process (GO:0006567);	2	LOC659253;LOC659023
Biological Process: threonyl-tRNA aminoacylation (GO:0006435);	1	LOC655691
Biological Process: thymine metabolic process (GO:0019859);	1	LOC663091
Biological Process: tissue development (GO:0009888);	4	LOC103313084;LOC660533;LOC103312522;LOC655048
[truncated: 1,886 more rows]

## Sheet: allgene.fa.GO_enrichment.stat
#GO_classify	Allgene
cellular component
extracellular region	287
cell	2803
nucleoid	1
membrane	2289
virion	37
cell junction	72
membrane-enclosed lumen	159
protein-containing complex	993
organelle	1906
extracellular region part	93
organelle part	831
virion part	37
membrane part	1843
synapse part	64
cell part	2813
synapse	91
supramolecular complex	80
molecular function
catalytic activity	4061
structural molecule activity	312
transporter activity	634
binding	4712
antioxidant activity	32
protein tag	5
cargo receptor activity	9
translation regulator activity	2
molecular transducer activity	422
molecular function regulator	184
molecular carrier activity	5
transcription regulator activity	216
biological process
reproduction	156
cell killing	1
immune system process	57
behavior	94
metabolic process	4635
cell proliferation	20
cellular process	3917
reproductive process	148
biological adhesion	102
signaling	816
multicellular organismal process	786
developmental process	490
growth	27
locomotion	87
pigmentation	11
rhythmic process	7
response to stimulus	1145
localization	1325
multi-organism process	136
biological regulation	1872
cellular component organization or biogenesis	594
detoxification	35

## Sheet: KOG list
ID	Class_Name	Numbers
A	RNA processing and modification	336
B	Chromatin structure and dynamics	167
C	Energy production and conversion	286
D	Cell cycle control, cell division, chromosome partitioning	268
E	Amino acid transport and metabolism	450
F	Nucleotide transport and metabolism	115
G	Carbohydrate transport and metabolism	423
H	Coenzyme transport and metabolism	82
I	Lipid transport and metabolism	488
J	Translation, ribosomal structure and biogenesis	348
K	Transcription	563
L	Replication, recombination and repair	220
M	Cell wall/membrane/envelope biogenesis	88
N	Cell motility	18
O	Posttranslational modification, protein turnover, chaperones	771
P	Inorganic ion transport and metabolism	358
Q	Secondary metabolites biosynthesis, transport and catabolism	283
R	General function prediction only	1940
S	Function unknown	763
T	Signal transduction mechanisms	1302
U	Intracellular trafficking, secretion, and vesicular transport	456
V	Defense mechanisms	116
W	Extracellular structures	110
Y	Nuclear structure	39
Z	Cytoskeleton	289
