# Supplementary material for: Metabolic and transcriptome responses of RNAi-mediated AMPKα knockdown in Tribolium castaneum
Source: BMC Genomics. 2020 Sep 23;21:655. doi: 10.1186/s12864-020-07070-3 (PMC7510082; doi:10.1186/s12864-020-07070-3)
Supplement: Supplementary file 3 — Additional file 3. [file 12864_2020_7070_MOESM3_ESM.xlsx]

## Sheet: egfp vs ampk annotation
#id	baseMeanA	baseMeanB	log2(ampk/egfp)	padj	regulated	COG_class	COG_class_annotation	GO_annotation	KEGG_annotation	KOG_class	KOG_class_annotation	Pfam_annotation	Swissprot_annotation	nr_annotation
MSTRG.3758	0.672208	24.4583	2.23863	0.00111771	up	[C]	Energy production and conversion	--	--	[Z]	Cytoskeleton	--	Titin OS=Drosophila melanogaster OX=7227 GN=sls PE=1 SV=3	PREDICTED: titin isoform X4 [Tribolium castaneum]
LOC107397632	0.672208	30.7049	2.08649	0.00271764	up	--	--	Molecular Function: obsolete signal transducer activity (GO:0004871);; Biological Process: sensory perception of smell (GO:0007608);; Cellular Component: membrane (GO:0016020);; Biological Process: response to stimulus (GO:0050896);;	--	--	--	--	--	odorant receptor 259 [Tribolium castaneum]
MSTRG.3000	5.13626	33.5559	2.0249	0.000574089	up	--	--	--	--	--	--	--	--	putative RNA-directed DNA polymerase from transposon BS-like Protein [Tribolium castaneum]
LOC659396	2273.27	11230	1.9133	0.00015259	up	--	--	--	--	[D]	Cell cycle control, cell division, chromosome partitioning	FERM central domain;; PH domain	Unc-112-related protein GN=Fit1 OS=Drosophila melanogaster (Fruit fly) PE=1 SV=1	PREDICTED: unc-112-related protein-like isoform X1 [Tribolium castaneum]
LOC663822	3575.65	15707.3	1.90147	3.7e-06	up	--	--	Molecular Function: metalloendopeptidase activity (GO:0004222);; Molecular Function: serine-type endopeptidase inhibitor activity (GO:0004867);; Cellular Component: extracellular matrix (GO:0005578);; Molecular Function: zinc ion binding (GO:0008270);; Biological Process: negative regulation of endopeptidase activity (GO:0010951);;	--	[O]	Posttranslational modification, protein turnover, chaperones	Kunitz/Bovine pancreatic trypsin inhibitor domain;; Immunoglobulin I-set domain;; Immunoglobulin domain;; Immunoglobulin domain;; ADAM-TS Spacer 1;; Immunoglobulin domain;; Thrombospondin type 1 domain;; PLAC (protease and lacunin) domain;; Immunoglobulin V-set domain;; CD80-like C2-set immunoglobulin domain	Papilin (Precursor) GN=Ppn OS=Drosophila melanogaster (Fruit fly) PE=1 SV=2	PREDICTED: LOW QUALITY PROTEIN: papilin-like [Tribolium castaneum]
LOC103314271	65.0101	526.496	1.87769	0.00561063	up	--	--	Biological Process: chemical synaptic transmission (GO:0007268);; Molecular Function: diacylglycerol binding (GO:0019992);;	--	[TU]	--	C2 domain	Phorbol ester/diacylglycerol-binding protein unc-13 GN=unc-13 OS=Caenorhabditis elegans PE=1 SV=4	PREDICTED: phorbol ester/diacylglycerol-binding protein unc-13-like [Tribolium castaneum]
LOC655453	2503.68	10554.2	1.86928	1.88e-06	up	--	--	Molecular Function: calcium ion binding (GO:0005509);; Cellular Component: extracellular region (GO:0005576);; Biological Process: cell adhesion (GO:0007155);;	K04659|0.0|tca:655453|THBS2S;THBS2S|similar to CG11326-PA, isoform A	--	--	Thrombospondin C-terminal region;; Thrombospondin type 3 repeat;; Calcium-binding EGF domain	Processed neurogenic locus Notch protein (Precursor) GN=N OS=Drosophila melanogaster (Fruit fly) PE=1 SV=3	PREDICTED: cartilage oligomeric matrix protein [Tribolium castaneum]
LOC659998	160.786	1129.29	1.84222	0.00560904	up	[Q]	Secondary metabolites biosynthesis, transport and catabolism	Biological Process: oxidation-reduction process (GO:0055114);; Molecular Function: fatty-acyl-CoA reductase (alcohol-forming) activity (GO:0080019);;	K13356|0.0|tca:659998|FAR;EC:1.2.1.84|similar to CG1443-PA	[I]	Lipid transport and metabolism	Male sterility protein;; Male sterility protein;; 3-beta hydroxysteroid dehydrogenase/isomerase family	Putative fatty acyl-CoA reductase CG5065 {ECO:0000250|UniProtKB:Q922J9, ECO:0000312|EMBL:AAF57974.1} GN=CG5065 OS=Drosophila melanogaster (Fruit fly) PE=3 SV=1	PREDICTED: putative fatty acyl-CoA reductase CG5065 [Tribolium castaneum]
MSTRG.12675	3851.87	15055.7	1.78715	2.23e-06	up	--	--	Molecular Function: nucleic acid binding (GO:0003676);;	--	--	--	Aspartyl protease	U1 small nuclear ribonucleoprotein 70 kDa OS=Drosophila melanogaster OX=7227 GN=snRNP-U1-70K PE=1 SV=2	Retrovirus-related Pol polyprotein from transposon 297-like Protein [Tribolium castaneum]
LOC103314667	678.68	2884.58	1.74987	0.00048593	up	--	--	Cellular Component: nucleosome (GO:0000786);; Molecular Function: DNA binding (GO:0003677);; Cellular Component: nucleus (GO:0005634);; Molecular Function: protein heterodimerization activity (GO:0046982);;	--	[WV]	--	--	RNA-directed DNA polymerase from mobile element jockey GN=jockey\pol OS=Drosophila funebris (Fruit fly) PE=1 SV=1	PREDICTED: RNA-directed DNA polymerase from mobile element jockey-like, partial [Tribolium castaneum]
LOC656579	1758.41	8291.83	1.74587	0.00236587	up	[Z]	Cytoskeleton	Molecular Function: motor activity (GO:0003774);; Molecular Function: GTPase activator activity (GO:0005096);; Molecular Function: ATP binding (GO:0005524);; Cellular Component: myosin complex (GO:0016459);; Biological Process: positive regulation of GTPase activity (GO:0043547);; Molecular Function: metal ion binding (GO:0046872);;	K10360|0.0|tca:656579|--|Myo9; myosin 9; K10360 myosin IX	[N]	Cell motility	Myosin head (motor domain);; RhoGAP domain;; IQ calmodulin-binding motif;; Ras association (RalGDS/AF-6) domain;; Phorbol esters/diacylglycerol binding domain (C1 domain)	Myosin-I heavy chain GN=myoI OS=Dictyostelium discoideum (Slime mold) PE=1 SV=1	PREDICTED: unconventional myosin-IXa isoform X1 [Tribolium castaneum]
LOC658094	282.389	1050.45	1.69905	2.65e-05	up	--	--	--	--	[T]	Signal transduction mechanisms	Immunoglobulin domain;; Immunoglobulin I-set domain;; Immunoglobulin domain;; Immunoglobulin domain;; Immunoglobulin V-set domain	Lachesin (Precursor) GN=LAC OS=Schistocerca americana (American grasshopper) PE=1 SV=1	PREDICTED: lachesin isoform X1 [Tribolium castaneum]
LOC662502	90.2672	339.08	1.69088	8.14e-05	up	--	--	Molecular Function: DNA binding (GO:0003677);; Cellular Component: nucleus (GO:0005634);; Biological Process: regulation of transcription, DNA-templated (GO:0006355);; Biological Process: multicellular organism development (GO:0007275);; Molecular Function: metal ion binding (GO:0046872);; Molecular Function: protein dimerization activity (GO:0046983);;	--	[K]	Transcription	Transcription factor COE1 DNA-binding domain;; Transcription factor COE1 helix-loop-helix domain;; IPT/TIG domain	Transcription factor collier GN=kn OS=Drosophila melanogaster (Fruit fly) PE=2 SV=2	knot [Tribolium castaneum]
MSTRG.12541	91.6872	411.819	1.67877	0.00398958	up	--	--	--	--	--	--	--	Myb-like protein U OS=Dictyostelium discoideum OX=44689 GN=mybU PE=4 SV=1	PREDICTED: LINE-1 retrotransposable element ORF2 protein [Tribolium castaneum]
MSTRG.13193	409.187	1799.88	1.67362	0.00352856	up	--	--	--	--	[WV]	--	Endonuclease-reverse transcriptase	Probable RNA-directed DNA polymerase from transposon BS OS=Drosophila melanogaster OX=7227 GN=RTase PE=2 SV=1	putative RNA-directed DNA polymerase from transposon BS-like protein, partial [Tribolium castaneum]
LOC656345	4509.29	19393.1	1.66962	0.00301983	up	--	--	--	K14616|0.0|tca:656345|CUBN;CUBN|C3po; C3PO protein; K14616 cubilin	[H]	Coenzyme transport and metabolism	CUB domain;; EGF-like domain;; EGF domain;; Calcium-binding EGF domain;; Human growth factor-like EGF;; CUB-like domain	Probable cubilin (Precursor) GN=ZC116.3 OS=Caenorhabditis elegans PE=1 SV=4	PREDICTED: cubilin [Tribolium castaneum]
LOC662797	152.388	515.214	1.64738	1.46e-07	up	--	--	--	--	[T]	Signal transduction mechanisms	Immunoglobulin I-set domain;; Immunoglobulin domain;; Immunoglobulin domain;; Immunoglobulin domain;; Immunoglobulin V-set domain;; Izumo-like Immunoglobulin domain	Lachesin (Precursor) GN=Lac OS=Drosophila melanogaster (Fruit fly) PE=1 SV=2	PREDICTED: lachesin-like isoform X1 [Tribolium castaneum]
LOC657541	458.658	1576.17	1.62744	1.08e-05	up	[L]	Replication, recombination and repair	Molecular Function: DNA binding (GO:0003677);; Molecular Function: endonuclease activity (GO:0004519);; Cellular Component: intracellular (GO:0005622);; Biological Process: DNA repair (GO:0006281);; Biological Process: nucleic acid phosphodiester bond hydrolysis (GO:0090305);;	K10771|1e-138|tca:655158|APEX1;EC:4.2.99.18|similar to Recombination repair protein 1 (DNA-(apurinic or apyrimidinic site) lyase); K10771 AP endonuclease 1 [EC:4.2.99.18]	[L]	Replication, recombination and repair	--	Recombination repair protein 1 GN=Rrp1 OS=Drosophila melanogaster (Fruit fly) PE=1 SV=2	PREDICTED: DNA-(apurinic or apyrimidinic site) lyase-like, partial [Tribolium castaneum]
MSTRG.1384	72.278	286.826	1.62744	0.0023515	up	--	--	--	--	--	--	--	--	Bumetanide-sensitive sodium-(potassium)-chloride cotransporter-like Protein [Tribolium castaneum]
LOC656175	1262.9	4622.29	1.62098	0.000477501	up	--	--	Molecular Function: chitinase activity (GO:0004568);; Cellular Component: extracellular region (GO:0005576);; Biological Process: carbohydrate metabolic process (GO:0005975);; Biological Process: chitin catabolic process (GO:0006032);; Molecular Function: chitin binding (GO:0008061);;	K01183|0.0|tca:656175|E3.2.1.14;EC:3.2.1.14|Cht6, GLEAN_03876; chitinase 6	[G]	Carbohydrate transport and metabolism	Glycosyl hydrolases family 18;; Chitin binding Peritrophin-A domain	Endochitinase (Precursor) OS=Brugia malayi (Filarial nematode worm) PE=1 SV=1	PREDICTED: mucin-22 isoform X1 [Tribolium castaneum]
hsp68a	169.647	886.242	1.61607	0.0158013	up	[O]	Posttranslational modification, protein turnover, chaperones	Molecular Function: ATP binding (GO:0005524);;	K03283|0.0|tca:100142517|HSPA1_8;HSPA1_8|hsp68b, GLEAN_09126, hsp-68b; heat shock protein 68b; K03283 heat shock 70kDa protein 1/8	[O]	Posttranslational modification, protein turnover, chaperones	Hsp70 protein;; MreB/Mbl protein	Heat shock protein 70 A2 GN=HSP70A2 OS=Anopheles albimanus (New world malaria mosquito) PE=3 SV=1	heat shock protein 68a [Tribolium castaneum]
LOC663433	2034.89	6507.52	1.61049	6.86e-11	up	--	--	--	--	--	--	--	Protein lava lamp GN=lva OS=Drosophila melanogaster (Fruit fly) PE=1 SV=2	PREDICTED: putative leucine-rich repeat-containing protein DDB_G0290503 [Tribolium castaneum]
LOC663181	32060.7	150708	1.55317	0.0192117	up	--	--	Molecular Function: lipid transporter activity (GO:0005319);; Biological Process: lipid transport (GO:0006869);;	--	[I]	Lipid transport and metabolism	Lipoprotein amino terminal region;; Domain of unknown function (DUF1943);; Domain of Unknown Function (DUF1081)	Apolipophorin-1 (Precursor) OS=Locusta migratoria (Migratory locust) PE=1 SV=2	PREDICTED: apolipophorins [Tribolium castaneum]
LOC107398336	0.66161	14.1637	1.53324	0.0354614	up	--	--	Cellular Component: plasma membrane (GO:0005886);; Cellular Component: integral component of membrane (GO:0016021);; Biological Process: sensory perception of taste (GO:0050909);;	--	--	--	7tm Chemosensory receptor	Putative gustatory receptor 28b GN=Gr28b OS=Drosophila melanogaster (Fruit fly) PE=1 SV=2	gustatory receptor 204 [Tribolium castaneum]
LOC107398565	4.96142	24.8559	1.51819	0.028362	up	--	--	Molecular Function: olfactory receptor activity (GO:0004984);; Molecular Function: odorant binding (GO:0005549);; Biological Process: signal transduction (GO:0007165);; Cellular Component: integral component of membrane (GO:0016021);; Biological Process: detection of chemical stimulus involved in sensory perception of smell (GO:0050911);;	K08471|3e-16|nvi:100463040|--|Or17, NV22372, NvOr17; odorant receptor 17; K08471 gustatory receptor	--	--	7tm Odorant receptor;; 7tm Odorant receptor	Odorant receptor 85a GN=Or85a OS=Drosophila melanogaster (Fruit fly) PE=1 SV=1	odorant receptor 106 [Tribolium castaneum]
LOC107397633	3.34515	32.068	1.51309	0.0404983	up	--	--	Molecular Function: obsolete signal transducer activity (GO:0004871);; Biological Process: sensory perception of smell (GO:0007608);; Cellular Component: membrane (GO:0016020);; Biological Process: response to stimulus (GO:0050896);;	--	--	--	--	--	odorant receptor 259 [Tribolium castaneum]
LOC103313067	0.822875	14.1937	1.48603	0.0424957	up	--	--	--	K14610|2e-74|tca:660346|SLC19A2_3, THTR;SLC19A2_3, THTR|similar to CG6574-PA; K14610 solute carrier family 19 (thiamine transporter), member 2/3	[H]	Coenzyme transport and metabolism	Reduced folate carrier	Folate-like transporter 3 GN=folt-3 OS=Caenorhabditis elegans PE=3 SV=3	PREDICTED: thiamine transporter 1-like [Tribolium castaneum]
MSTRG.12785	341.28	1439.17	1.48311	0.0235654	up	--	--	--	--	--	--	Endonuclease-reverse transcriptase	Nucleic-acid-binding protein from mobile element jockey OS=Drosophila funebris OX=7221 GN=gag PE=4 SV=1	putative RNA-directed DNA polymerase from transposon BS-like protein, partial [Tribolium castaneum]
LOC657397	183.891	552.62	1.48115	6.77e-06	up	--	--	Molecular Function: G-protein coupled receptor activity (GO:0004930);; Cellular Component: plasma membrane (GO:0005886);; Biological Process: G-protein coupled receptor signaling pathway (GO:0007186);; Cellular Component: integral component of membrane (GO:0016021);;	K04604|0.0|tca:657397|GRM5;GRM5|similar to Metabotropic glutamate receptor 5 precursor (mGluR5); K04604 metabotropic glutamate receptor 1/5	[PT]	--	Receptor family ligand binding region;; 7 transmembrane sweet-taste receptor of 3 GCPR;; Nine Cysteines Domain of family 3 GPCR;; Periplasmic binding protein	Metabotropic glutamate receptor (Precursor) GN=mGluR OS=Drosophila melanogaster (Fruit fly) PE=1 SV=2	PREDICTED: metabotropic glutamate receptor 5-like [Tribolium castaneum]
LOC107398564	0.672208	10.983	1.46806	0.0461892	up	--	--	Molecular Function: olfactory receptor activity (GO:0004984);; Molecular Function: odorant binding (GO:0005549);; Biological Process: signal transduction (GO:0007165);; Cellular Component: integral component of membrane (GO:0016021);; Biological Process: detection of chemical stimulus involved in sensory perception of smell (GO:0050911);;	K08471|9e-16|nvi:100463075|--|Or68, NvOr68; odorant receptor 68; K08471 gustatory receptor	--	--	7tm Odorant receptor	Putative odorant receptor 92a GN=Or92a OS=Drosophila melanogaster (Fruit fly) PE=3 SV=3	odorant receptor 111 [Tribolium castaneum]
LOC662440	2.8236	14.3358	1.45385	0.0403583	up	--	--	--	--	--	--	Radial spokehead-like protein	--	PREDICTED: radial spoke head protein 9 homolog [Tribolium castaneum]
MSTRG.12638	279.937	1051.65	1.43567	0.0217563	up	--	--	--	--	--	--	--	Myb-like protein U OS=Dictyostelium discoideum OX=44689 GN=mybU PE=4 SV=1	PREDICTED: LINE-1 retrotransposable element ORF2 protein [Tribolium castaneum]
MSTRG.617	10.5768	53.7053	1.4349	0.0461731	up	--	--	--	--	--	--	--	--	Retrovirus-related Pol polyprotein from transposon 17.6-like Protein [Tribolium castaneum]
MSTRG.4239	466.724	1327.67	1.42511	2.02e-06	up	--	--	--	--	--	--	--	Putative uncharacterized protein DDB_G0283051 OS=Dictyostelium discoideum OX=44689 GN=DDB_G0283051 PE=4 SV=1	47 kDa protein, partial [Cryptosporidium ubiquitum]
MSTRG.947	54.8228	171.254	1.40241	0.00429975	up	--	--	--	K06546|2e-62|tca:661191|CD164, MGC24;CD164, MGC24|similar to CG16707-PC, isoform C	--	--	--	G8 domain-containing protein DDB_G0286311 OS=Dictyostelium discoideum OX=44689 GN=DDB_G0286311 PE=3 SV=1	PREDICTED: cell wall protein DAN4 [Tribolium castaneum]
LOC107397519	54.8687	158.032	1.37711	0.000615025	up	--	--	--	--	--	--	--	Muscle M-line assembly protein unc-89 GN=unc-89 OS=Caenorhabditis elegans PE=1 SV=3	PREDICTED: nucleolar RNA helicase 2-like isoform X1 [Tribolium castaneum]
LOC103312792	54.8687	158.032	1.37711	0.000615025	up	--	--	--	--	--	--	--	--	PREDICTED: nucleolar RNA helicase 2-like isoform X1 [Tribolium castaneum]
LOC661583	3144.57	8706.41	1.35416	0.000191803	up	[L]	Replication, recombination and repair	Molecular Function: signaling receptor binding (GO:0005102);; Cellular Component: laminin-1 complex (GO:0005606);; Biological Process: regulation of cell adhesion (GO:0030155);; Biological Process: regulation of cell migration (GO:0030334);; Biological Process: regulation of embryonic development (GO:0045995);;	K06240|0.0|tca:661583|LAMA3_5;LAMA3_5|similar to CG10236-PA; K06240 laminin, alpha 3/5	[W]	Extracellular structures	Laminin EGF domain;; Laminin G domain;; Laminin G domain;; Laminin N-terminal (Domain VI);; Laminin B (Domain IV);; Laminin Domain I;; Laminin Domain II;; Concanavalin A-like lectin/glucanases superfamily	Laminin subunit alpha (Precursor) GN=LanA OS=Drosophila melanogaster (Fruit fly) PE=1 SV=2	PREDICTED: laminin subunit alpha [Tribolium castaneum]
Th	8036.33	28743.8	1.34681	0.0388243	up	[E]	Amino acid transport and metabolism	Molecular Function: tyrosine 3-monooxygenase activity (GO:0004511);; Molecular Function: iron ion binding (GO:0005506);; Biological Process: aromatic amino acid family metabolic process (GO:0009072);; Molecular Function: amino acid binding (GO:0016597);; Biological Process: catecholamine biosynthetic process (GO:0042423);; Biological Process: oxidation-reduction process (GO:0055114);;	K00501|0.0|tca:654918|TH;EC:1.14.16.2|Th; tyrosine hydroxylase (EC:1.14.16.2); K00501 tyrosine 3-monooxygenase [EC:1.14.16.2]	[E]	Amino acid transport and metabolism	Biopterin-dependent aromatic amino acid hydroxylase	Tyrosine 3-monooxygenase GN=ple OS=Drosophila melanogaster (Fruit fly) PE=2 SV=2	tyrosine hydroxylase [Tribolium castaneum]
LOC100141540	1175	3176.11	1.34657	2.24e-05	up	--	--	--	--	--	--	--	Futsch light chain LC(f) GN=futsch OS=Drosophila melanogaster (Fruit fly) PE=1 SV=4	PREDICTED: microtubule-associated protein futsch-like isoform X1 [Tribolium castaneum]
LOC107398566	20.9078	67.13	1.34209	0.0193754	up	--	--	Molecular Function: olfactory receptor activity (GO:0004984);; Molecular Function: odorant binding (GO:0005549);; Biological Process: signal transduction (GO:0007165);; Cellular Component: integral component of membrane (GO:0016021);; Biological Process: detection of chemical stimulus involved in sensory perception of smell (GO:0050911);;	K08471|4e-18|tca:664552|--|similar to Odorant receptor 47a; K08471 gustatory receptor	--	--	7tm Odorant receptor;; 7tm Odorant receptor	Odorant receptor 94a GN=Or94a OS=Drosophila melanogaster (Fruit fly) PE=3 SV=1	odorant receptor 105 [Tribolium castaneum]
Tyr2	6671.11	20987.9	1.34085	0.0174588	up	--	--	Molecular Function: catechol oxidase activity (GO:0004097);; Molecular Function: monophenol monooxygenase activity (GO:0004503);; Molecular Function: metal ion binding (GO:0046872);; Biological Process: oxidation-reduction process (GO:0055114);;	--	--	--	Hemocyanin, ig-like domain;; Hemocyanin, copper containing domain;; Hemocyanin, all-alpha domain;; Common central domain of tyrosinase	Phenoloxidase 2 (Precursor) GN=PPO2 OS=Drosophila melanogaster (Fruit fly) PE=1 SV=1	pro-phenol oxidase subunit 2 [Tribolium castaneum]
MSTRG.12221	39.0177	110.667	1.34064	0.00189212	up	[D]	Cell cycle control, cell division, chromosome partitioning	Molecular Function: transcription coregulator activity (GO:0001104);; Biological Process: regulation of transcription by RNA polymerase II (GO:0006357);; Cellular Component: mediator complex (GO:0016592);;	--	[K]	Transcription	--	Mediator of RNA polymerase II transcription subunit 14 OS=Aedes aegypti OX=7159 GN=MED14 PE=3 SV=2	PREDICTED: mediator of RNA polymerase II transcription subunit 14 [Tribolium castaneum]
MSTRG.12371	1443.54	4548.92	1.33793	0.0186447	up	--	--	--	--	[A]	RNA processing and modification	--	--	mucin-like protein [Mizuhopecten yessoensis]
LOC656935	16309.9	43711.2	1.33735	2.08e-05	up	--	--	Molecular Function: RNA binding (GO:0003723);;	K03260|0.0|tca:656935|EIF4G;EIF4G|similar to eukaryotic translation initiation factor 4 gamma, 3; K03260 translation initiation factor eIF-4F	[J]	Translation, ribosomal structure and biogenesis	MIF4G domain;; eIF4-gamma/eIF5/eIF2-epsilon;; MA3 domain	Eukaryotic translation initiation factor 4 gamma GN=eif4g OS=Dictyostelium discoideum (Slime mold) PE=3 SV=1	PREDICTED: eukaryotic translation initiation factor 4 gamma 3-like isoform X2 [Tribolium castaneum]
LOC656708	1576.74	4141.06	1.33687	1.5e-07	up	[U]	Intracellular trafficking, secretion, and vesicular transport	Cellular Component: cytoplasm (GO:0005737);; Molecular Function: zinc ion binding (GO:0008270);;	K12488|0.0|tca:656708|ASAP;ASAP|similar to AGAP007726-PB; K12488 Arf-GAP with SH3 domain, ANK repeat and PH domain-containing protein	[T]	Signal transduction mechanisms	Putative GTPase activating protein for Arf;; BAR domain of APPL family;; Ankyrin repeats (3 copies);; PH domain;; SH3 domain;; Variant SH3 domain;; Ankyrin repeat;; BAR domain;; Ankyrin repeats (many copies);; Ankyrin repeats (many copies);; Ankyrin repeat;; Variant SH3 domain	Centaurin-gamma-1A GN=CenG1A OS=Drosophila melanogaster (Fruit fly) PE=2 SV=2	PREDICTED: arf-GAP with SH3 domain, ANK repeat and PH domain-containing protein 2 isoform X1 [Tribolium castaneum]
LOC661297	3262.04	8673.47	1.32315	3.86e-05	up	--	--	Biological Process: transport (GO:0006810);; Cellular Component: membrane (GO:0016020);;	K05636|0.0|tca:661297|LAMB1;LAMB1|similar to CG7123-PA, isoform A; K05636 laminin, beta 1	[W]	Extracellular structures	Laminin EGF domain;; Laminin N-terminal (Domain VI)	Laminin subunit beta-1 (Precursor) GN=LanB1 OS=Drosophila melanogaster (Fruit fly) PE=1 SV=4	PREDICTED: laminin subunit beta-1 [Tribolium castaneum]
LOC657051	3305.8	10375.5	1.32262	0.0222541	up	--	--	--	K05635|0.0|tca:657051|LAMC1;LAMC1|similar to CG3322-PA; K05635 laminin, gamma 1	[W]	Extracellular structures	Laminin EGF domain;; Laminin N-terminal (Domain VI);; Laminin B (Domain IV)	Laminin subunit gamma-1 (Precursor) GN=LanB2 OS=Drosophila melanogaster (Fruit fly) PE=2 SV=2	PREDICTED: laminin subunit gamma-1 isoform X1 [Tribolium castaneum]
LOC659485	5098.88	13297	1.3111	7.59e-06	up	[V]	Defense mechanisms	Molecular Function: transporter activity (GO:0005215);; Molecular Function: ATP binding (GO:0005524);; Biological Process: transport (GO:0006810);; Biological Process: metabolic process (GO:0008152);; Cellular Component: integral component of membrane (GO:0016021);; Molecular Function: ATPase activity (GO:0016887);;	--	[IR]	--	ABC transporter;; ABC-2 family transporter protein;; AAA domain, putative AbiEii toxin, Type IV TA system	ABC transporter A family member 2 GN=abcA2 OS=Dictyostelium discoideum (Slime mold) PE=3 SV=1	PREDICTED: ATP-binding cassette sub-family A member 3-like [Tribolium castaneum]
LOC103312914	11.9213	39.2635	1.30745	0.0375557	up	--	--	--	--	--	--	--	--	odorant receptor 334 [Tribolium castaneum]
LOC659958	2120.89	6624.56	1.30461	0.0267864	up	--	--	--	K06672|0.0|tca:659958|SCC2, NIPBL;SCC2, NIPBL|similar to delangin; K06672 cohesin loading factor subunit SCC2	[BDL]	--	Sister chromatid cohesion C-terminus;; HEAT repeat associated with sister chromatid cohesion	Nipped-B protein GN=Nipped-B OS=Drosophila melanogaster (Fruit fly) PE=1 SV=3	PREDICTED: nipped-B-like protein isoform X1 [Tribolium castaneum]
LOC657732	257.918	709.847	1.30119	0.00270422	up	[RTKL]	--	Molecular Function: protein serine/threonine kinase activity (GO:0004674);; Molecular Function: ATP binding (GO:0005524);; Biological Process: protein phosphorylation (GO:0006468);;	--	[T]	Signal transduction mechanisms	Protein kinase domain;; CNH domain;; Protein tyrosine kinase;; PH domain;; Phorbol esters/diacylglycerol binding domain (C1 domain)	Rho-associated protein kinase let-502 {ECO:0000250|UniProtKB:P92199, ECO:0000250|UniProtKB:Q13464} OS=Caenorhabditis briggsae PE=3 SV=2	PREDICTED: citron Rho-interacting kinase [Tribolium castaneum]
MSTRG.12584	21.2038	60.785	1.29292	0.00932439	up	--	--	--	--	--	--	--	--	putative RNA-directed DNA polymerase from transposon BS-like Protein [Tribolium castaneum]
LOC659677	18.8023	57.3475	1.29201	0.0237056	up	--	--	Molecular Function: microtubule motor activity (GO:0003777);; Molecular Function: ATP binding (GO:0005524);; Biological Process: microtubule-based movement (GO:0007018);; Biological Process: metabolic process (GO:0008152);; Molecular Function: ATPase activity (GO:0016887);; Cellular Component: dynein complex (GO:0030286);;	--	[Z]	Cytoskeleton	Dynein heavy chain and region D6 of dynein motor;; Microtubule-binding stalk of dynein motor;; Dynein heavy chain, N-terminal region 1;; P-loop containing dynein motor region D3;; Hydrolytic ATP binding site of dynein motor region D1;; P-loop containing dynein motor region D4;; Dynein heavy chain, N-terminal region 2;; ATP-binding dynein motor region D5;; AAA domain (dynein-related subfamily);; A…	Dynein beta chain, ciliary OS=Tripneustes gratilla (Hawaian sea urchin) PE=1 SV=1	PREDICTED: dynein beta chain, ciliary isoform X1 [Tribolium castaneum]
LOC658865	2056.79	5467.51	1.29074	0.0007171	up	--	--	Molecular Function: serine-type endopeptidase activity (GO:0004252);; Molecular Function: scavenger receptor activity (GO:0005044);; Biological Process: proteolysis (GO:0006508);; Biological Process: receptor-mediated endocytosis (GO:0006898);; Cellular Component: membrane (GO:0016020);;	--	[E]	Amino acid transport and metabolism	Low-density lipoprotein receptor domain class A;; Trypsin;; Scavenger receptor cysteine-rich domain;; SEA domain;; Scavenger receptor cysteine-rich domain	Protein TsetseEP (Precursor) OS=Glossina palpalis palpalis (Riverine tsetse fly) PE=3 SV=1	serine protease P146 [Tribolium castaneum]
LOC663627	107.481	302.05	1.28861	0.0077227	up	--	--	--	--	--	--	--	Putative leucine-rich repeat-containing protein DDB_G0290503 GN=DDB_G0290503 OS=Dictyostelium discoideum (Slime mold) PE=3 SV=1	PREDICTED: centrosomal protein of 290 kDa-like [Tribolium castaneum]
LOC655603	67.163	177.899	1.28841	0.000786246	up	[T]	Signal transduction mechanisms	Molecular Function: intracellular cyclic nucleotide activated cation channel activity (GO:0005221);; Biological Process: cation transport (GO:0006812);; Cellular Component: intracellular cyclic nucleotide activated cation channel complex (GO:0017071);; Biological Process: cyclic-nucleotide-mediated signaling (GO:0019935);; Biological Process: ion transmembrane transport (GO:0034220);;	--	[PT]	--	Ion transport protein;; Cyclic nucleotide-binding domain	Cyclic nucleotide-gated cation channel subunit A GN=CngA OS=Drosophila melanogaster (Fruit fly) PE=2 SV=2	PREDICTED: cyclic nucleotide-gated cation channel beta-1 [Tribolium castaneum]
LOC107398172	423.374	1120.2	1.28745	0.000652885	up	[ER]	--	--	--	[P]	Inorganic ion transport and metabolism	Sodium:solute symporter family	Putative sodium-dependent multivitamin transporter GN=CG32669 OS=Drosophila melanogaster (Fruit fly) PE=2 SV=1	PREDICTED: sodium-coupled monocarboxylate transporter 1-like [Tribolium castaneum]
LOC103312538	2861.19	7190.05	1.26738	4.96e-06	up	--	--	--	--	--	--	Pericentriolar material 1 C terminus	Putative leucine-rich repeat-containing protein DDB_G0290503 GN=DDB_G0290503 OS=Dictyostelium discoideum (Slime mold) PE=3 SV=1	PREDICTED: putative leucine-rich repeat-containing protein DDB_G0290503 isoform X1 [Tribolium castaneum]
LOC663553	1083.54	2794.59	1.26303	0.000459266	up	--	--	Molecular Function: endopeptidase inhibitor activity (GO:0004866);; Cellular Component: extracellular space (GO:0005615);; Biological Process: negative regulation of endopeptidase activity (GO:0010951);;	--	[O]	Posttranslational modification, protein turnover, chaperones	A-macroglobulin complement component;; Alpha-2-macroglobulin family;; A-macroglobulin receptor;; Alpha-2-macroglobulin family N-terminal region;; Alpha-macro-globulin thiol-ester bond-forming region;; MG2 domain;; Squalene-hopene cyclase C-terminal domain	--	PREDICTED: pregnancy zone protein-like [Tribolium castaneum]
LOC661572	7267.4	17952.2	1.25857	1.4e-07	up	--	--	Molecular Function: zinc ion binding (GO:0008270);;	K10691|0.0|tca:661572|UBR4, ZUBR1;EC:2.3.2.27|similar to CG14472-PA; K10691 E3 ubiquitin-protein ligase UBR4 [EC:6.3.2.19]	[T]	Signal transduction mechanisms	E3 ubiquitin-protein ligase UBR4;; Putative zinc finger in N-recognin (UBR box)	Protein purity of essence OS=Drosophila melanogaster (Fruit fly) PE=1 SV=1	PREDICTED: E3 ubiquitin-protein ligase UBR4 isoform X1 [Tribolium castaneum]
LOC657565	1168.62	3399.29	1.25705	0.0258787	up	--	--	Molecular Function: glycoprotein 6-alpha-L-fucosyltransferase activity (GO:0008424);; Cellular Component: integral component of membrane (GO:0016021);; Cellular Component: Golgi cisterna membrane (GO:0032580);; Biological Process: protein glycosylation in Golgi (GO:0033578);; Biological Process: N-glycan fucosylation (GO:0036071);;	K00717|0.0|tca:657565|FUT8;EC:2.4.1.68|similar to alpha-(1,6)-fucosyltransferase; K00717 glycoprotein 6-alpha-L-fucosyltransferase [EC:2.4.1.68]	[O]	Posttranslational modification, protein turnover, chaperones	--	Alpha-(1,6)-fucosyltransferase GN=FucT6 OS=Drosophila melanogaster (Fruit fly) PE=1 SV=1	PREDICTED: alpha-(1,6)-fucosyltransferase [Tribolium castaneum]
LOC103313325	1742.15	4524.69	1.25632	0.00125331	up	--	--	Molecular Function: nucleic acid binding (GO:0003676);; Molecular Function: ATP binding (GO:0005524);; Biological Process: DNA recombination (GO:0006310);; Molecular Function: ATP-dependent helicase activity (GO:0008026);;	K10902|0.0|tca:660419|--|similar to CG4879-PB, isoform B; K10902 ATP-dependent DNA helicase Q5 [EC:3.6.4.12]	--	--	--	DNA ligase 1 GN=lig1 OS=Dictyostelium discoideum (Slime mold) PE=3 SV=1	PREDICTED: caldesmon-like [Tribolium castaneum]
LOC655269	10699.9	26800.2	1.24349	0.000116451	up	--	--	Cellular Component: Golgi apparatus (GO:0005794);; Biological Process: transport (GO:0006810);; Cellular Component: integral component of membrane (GO:0016021);;	--	[T]	Signal transduction mechanisms	Sortilin, neurotensin receptor 3,;; Low-density lipoprotein receptor domain class A;; Sortilin, neurotensin receptor 3, C-terminal;; Low-density lipoprotein receptor repeat class B;; Fibronectin type III domain	Low-density lipoprotein receptor-related protein (Precursor) GN=lrp-1 OS=Caenorhabditis elegans PE=1 SV=1	PREDICTED: sortilin-related receptor-like [Tribolium castaneum]
LOC657022	1573.12	4103.46	1.24258	0.00314121	up	--	--	Cellular Component: extracellular space (GO:0005615);; Biological Process: signal transduction (GO:0007165);; Biological Process: regulation of autophagy (GO:0010506);;	--	--	--	--	Putative leucine-rich repeat-containing protein DDB_G0290503 GN=DDB_G0290503 OS=Dictyostelium discoideum (Slime mold) PE=3 SV=1	PREDICTED: putative leucine-rich repeat-containing protein DDB_G0290503 isoform X1 [Tribolium castaneum]
LOC658403	3486.15	8577.2	1.23762	1.01e-05	up	--	--	Cellular Component: intracellular (GO:0005622);; Biological Process: signal transduction (GO:0007165);; Molecular Function: lipid binding (GO:0008289);;	--	[T]	Signal transduction mechanisms	RhoGAP domain;; START domain	GTPase-activating protein rrc-1 GN=rrc-1 OS=Caenorhabditis elegans PE=1 SV=3	PREDICTED: stAR-related lipid transfer protein 13 [Tribolium castaneum]
LOC103312944	3597	8627.45	1.22392	2.8e-08	up	[T]	Signal transduction mechanisms	Molecular Function: hydrolase activity (GO:0016787);;	--	[T]	Signal transduction mechanisms	Protein-tyrosine phosphatase;; Dual specificity phosphatase, catalytic domain	Tyrosine-protein phosphatase Lar-like (Precursor) GN=ptp-3 OS=Caenorhabditis elegans PE=1 SV=1	PREDICTED: tyrosine-protein phosphatase 69D-like isoform X2 [Tribolium castaneum]
LOC660031	15406.7	36472.1	1.21855	3.31e-12	up	--	--	Molecular Function: calcium ion binding (GO:0005509);; Cellular Component: plasma membrane (GO:0005886);; Biological Process: homophilic cell adhesion via plasma membrane adhesion molecules (GO:0007156);; Cellular Component: integral component of membrane (GO:0016021);;	--	[T]	Signal transduction mechanisms	Cadherin domain;; Cadherin-like	Protein dachsous (Precursor) GN=ds OS=Drosophila melanogaster (Fruit fly) PE=1 SV=3	PREDICTED: protocadherin Fat 4 [Tribolium castaneum]
LOC662516	1528.22	3662.15	1.21766	2.29e-07	up	--	--	Molecular Function: motor activity (GO:0003774);; Molecular Function: ATP binding (GO:0005524);; Biological Process: signal transduction (GO:0007165);; Biological Process: metabolic process (GO:0008152);; Cellular Component: myosin complex (GO:0016459);;	--	[N]	Cell motility	Myosin head (motor domain);; MyTH4 domain;; FERM central domain;; Ras association (RalGDS/AF-6) domain;; IQ calmodulin-binding motif;; FERM N-terminal domain;; FERM C-terminal PH-like domain	Myosin-I heavy chain GN=myoI OS=Dictyostelium discoideum (Slime mold) PE=1 SV=1	PREDICTED: unconventional myosin-X [Tribolium castaneum]
LOC662432	3923.49	10252.6	1.21531	0.00914648	up	[Q]	Secondary metabolites biosynthesis, transport and catabolism	Molecular Function: monooxygenase activity (GO:0004497);; Molecular Function: iron ion binding (GO:0005506);; Molecular Function: oxidoreductase activity, acting on paired donors, with incorporation or reduction of molecular oxygen (GO:0016705);; Molecular Function: heme binding (GO:0020037);; Cellular Component: membrane-bounded organelle (GO:0043227);; Biological Process: oxidation-reduction pr…	--	[Q]	Secondary metabolites biosynthesis, transport and catabolism	Cytochrome P450	Cytochrome P450 9e2 GN=CYP9E2 OS=Blattella germanica (German cockroach) PE=2 SV=1	PREDICTED: cytochrome P450 9e2 [Tribolium castaneum]
LOC663631	3711.5	8748.63	1.20286	1.06e-08	up	[L]	Replication, recombination and repair	Molecular Function: nucleic acid binding (GO:0003676);; Molecular Function: DNA-binding transcription factor activity (GO:0003700);; Cellular Component: nucleus (GO:0005634);; Biological Process: regulation of transcription, DNA-templated (GO:0006355);; Molecular Function: zinc ion binding (GO:0008270);;	--	[L]	Replication, recombination and repair	AAA domain;; AAA domain;; AAA domain;; AAA domain;; PhoH-like protein	Protein shuttle craft GN=stc OS=Drosophila melanogaster (Fruit fly) PE=1 SV=2	PREDICTED: NFX1-type zinc finger-containing protein 1-like isoform X1 [Tribolium castaneum]
LOC661106	499.472	1181.56	1.1976	7.22e-07	up	--	--	Biological Process: organic substance metabolic process (GO:0071704);;	K11321|0.0|tca:661106|--|similar to CG14514-PA; K11321 bromodomain-containing protein 8	--	--	Bromodomain	Uncharacterized protein DDB_G0271670 (Precursor) GN=DDB_G0271670 OS=Dictyostelium discoideum (Slime mold) PE=3 SV=1	PREDICTED: bromodomain-containing protein 8 [Tribolium castaneum]
LOC659879	5463.1	14969.3	1.19177	0.0351151	up	--	--	Cellular Component: extracellular region (GO:0005576);; Biological Process: chitin metabolic process (GO:0006030);; Molecular Function: chitin binding (GO:0008061);;	--	[WV]	--	von Willebrand factor type D domain;; C8 domain;; F5/8 type C domain;; Trypsin Inhibitor like cysteine rich domain	Hemocytin (Precursor) OS=Bombyx mori (Silk moth) PE=2 SV=1	PREDICTED: hemocytin [Tribolium castaneum]
LOC100142603	577.606	1389.8	1.1881	0.000255804	up	--	--	Molecular Function: poly(ADP-ribose) glycohydrolase activity (GO:0004649);; Biological Process: carbohydrate metabolic process (GO:0005975);;	--	[T]	Signal transduction mechanisms	Poly (ADP-ribose) glycohydrolase (PARG)	Poly(ADP-ribose) glycohydrolase GN=Parg OS=Drosophila melanogaster (Fruit fly) PE=1 SV=3	PREDICTED: poly(ADP-ribose) glycohydrolase 1-like [Tribolium castaneum]
LOC656336	364.131	866.323	1.18673	4.62e-05	up	--	--	Molecular Function: microtubule motor activity (GO:0003777);; Molecular Function: ATP binding (GO:0005524);; Cellular Component: kinesin complex (GO:0005871);; Cellular Component: microtubule (GO:0005874);; Biological Process: microtubule-based movement (GO:0007018);; Molecular Function: microtubule binding (GO:0008017);; Biological Process: metabolic process (GO:0008152);;	--	[Z]	Cytoskeleton	Kinesin motor domain;; Microtubule binding	Bipolar kinesin KRP-130 GN=Klp61F OS=Drosophila melanogaster (Fruit fly) PE=1 SV=2	PREDICTED: bipolar kinesin KRP-130 [Tribolium castaneum]
LOC657224	1405.5	3519.56	1.18004	0.00742714	up	--	--	Biological Process: regulation of transcription, DNA-templated (GO:0006355);; Molecular Function: zinc ion binding (GO:0008270);; Cellular Component: RSF complex (GO:0031213);;	K11657|0.0|tca:657224|--|similar to CG8677 CG8677-PA; K11657 remodeling and spacing factor 1	--	--	PHD-finger	Titin GN=CG1915 OS=Drosophila melanogaster (Fruit fly) PE=1 SV=3	PREDICTED: remodeling and spacing factor 1-like [Tribolium castaneum]
LOC658025	2428.05	5837.43	1.17459	0.000926546	up	--	--	Molecular Function: ATP binding (GO:0005524);; Molecular Function: kinase activity (GO:0016301);; Biological Process: phosphorylation (GO:0016310);; Molecular Function: phosphotransferase activity, alcohol group as acceptor (GO:0016773);;	K08873|0.0|tca:658025|SMG1;EC:2.7.11.1|similar to PI-3-kinase-related kinase SMG-1; K08873 PI-3-kinase-related kinase SMG-1	[L]	Replication, recombination and repair	Serine/threonine-protein kinase smg-1;; Phosphatidylinositol 3- and 4-kinase;; FATC domain	Serine/threonine-protein kinase Smg1 GN=nonC OS=Drosophila melanogaster (Fruit fly) PE=1 SV=2	PREDICTED: serine/threonine-protein kinase SMG1 [Tribolium castaneum]
MSTRG.12548	185.175	483.289	1.17307	0.0249539	up	--	--	--	--	--	--	Transposase protein	Transposable element P transposase OS=Drosophila melanogaster OX=7227 GN=T PE=1 SV=2	Transposable element P transposase-like Protein [Tribolium castaneum]
LOC655209	872.384	2155.24	1.1706	0.0062234	up	--	--	Biological Process: protein localization to Golgi apparatus (GO:0000042);;	--	--	--	GRIP domain	Putative leucine-rich repeat-containing protein DDB_G0290503 GN=DDB_G0290503 OS=Dictyostelium discoideum (Slime mold) PE=3 SV=1	PREDICTED: myosin-11 [Tribolium castaneum]
LOC656158	13911.8	32930.4	1.16962	0.000248448	up	[S]	Function unknown	Biological Process: signal transduction (GO:0007165);; Cellular Component: integral component of membrane (GO:0016021);; Biological Process: innate immune response (GO:0045087);;	--	[T]	Signal transduction mechanisms	Leucine rich repeat;; Leucine rich repeats (6 copies);; Leucine Rich repeats (2 copies);; TIR domain;; TIR domain;; Leucine-rich repeat;; Leucine rich repeat C-terminal domain	Protein toll (Precursor) GN=Tl OS=Drosophila melanogaster (Fruit fly) PE=1 SV=1	PREDICTED: protein toll [Tribolium castaneum]
LOC660367	1815.82	4345.21	1.16702	0.00111107	up	--	--	Molecular Function: DNA binding (GO:0003677);; Cellular Component: nucleus (GO:0005634);;	--	[K]	Transcription	RBB1NT (NUC162) domain;; ARID/BRIGHT DNA binding domain;; RNA binding activity-knot of a chromodomain	Futsch light chain LC(f) GN=futsch OS=Drosophila melanogaster (Fruit fly) PE=1 SV=4	PREDICTED: AT-rich interactive domain-containing protein 4B isoform X1 [Tribolium castaneum]
MSTRG.11217	475.523	1110	1.15781	0.000150206	up	[Q]	Secondary metabolites biosynthesis, transport and catabolism	Molecular Function: binding (GO:0005488);; Molecular Function: oxidoreductase activity (GO:0016491);;	--	[QI]	--	Cytochrome P450	Cytochrome P450 4C1 OS=Blaberus discoidalis OX=6981 GN=CYP4C1 PE=2 SV=1	PREDICTED: cytochrome P450 4C1-like [Tribolium castaneum]
LOC663446	28.3996	70.8325	1.15543	0.0150931	up	--	--	--	--	--	--	--	Calponin homology domain-containing protein DDB_G0272472 GN=DDB_G0272472 OS=Dictyostelium discoideum (Slime mold) PE=3 SV=1	PREDICTED: calponin homology domain-containing protein DDB_G0272472 [Tribolium castaneum]
LOC103315129	2333.35	5381.23	1.15066	3.37e-05	up	[S]	Function unknown	--	--	[T]	Signal transduction mechanisms	Leucine rich repeat;; Leucine Rich repeats (2 copies);; Leucine rich repeats (6 copies)	Leucine-rich repeat-containing protein egg-6 (Precursor) OS=Caenorhabditis elegans PE=2 SV=2	PREDICTED: slit homolog 3 protein-like, partial [Tribolium castaneum]
LOC661622	7568.58	17099.9	1.1473	6e-09	up	[T]	Signal transduction mechanisms	Molecular Function: protein tyrosine phosphatase activity (GO:0004725);; Biological Process: peptidyl-tyrosine dephosphorylation (GO:0035335);;	--	[T]	Signal transduction mechanisms	Protein-tyrosine phosphatase	Tyrosine-protein phosphatase Lar-like (Precursor) GN=ptp-3 OS=Caenorhabditis elegans PE=1 SV=1	PREDICTED: mucin-22 isoform X2 [Tribolium castaneum]
LOC657445	379.981	880.337	1.13968	0.00041385	up	[RTKL]	--	Biological Process: activation of MAPKK activity (GO:0000186);; Molecular Function: transmembrane receptor protein tyrosine kinase activity (GO:0004714);; Molecular Function: obsolete signal transducer, downstream of receptor, with protein tyrosine kinase activity (GO:0004716);; Molecular Function: ATP binding (GO:0005524);; Biological Process: transmembrane receptor protein tyrosine kinase signa…	K05119|0.0|tca:657445|ALK, CD246;EC:2.7.10.1|similar to leukocyte receptor tyrosine protein kinase; K05119 anaplastic lymphoma kinase [EC:2.7.10.1]	[T]	Signal transduction mechanisms	Protein tyrosine kinase;; MAM domain, meprin/A5/mu;; Protein kinase domain;; Glycine rich protein;; Low-density lipoprotein receptor domain class A	Insulin-like receptor beta chain (Precursor) GN=InR OS=Aedes aegypti (Yellowfever mosquito) PE=2 SV=2	PREDICTED: ALK tyrosine kinase receptor isoform X1 [Tribolium castaneum]
LOC659723	2022.26	4560.45	1.13891	1.66e-07	up	[KL]	--	Molecular Function: DNA binding (GO:0003677);; Molecular Function: ATP binding (GO:0005524);;	--	[K]	Transcription	SNF2 family N-terminal domain;; Helicase conserved C-terminal domain;; Type III restriction enzyme, res subunit	Transcriptional regulator ATRX homolog GN=XNP OS=Drosophila melanogaster (Fruit fly) PE=1 SV=2	PREDICTED: transcriptional regulator ATRX homolog isoform X1 [Tribolium castaneum]
LOC663745	1951.88	4611.65	1.13377	0.00379969	up	--	--	Cellular Component: nucleus (GO:0005634);; Biological Process: regulation of transcription, DNA-templated (GO:0006355);;	K11644|0.0|tca:663745|SIN3A;SIN3A|similar to transcriptional co-repressor Sin3A; K11644 paired amphipathic helix protein Sin3a	[B]	Chromatin structure and dynamics	C-terminal domain of Sin3a protein;; Paired amphipathic helix repeat;; Sin3 family co-repressor	Protein lingerer OS=Drosophila pseudoobscura pseudoobscura (Fruit fly) PE=3 SV=3	PREDICTED: paired amphipathic helix protein Sin3b [Tribolium castaneum]
LOC656835	2821.7	6383.77	1.13007	1.52e-05	up	--	--	--	--	[N]	Cell motility	CARMIL C-terminus;; Leucine Rich repeat;; Leucine Rich Repeat	Protein CARMIL GN=carmil OS=Dictyostelium discoideum (Slime mold) PE=1 SV=1	PREDICTED: leucine-rich repeat-containing protein 16A [Tribolium castaneum]
LOC660328	2441.52	5701.58	1.12476	0.00303759	up	--	--	Molecular Function: DNA binding (GO:0003677);; Cellular Component: nucleus (GO:0005634);; Biological Process: regulation of transcription, DNA-templated (GO:0006355);; Biological Process: multicellular organism development (GO:0007275);;	K20211|0.0|tca:660328|PROX1;PROX1|similar to CG17228-PD, isoform D	[K]	Transcription	Homeo-prospero domain	Homeobox protein prospero GN=pros OS=Drosophila melanogaster (Fruit fly) PE=1 SV=3	prospero [Tribolium castaneum]
LOC659068	2390.02	5341.16	1.1244	5.84e-07	up	--	--	--	--	[Z]	Cytoskeleton	CLASP N terminal;; HEAT repeat;; non-SMC mitotic condensation complex subunit 1;; HEAT repeats;; Interferon-related developmental regulator (IFRD);; Vacuolar 14 Fab1-binding region	Centrosomal protein 224 GN=mtaA OS=Dictyostelium discoideum (Slime mold) PE=1 SV=1	PREDICTED: cytoskeleton-associated protein 5 [Tribolium castaneum]
LOC659084	473.01	1118.44	1.12365	0.00657571	up	--	--	--	K14360|0.0|tca:659084|OSTALPHA, OSTA, SLC51A1;OSTALPHA, OSTA, SLC51A1|similar to AGAP001974-PA; K14360 organic solute transporter subunit alpha	[T]	Signal transduction mechanisms	Organic solute transporter Ostalpha	Organic solute transporter alpha-like protein GN=CG6836 OS=Drosophila melanogaster (Fruit fly) PE=2 SV=1	PREDICTED: organic solute transporter alpha-like protein [Tribolium castaneum]
LOC658565	5501.15	12302.7	1.12042	3.75e-06	up	--	--	Molecular Function: GTPase activator activity (GO:0005096);; Cellular Component: intracellular (GO:0005622);; Biological Process: positive regulation of GTPase activity (GO:0043547);;	K12490|0.0|tca:658565|ARAP3;ARAP3|similar to CG4937-PA; K12490 Arf-GAP, Rho-GAP domain, ANK repeat and PH domain-containing protein	[TZ]	--	RhoGAP domain;; PH domain	Rho GTPase-activating protein gacJJ GN=gacJJ OS=Dictyostelium discoideum (Slime mold) PE=3 SV=1	PREDICTED: arf-GAP with Rho-GAP domain, ANK repeat and PH domain-containing protein 1 [Tribolium castaneum]
LOC662299	3230.44	7110.36	1.11696	5.88e-11	up	[V]	Defense mechanisms	Molecular Function: ATP binding (GO:0005524);; Biological Process: metabolic process (GO:0008152);; Cellular Component: integral component of membrane (GO:0016021);; Molecular Function: ATPase activity, coupled to transmembrane movement of substances (GO:0042626);; Biological Process: transmembrane transport (GO:0055085);;	--	[Q]	Secondary metabolites biosynthesis, transport and catabolism	ABC transporter;; ABC transporter transmembrane region;; RecF/RecN/SMC N terminal domain;; 50S ribosome-binding GTPase;; AAA domain, putative AbiEii toxin, Type IV TA system;; AAA domain	Probable multidrug resistance-associated protein lethal(2)03659 GN=l(2)03659 OS=Drosophila melanogaster (Fruit fly) PE=2 SV=3	PREDICTED: probable multidrug resistance-associated protein lethal(2)03659 [Tribolium castaneum]
LOC658934	3937.94	9262.01	1.10444	0.0115813	up	[S]	Function unknown	Cellular Component: intracellular (GO:0005622);; Molecular Function: zinc ion binding (GO:0008270);;	K11997|0.0|tca:658934|--|brat; brain tumor protein; K11997 tripartite motif-containing protein 2/3	[O]	Posttranslational modification, protein turnover, chaperones	NHL repeat;; B-box zinc finger;; 6-bladed beta-propeller;; SMP-30/Gluconolaconase/LRE-like region	Brain tumor protein GN=brat OS=Drosophila melanogaster (Fruit fly) PE=1 SV=2	PREDICTED: brain tumor protein [Tribolium castaneum]
LOC660417	2588.57	5623.32	1.09474	4.55e-09	up	--	--	Molecular Function: nucleic acid binding (GO:0003676);; Molecular Function: helicase activity (GO:0004386);; Molecular Function: ATP binding (GO:0005524);; Biological Process: metabolic process (GO:0008152);;	--	[A]	RNA processing and modification	Helicase conserved C-terminal domain;; Tudor domain;; DEAD/DEAH box helicase;; Helicase associated domain (HA2)	Probable ATP-dependent RNA helicase spindle-E GN=spn-E OS=Culex quinquefasciatus (Southern house mosquito) PE=3 SV=1	PREDICTED: probable ATP-dependent RNA helicase spindle-E [Tribolium castaneum]
LOC664483	195.315	460.844	1.09427	0.0174025	up	[Q]	Secondary metabolites biosynthesis, transport and catabolism	Molecular Function: monooxygenase activity (GO:0004497);; Molecular Function: iron ion binding (GO:0005506);; Molecular Function: oxidoreductase activity, acting on paired donors, with incorporation or reduction of molecular oxygen (GO:0016705);; Molecular Function: heme binding (GO:0020037);; Biological Process: oxidation-reduction process (GO:0055114);;	--	[Q]	Secondary metabolites biosynthesis, transport and catabolism	Cytochrome P450	Cytochrome P450 6A1 GN=CYP6A1 OS=Musca domestica (House fly) PE=2 SV=1	PREDICTED: cytochrome P450 6A1-like [Tribolium castaneum]
LOC661524	2746.99	6250.59	1.0897	0.00441964	up	[RTKL]	--	Molecular Function: transmembrane receptor protein tyrosine kinase activity (GO:0004714);; Molecular Function: ATP binding (GO:0005524);; Biological Process: transmembrane receptor protein tyrosine kinase signaling pathway (GO:0007169);; Cellular Component: integral component of membrane (GO:0016021);; Biological Process: peptidyl-tyrosine phosphorylation (GO:0018108);;	K04527|0.0|tca:661524|INSR, CD220;EC:2.7.10.1|similar to insulin receptor; K04527 insulin receptor [EC:2.7.10.1]	[T]	Signal transduction mechanisms	Protein tyrosine kinase;; Receptor L domain;; Protein kinase domain;; Furin-like cysteine rich region;; Fibronectin type III domain	Insulin-like receptor beta chain (Precursor) GN=InR OS=Aedes aegypti (Yellowfever mosquito) PE=2 SV=2	PREDICTED: insulin-like receptor [Tribolium castaneum]
LOC657637	1845.88	4070.9	1.08955	8.82e-05	up	--	--	Molecular Function: peptidase activity (GO:0008233);;	--	[T]	Signal transduction mechanisms	HEAT repeat;; HEAT repeats	--	PREDICTED: lisH domain and HEAT repeat-containing protein KIAA1468 homolog [Tribolium castaneum]
LOC663741	3269.87	7512.89	1.08105	0.0113034	up	--	--	Molecular Function: calcium ion binding (GO:0005509);; Cellular Component: integral component of membrane (GO:0016021);;	--	[T]	Signal transduction mechanisms	Low-density lipoprotein receptor repeat class B;; Low-density lipoprotein receptor domain class A;; Coagulation Factor Xa inhibitory site;; SMP-30/Gluconolaconase/LRE-like region;; Domain of unknown function (DUF5050);; Complement Clr-like EGF-like;; Calcium-binding EGF domain;; Arylesterase;; NHL repeat	Low-density lipoprotein receptor-related protein (Precursor) GN=lrp-1 OS=Caenorhabditis elegans PE=1 SV=1	PREDICTED: low-density lipoprotein receptor-related protein 4 isoform X1 [Tribolium castaneum]
LOC655260	4724.98	10223.1	1.07918	1.88e-06	up	[Z]	Cytoskeleton	--	--	[Z]	Cytoskeleton	Protein of unknown function (DUF3585);; Calponin homology (CH) domain;; N-terminal C2 in EEIG1 and EHBP1 proteins;; CAMSAP CH domain	Alpha-actinin A GN=abpA OS=Dictyostelium discoideum (Slime mold) PE=1 SV=2	PREDICTED: EH domain-binding protein 1 isoform X1 [Tribolium castaneum]
LOC100142357	190.358	448.696	1.06219	0.0394216	up	--	--	Molecular Function: oxidoreductase activity (GO:0016491);; Biological Process: oxidation-reduction process (GO:0055114);;	--	[H]	Coenzyme transport and metabolism	Flavin containing amine oxidoreductase;; NAD(P)-binding Rossmann-like domain;; FAD-NAD(P)-binding	Protein anon-37Cs GN=anon-37Cs OS=Drosophila melanogaster (Fruit fly) PE=2 SV=3	PREDICTED: spermine oxidase-like isoform X1 [Tribolium castaneum]
LOC659344	3238.1	6883.33	1.05987	2.4e-07	up	[V]	Defense mechanisms	Molecular Function: transporter activity (GO:0005215);; Molecular Function: ATP binding (GO:0005524);; Biological Process: transport (GO:0006810);; Biological Process: metabolic process (GO:0008152);; Cellular Component: integral component of membrane (GO:0016021);; Molecular Function: ATPase activity (GO:0016887);;	K05643|0.0|tca:659344|ABCA3;ABCA3|similar to CG1718-PA; K05643 ATP-binding cassette, subfamily A (ABC1), member 3	[IR]	--	ABC-2 family transporter protein;; ABC transporter;; AAA domain, putative AbiEii toxin, Type IV TA system	ABC transporter A family member 2 GN=abcA2 OS=Dictyostelium discoideum (Slime mold) PE=3 SV=1	PREDICTED: ATP-binding cassette sub-family A member 3-like isoform X1 [Tribolium castaneum]
LOC663533	4667.8	9942.76	1.05838	2.1e-06	up	[RTKL]	--	Molecular Function: protein kinase C activity (GO:0004697);; Molecular Function: ATP binding (GO:0005524);; Biological Process: protein phosphorylation (GO:0006468);; Molecular Function: Rho GTPase binding (GO:0017048);; Biological Process: intracellular signal transduction (GO:0035556);; Molecular Function: metal ion binding (GO:0046872);;	K04514|0.0|tca:663533|ROCK1;EC:2.7.11.1|similar to CG9774-PA; K04514 Rho-associated, coiled-coil containing protein kinase [EC:2.7.11.1]	[T]	Signal transduction mechanisms	Protein kinase domain;; Protein tyrosine kinase;; Rho Binding;; PH domain	Rho-associated protein kinase let-502 {ECO:0000250|UniProtKB:Q13464, ECO:0000303|PubMed:9042856} GN=let-502 OS=Caenorhabditis elegans PE=1 SV=1	PREDICTED: rho-associated protein kinase 1 [Tribolium castaneum]
LOC663025	11765.2	26736.8	1.05716	0.0179938	up	[Z]	Cytoskeleton	Molecular Function: motor activity (GO:0003774);; Molecular Function: actin binding (GO:0003779);; Molecular Function: ATP binding (GO:0005524);; Biological Process: metabolic process (GO:0008152);; Cellular Component: myosin complex (GO:0016459);;	K10352|0.0|tca:663025|MYH;MYH|Mhc2; myosin heavy chain 2; K10352 myosin heavy chain	[Z]	Cytoskeleton	Myosin tail;; Myosin head (motor domain);; Myosin N-terminal SH3-like domain	Myosin heavy chain, non-muscle GN=zip OS=Drosophila melanogaster (Fruit fly) PE=1 SV=2	PREDICTED: myosin heavy chain, non-muscle isoform X2 [Tribolium castaneum]
LOC658053	15943.7	35185.9	1.05693	0.00400654	up	[L]	Replication, recombination and repair	Molecular Function: nuclease activity (GO:0004518);; Biological Process: DNA repair (GO:0006281);; Biological Process: nucleic acid phosphodiester bond hydrolysis (GO:0090305);;	K10771|0.0|tca:658053|APEX1;EC:4.2.99.18|similar to Recombination repair protein 1 (DNA-(apurinic or apyrimidinic site) lyase); K10771 AP endonuclease 1 [EC:4.2.99.18]	[L]	Replication, recombination and repair	Endonuclease/Exonuclease/phosphatase family;; Mitochondrial 28S ribosomal protein S31	Recombination repair protein 1 GN=Rrp1 OS=Drosophila melanogaster (Fruit fly) PE=1 SV=2	PREDICTED: recombination repair protein 1-like [Tribolium castaneum]
LOC655467	2620.66	5925.17	1.05639	0.0153857	up	--	--	Molecular Function: chromatin binding (GO:0003682);; Cellular Component: nucleus (GO:0005634);; Biological Process: cell differentiation (GO:0030154);;	--	[K]	Transcription	BAH domain	Protein winged eye GN=wge OS=Drosophila melanogaster (Fruit fly) PE=1 SV=1	PREDICTED: protein winged eye isoform X1 [Tribolium castaneum]
LOC661528	2269.82	4920.39	1.05533	0.000686925	up	[D]	Cell cycle control, cell division, chromosome partitioning	Molecular Function: zinc ion binding (GO:0008270);; Biological Process: regulation of signaling (GO:0023051);; Biological Process: regulation of cell adhesion (GO:0030155);;	K06084|0.0|tca:661528|LMO7, FBXO20;LMO7, FBXO20|similar to CG31534-PA, isoform A; K06084 F-box protein 20	[TZR]	--	Domain of unknown function (DUF4757);; LIM domain	Uncharacterized protein CG43427 GN=CG43427 OS=Drosophila melanogaster (Fruit fly) PE=2 SV=1	PREDICTED: LIM and calponin homology domains-containing protein 1 isoform X1 [Tribolium castaneum]
LOC658971	7731.13	17530.4	1.04356	0.0255166	up	--	--	Biological Process: intracellular signal transduction (GO:0035556);;	K06279|0.0|tca:658971|SHC1;SHC1|similar to CG3715-PA; K06279 src homology 2 domain-containing transforming protein C	[T]	Signal transduction mechanisms	Phosphotyrosine interaction domain (PTB/PID);; SH2 domain	Tyrosine-protein kinase Fps85D GN=Fps85D OS=Drosophila melanogaster (Fruit fly) PE=2 SV=3	PREDICTED: SHC-transforming protein 1 [Tribolium castaneum]
LOC661820	377.849	834.818	1.04032	0.0107066	up	[K]	Transcription	Molecular Function: DNA-binding transcription factor activity (GO:0003700);; Biological Process: regulation of transcription, DNA-templated (GO:0006355);; Molecular Function: zinc ion binding (GO:0008270);; Molecular Function: sequence-specific DNA binding (GO:0043565);;	K09183|0.0|tca:661820|GATA4;GATA4|Pnr; pannier; K09183 GATA-binding protein 4/5/6	[K]	Transcription	GATA zinc finger	GATA-binding factor A GN=pnr OS=Drosophila melanogaster (Fruit fly) PE=1 SV=1	PREDICTED: GATA-binding factor A isoform X1 [Tribolium castaneum]
LOC662470	11049.5	24486.1	1.03734	0.0143742	up	[RTKL]	--	Molecular Function: transmembrane receptor protein tyrosine kinase activity (GO:0004714);; Molecular Function: ATP binding (GO:0005524);; Biological Process: transmembrane receptor protein tyrosine kinase signaling pathway (GO:0007169);; Cellular Component: integral component of membrane (GO:0016021);; Biological Process: peptidyl-tyrosine phosphorylation (GO:0018108);;	K05096|0.0|tca:662470|FLT1, VEGFR1;EC:2.7.10.1|similar to CG8222-PE, isoform E; K05096 FMS-like tyrosine kinase 1 [EC:2.7.10.1]	[T]	Signal transduction mechanisms	Protein tyrosine kinase;; Immunoglobulin I-set domain;; Immunoglobulin domain;; Protein kinase domain;; Immunoglobulin domain;; Immunoglobulin domain;; Immunoglobulin V-set domain;; CD80-like C2-set immunoglobulin domain;; Izumo-like Immunoglobulin domain;; Immunoglobulin C1-set domain;; Natural killer cell receptor 2B4	Tyrosine-protein kinase receptor torso (Precursor) GN=tor OS=Drosophila melanogaster (Fruit fly) PE=1 SV=2	PREDICTED: vascular endothelial growth factor receptor 1 isoform X1 [Tribolium castaneum]
LOC656193	9592.04	21522.1	1.03205	0.0263103	up	--	--	Molecular Function: structural molecule activity (GO:0005198);; Biological Process: intracellular protein transport (GO:0006886);; Biological Process: vesicle-mediated transport (GO:0016192);; Cellular Component: clathrin coat of trans-Golgi network vesicle (GO:0030130);; Cellular Component: clathrin coat of coated pit (GO:0030132);;	K04646|0.0|tca:656193|CLTC;CLTC|similar to CG9012-PA, isoform A; K04646 clathrin, heavy polypeptide	[U]	Intracellular trafficking, secretion, and vesicular transport	Region in Clathrin and VPS;; Clathrin propeller repeat;; Clathrin-H-link;; Clathrin, heavy-chain linker;; Coatomer WD associated region	Clathrin heavy chain GN=Chc OS=Drosophila melanogaster (Fruit fly) PE=1 SV=1	clathrin heavy chain [Tribolium castaneum]
LOC663436	10882.9	24233.3	1.02795	0.0238287	up	--	--	--	--	--	--	--	Salivary glue protein Sgs-3 (Precursor) GN=Sgs3 OS=Drosophila melanogaster (Fruit fly) PE=2 SV=1	PREDICTED: mucin-3A isoform X1 [Tribolium castaneum]
LOC661669	885.861	1910.9	1.0262	0.00557524	up	--	--	Biological Process: microtubule cytoskeleton organization (GO:0000226);; Cellular Component: microtubule (GO:0005874);; Molecular Function: microtubule binding (GO:0008017);;	--	[Z]	Cytoskeleton	--	Futsch light chain LC(f) GN=futsch OS=Drosophila melanogaster (Fruit fly) PE=1 SV=4	PREDICTED: microtubule-associated protein futsch [Tribolium castaneum]
LOC658185	11739.5	24567.9	1.02582	4.88e-05	up	[Z]	Cytoskeleton	Molecular Function: actin binding (GO:0003779);; Molecular Function: phospholipid binding (GO:0005543);;	K06115|0.0|tca:658185|--|similar to CG12008-PA, isoform A; K06115 spectrin beta	[Z]	Cytoskeleton	Spectrin repeat;; Calponin homology (CH) domain;; Pleckstrin homology domain;; PH domain;; SH3 domain;; Variant SH3 domain	Spectrin beta chain GN=beta-Spec OS=Drosophila melanogaster (Fruit fly) PE=1 SV=2	PREDICTED: spectrin alpha chain, non-erythrocytic 1 isoform X2 [Tribolium castaneum]
LOC662427	7515.31	16452.3	1.02137	0.0162513	up	--	--	--	--	--	--	Fibronectin type III domain;; Purple acid Phosphatase, N-terminal domain;; Uncharacterised conserved protein (DUF2369);; Interferon-alpha/beta receptor, fibronectin type III	Twitchin {ECO:0000303|PubMed:7190524} OS=Caenorhabditis elegans PE=1 SV=3	PREDICTED: fibronectin type-III domain-containing protein 3A isoform X1 [Tribolium castaneum]
LOC657286	2019.71	4161.38	1.02075	3.37e-08	up	[TDBLU]	--	Molecular Function: ATP binding (GO:0005524);; Molecular Function: kinase activity (GO:0016301);; Molecular Function: phosphotransferase activity, alcohol group as acceptor (GO:0016773);; Biological Process: phosphatidylinositol phosphorylation (GO:0046854);; Biological Process: phosphatidylinositol-mediated signaling (GO:0048015);;	K00922|0.0|tca:657286|PIK3CA_B_D;EC:2.7.1.153|similar to CG4141-PA, isoform A; K00922 phosphatidylinositol-4,5-bisphosphate 3-kinase [EC:2.7.1.153]	[T]	Signal transduction mechanisms	Phosphatidylinositol 3- and 4-kinase;; Phosphoinositide 3-kinase family, accessory domain (PIK domain);; PI3-kinase family, p85-binding domain;; Phosphoinositide 3-kinase C2;; PI3-kinase family, ras-binding domain	Phosphatidylinositol 3-kinase 1 GN=pikA OS=Dictyostelium discoideum (Slime mold) PE=2 SV=2	PREDICTED: phosphatidylinositol 4,5-bisphosphate 3-kinase catalytic subunit delta isoform [Tribolium castaneum]
LOC655367	741.817	1517.18	1.0123	9.09e-09	up	--	--	Molecular Function: protein dimerization activity (GO:0046983);;	--	[K]	Transcription	Helix-loop-helix DNA-binding domain	Protein max GN=Max OS=Drosophila melanogaster (Fruit fly) PE=1 SV=1	PREDICTED: max-binding protein MNT [Tribolium castaneum]
LOC663551	536.627	1120.06	1.01053	0.000622973	up	[RTKL]	--	Molecular Function: protein kinase C activity (GO:0004697);; Molecular Function: ATP binding (GO:0005524);; Biological Process: protein phosphorylation (GO:0006468);; Biological Process: intracellular signal transduction (GO:0035556);; Molecular Function: metal ion binding (GO:0046872);;	K18050|0.0|tca:663551|PRKCE;EC:2.7.11.13|similar to CG1954-PA; K06068 novel protein kinase C [EC:2.7.11.13]	[T]	Signal transduction mechanisms	Protein kinase domain;; Protein tyrosine kinase;; Phorbol esters/diacylglycerol binding domain (C1 domain);; C2 domain;; Protein kinase C terminal domain	Calcium-independent protein kinase C GN=PRKC2 OS=Aplysia californica (California sea hare) PE=1 SV=1	PREDICTED: calcium-independent protein kinase C-like [Tribolium castaneum]
MSTRG.8083	230.958	509.637	1.00956	0.0322485	up	--	--	--	K17889|2e-22|ame:412687|ATG14L, ATG14;ATG14L, ATG14|similar to CG11877-PA	--	--	--	--	Beclin 1-associated autophagy-related key regulator-like protein [Tribolium castaneum]
LOC658915	5054.71	10994.1	1.00524	0.0230845	up	[O]	Posttranslational modification, protein turnover, chaperones	Molecular Function: ubiquitin-protein transferase activity (GO:0004842);; Biological Process: protein ubiquitination (GO:0016567);; Molecular Function: ligase activity (GO:0016874);;	K10590|0.0|tca:658915|TRIP12;EC:2.3.2.26|similar to thyroid hormone receptor interactor 12; K10590 E3 ubiquitin-protein ligase TRIP12 [EC:6.3.2.19]	[O]	Posttranslational modification, protein turnover, chaperones	HECT-domain (ubiquitin-transferase);; WWE domain	E3 ubiquitin-protein ligase Su(dx) GN=Su(dx) OS=Drosophila melanogaster (Fruit fly) PE=1 SV=1	PREDICTED: E3 ubiquitin-protein ligase TRIP12 isoform X1 [Tribolium castaneum]
LOC103315131	1846.77	3835.3	1.00211	0.000750018	up	--	--	Biological Process: regulation of cellular process (GO:0050794);;	--	--	--	MamL-1 domain	Neurogenic protein mastermind GN=mam OS=Drosophila melanogaster (Fruit fly) PE=2 SV=2	PREDICTED: neurogenic protein mastermind-like, partial [Tribolium castaneum]
LOC661070	4691.26	9508.74	1.00201	1.12e-09	up	--	--	Molecular Function: guanyl-nucleotide exchange factor activity (GO:0005085);; Biological Process: positive regulation of GTPase activity (GO:0043547);;	--	[T]	Signal transduction mechanisms	DOCK N-terminus;; Dock homology region 2;; C2 domain in Dock180 and Zizimin proteins;; Variant SH3 domain;; SH3 domain	Uncharacterized protein DDB_G0271670 (Precursor) GN=DDB_G0271670 OS=Dictyostelium discoideum (Slime mold) PE=3 SV=1	PREDICTED: dedicator of cytokinesis protein 1 isoform X1 [Tribolium castaneum]
LOC659179	214.921	435.604	1.01921	0.0387753	up	[Q]	Secondary metabolites biosynthesis, transport and catabolism	Molecular Function: zinc ion binding (GO:0008270);; Biological Process: biosynthetic process (GO:0009058);; Molecular Function: acyl-[acyl-carrier-protein] hydrolase activity (GO:0016297);; Molecular Function: oxidoreductase activity (GO:0016491);; Biological Process: oxidation-reduction process (GO:0055114);;	K00665|0.0|tca:659179|FASN;EC:2.3.1.85|similar to CG3523-PA; K00665 fatty acid synthase, animal type [EC:2.3.1.85]	[I]	Lipid transport and metabolism	Beta-ketoacyl synthase, N-terminal domain;; KR domain;; Beta-ketoacyl synthase, C-terminal domain;; Ketoacyl-synthetase C-terminal extension;; Zinc-binding dehydrogenase;; Thioesterase domain;; Zinc-binding dehydrogenase;; Polyketide synthase dehydratase;; Phosphopantetheine attachment site;; short chain dehydrogenase	Probable polyketide synthase 16 GN=pks16 OS=Dictyostelium discoideum (Slime mold) PE=2 SV=1	PREDICTED: fatty acid synthase [Tribolium castaneum]
Cox4	71895.1	34801.6	-1.00563	0.000119955	down	--	--	Molecular Function: cytochrome-c oxidase activity (GO:0004129);; Biological Process: oxidation-reduction process (GO:0055114);; Biological Process: proton transmembrane transport (GO:1902600);;	K02263|1e-127|tca:655374|COX4;COX4|Cox4; cytochrome c oxidase subunit IV; K02263 cytochrome c oxidase subunit IV [EC:1.9.3.1]	[C]	Energy production and conversion	Cytochrome c oxidase subunit IV	--	cytochrome c oxidase subunit IV [Tribolium castaneum]
LOC100141575	63244.2	29004	-1.00723	0.023513	down	--	--	Molecular Function: serine-type peptidase activity (GO:0008236);;	--	[E]	Amino acid transport and metabolism	Trypsin	Chymotrypsin BI (Precursor) OS=Litopenaeus vannamei (Whiteleg shrimp) PE=1 SV=1	PREDICTED: brachyurin [Tribolium castaneum]
LOC657600	63244.2	29004	-1.00723	0.023513	down	--	--	Molecular Function: serine-type endopeptidase activity (GO:0004252);; Biological Process: proteolysis (GO:0006508);;	--	[E]	Amino acid transport and metabolism	Trypsin	Chymotrypsin BI (Precursor) OS=Litopenaeus vannamei (Whiteleg shrimp) PE=1 SV=1	PREDICTED: brachyurin [Tribolium castaneum]
LOC100141778	63244.2	29004	-1.00723	0.023513	down	--	--	Molecular Function: serine-type endopeptidase activity (GO:0004252);; Biological Process: proteolysis (GO:0006508);;	--	[E]	Amino acid transport and metabolism	Trypsin;; Domain of unknown function (DUF1986);; Trypsin-like peptidase domain	Chymotrypsin BI (Precursor) OS=Litopenaeus vannamei (Whiteleg shrimp) PE=1 SV=1	PREDICTED: brachyurin [Tribolium castaneum]
LOC103312223	2971.87	1447.63	-1.0077	4.93e-06	down	--	--	--	--	--	--	--	Location of vulva defective 1 (Precursor) GN=lov-1 OS=Caenorhabditis elegans PE=1 SV=4	PREDICTED: cell wall protein DAN4-like isoform X1 [Tribolium castaneum]
LOC103312608	1515.38	701.537	-1.00968	0.014533	down	--	--	--	K12345|6e-59|phu:Phum_PHUM087110|SRD5A3;EC:1.3.1.22 1.3.1.94|dfg10 protein, putative; K12345 3-oxo-5-alpha-steroid 4-dehydrogenase 3 [EC:1.3.99.5]	[I]	Lipid transport and metabolism	3-oxo-5-alpha-steroid 4-dehydrogenase	Polyprenol reductase GN=CG7840 OS=Drosophila melanogaster (Fruit fly) PE=1 SV=1	PREDICTED: polyprenol reductase-like [Tribolium castaneum]
LOC664520	1337.28	647.846	-1.01301	1.02e-05	down	--	--	Cellular Component: mitochondrion (GO:0005739);; Biological Process: protein transport (GO:0015031);; Molecular Function: metal ion binding (GO:0046872);;	--	[U]	Intracellular trafficking, secretion, and vesicular transport	Tim10/DDP family zinc finger	Mitochondrial import inner membrane translocase subunit Tim9 GN=Tim9a OS=Drosophila melanogaster (Fruit fly) PE=3 SV=1	PREDICTED: mitochondrial import inner membrane translocase subunit Tim9 [Tribolium castaneum]
LOC663562	52236.5	25245.5	-1.0154	1.33e-05	down	[J]	Translation, ribosomal structure and biogenesis	Molecular Function: structural constituent of ribosome (GO:0003735);; Cellular Component: ribosome (GO:0005840);; Biological Process: translation (GO:0006412);;	K02966|1e-108|tca:663562|RP-S19e, RPS19;RP-S19e, RPS19|similar to CG4464-PA, isoform A; K02966 small subunit ribosomal protein S19e	[J]	Translation, ribosomal structure and biogenesis	Ribosomal protein S19e	40S ribosomal protein S19a GN=RpS19a OS=Drosophila melanogaster (Fruit fly) PE=1 SV=3	PREDICTED: 40S ribosomal protein S19-like [Tribolium castaneum]
LOC663544	52236.5	25245.5	-1.0154	1.33e-05	down	--	--	--	--	--	--	Eukaryotic protein of unknown function (DUF2003)	--	PREDICTED: UPF0536 protein C12orf66-like [Tribolium castaneum]
LOC103315140	103135	45936.4	-1.01749	0.0389598	down	[G]	Carbohydrate transport and metabolism	Molecular Function: alpha-amylase activity (GO:0004556);; Biological Process: carbohydrate metabolic process (GO:0005975);; Molecular Function: cation binding (GO:0043169);;	K01176|1e-155|tca:664385|AMY, amyA, malS;EC:3.2.1.1|similar to Alpha-amylase A precursor (1,4-alpha-D-glucan glucanohydrolase)	[G]	Carbohydrate transport and metabolism	Alpha amylase, C-terminal all-beta domain;; Alpha amylase, catalytic domain	Alpha-amylase OS=Tenebrio molitor (Yellow mealworm beetle) PE=1 SV=1	PREDICTED: LOW QUALITY PROTEIN: alpha-amylase-like [Tribolium castaneum]
LOC662517	1736.28	845.918	-1.01945	6.57e-10	down	[F]	Nucleotide transport and metabolism	Molecular Function: dUTP diphosphatase activity (GO:0004170);; Biological Process: dUTP metabolic process (GO:0046080);;	K01520|1e-133|tca:662517|dut, DUT;EC:3.6.1.23|similar to CG4584-PA, isoform A; K01520 dUTP pyrophosphatase [EC:3.6.1.23]	[F]	Nucleotide transport and metabolism	dUTPase	Deoxyuridine 5&apos;-triphosphate nucleotidohydrolase GN=dut OS=Dictyostelium discoideum (Slime mold) PE=3 SV=1	PREDICTED: deoxyuridine 5&apos;-triphosphate nucleotidohydrolase [Tribolium castaneum]
LOC100142185	156.097	70.4551	-1.02312	0.0221989	down	--	--	Molecular Function: serine-type endopeptidase activity (GO:0004252);; Biological Process: proteolysis (GO:0006508);;	--	--	--	Trypsin	Probable serine/threonine-protein kinase DDB_G0276461 GN=DDB_G0276461 OS=Dictyostelium discoideum (Slime mold) PE=3 SV=1	serine protease H63 [Tribolium castaneum]
LOC103312808	1448.4	680.235	-1.02383	0.00202259	down	[S]	Function unknown	Biological Process: cellular process (GO:0009987);;	--	[WT]	--	Leucine rich repeat;; Leucine rich repeats (6 copies);; Leucine Rich repeats (2 copies);; Leucine-rich repeat;; Leucine Rich Repeat	Protein slit C-product (Precursor) GN=sli OS=Drosophila melanogaster (Fruit fly) PE=1 SV=2	PREDICTED: leucine-rich repeat transmembrane neuronal protein 4-like [Tribolium castaneum]
LOC659302	24897	11919.2	-1.02462	3.44e-05	down	[O]	Posttranslational modification, protein turnover, chaperones	Molecular Function: glutathione transferase activity (GO:0004364);; Biological Process: metabolic process (GO:0008152);;	K04097|1e-151|tca:659302|HPGDS;EC:5.3.99.2 2.5.1.18|similar to CG8938-PA, isoform A; K01830 prostaglandin-H2 D-isomerase [EC:5.3.99.2]	[O]	Posttranslational modification, protein turnover, chaperones	Glutathione S-transferase, C-terminal domain;; Glutathione S-transferase, N-terminal domain;; Glutathione S-transferase, C-terminal domain;; Glutathione S-transferase, N-terminal domain	Glutathione S-transferase OS=Blattella germanica (German cockroach) PE=1 SV=3	PREDICTED: glutathione S-transferase [Tribolium castaneum]
LOC663041	342.316	162.075	-1.02577	0.000416097	down	[F]	Nucleotide transport and metabolism	Molecular Function: nucleotide binding (GO:0000166);; Cellular Component: cytoplasm (GO:0005737);; Biological Process: nucleotide metabolic process (GO:0009117);; Biological Process: deoxyribonucleoside triphosphate catabolic process (GO:0009204);; Molecular Function: metal ion binding (GO:0046872);; Molecular Function: nucleoside-triphosphate diphosphatase activity (GO:0047429);;	K01519|1e-143|tca:663041|ITPA;EC:3.6.1.-|similar to CG8891-PA; K01519 nucleoside-triphosphate pyrophosphatase [EC:3.6.1.19]	[F]	Nucleotide transport and metabolism	Ham1 family	Inosine triphosphate pyrophosphatase {ECO:0000255|HAMAP-Rule:MF_03148} GN=CPIJ019949 OS=Culex quinquefasciatus (Southern house mosquito) PE=3 SV=1	PREDICTED: inosine triphosphate pyrophosphatase [Tribolium castaneum]
LOC664219	4966.77	2365.8	-1.0291	5.9e-05	down	--	--	--	--	--	--	FAM177 family	--	PREDICTED: protein FAM177A1 [Tribolium castaneum]
LOC656363	1845.26	877.098	-1.02924	0.000100659	down	--	--	Molecular Function: guanyl-nucleotide exchange factor activity (GO:0005085);; Biological Process: positive regulation of GTPase activity (GO:0043547);;	--	[TU]	--	Mss4 protein	Guanine nucleotide exchange factor MSS4 homolog GN=CG7787 OS=Drosophila melanogaster (Fruit fly) PE=2 SV=2	PREDICTED: guanine nucleotide exchange factor MSS4 [Tribolium castaneum]
LOC656446	1845.26	877.098	-1.02924	0.000100659	down	--	--	--	K11271|0.0|tca:656446|--|similar to CG11788 CG11788-PA; K11271 sister chromatid cohesion protein DCC1	[D]	Cell cycle control, cell division, chromosome partitioning	Uncharacterized conserved protein (DUF2036)	Probable sister chromatid cohesion protein DCC1 GN=DDB_G0271400 OS=Dictyostelium discoideum (Slime mold) PE=3 SV=1	PREDICTED: sister chromatid cohesion protein DCC1 [Tribolium castaneum]
LOC658678	431.758	204.454	-1.03386	9.01e-05	down	--	--	Biological Process: metabolic process (GO:0008152);; Molecular Function: bis(5'-nucleosyl)-tetraphosphatase activity (GO:0008796);;	--	--	--	--	--	PREDICTED: p53 and DNA damage-regulated protein 1 [Tribolium castaneum]
LOC656162	2481.85	1179.94	-1.03429	2.61e-05	down	--	--	Cellular Component: ribosome (GO:0005840);;	K02907|1e-133|tca:656162|RP-L30, MRPL30, rpmD;RP-L30, MRPL30, rpmD|similar to CG7038-PA	[J]	Translation, ribosomal structure and biogenesis	Ribosomal protein L30p/L7e	--	PREDICTED: 39S ribosomal protein L30, mitochondrial [Tribolium castaneum]
LOC663173	1662.04	791.987	-1.03634	4.76e-06	down	--	--	Cellular Component: mitochondrion (GO:0005739);; Biological Process: protein transport (GO:0015031);; Molecular Function: metal ion binding (GO:0046872);;	--	[U]	Intracellular trafficking, secretion, and vesicular transport	Tim10/DDP family zinc finger	Mitochondrial import inner membrane translocase subunit Tim8 GN=Tim8 OS=Drosophila melanogaster (Fruit fly) PE=3 SV=1	PREDICTED: mitochondrial import inner membrane translocase subunit Tim8 [Tribolium castaneum]
LOC658699	17504.1	7935.59	-1.03644	0.012054	down	--	--	Molecular Function: cytochrome-c oxidase activity (GO:0004129);; Cellular Component: mitochondrial inner membrane (GO:0005743);; Biological Process: oxidation-reduction process (GO:0055114);; Biological Process: proton transmembrane transport (GO:1902600);;	K02264|1e-107|tca:658699|COX5A;COX5A|similar to Cytochrome c oxidase polypeptide Va, mitochondrial precursor; K02264 cytochrome c oxidase subunit Va [EC:1.9.3.1]	[C]	Energy production and conversion	Cytochrome c oxidase subunit Va	Cytochrome c oxidase subunit 5A, mitochondrial (Precursor) GN=CoVa OS=Drosophila melanogaster (Fruit fly) PE=1 SV=2	PREDICTED: cytochrome c oxidase subunit 5A, mitochondrial [Tribolium castaneum]
LOC656265	57502.2	27549.3	-1.03808	4.39e-08	down	[J]	Translation, ribosomal structure and biogenesis	Molecular Function: structural constituent of ribosome (GO:0003735);; Cellular Component: ribosome (GO:0005840);; Biological Process: translation (GO:0006412);;	K02873|1e-156|tca:656265|RP-L13e, RPL13;RP-L13e, RPL13|similar to CG4651-PA, isoform A; K02873 large subunit ribosomal protein L13e	[J]	Translation, ribosomal structure and biogenesis	Ribosomal protein L13e	60S ribosomal protein L13 GN=RpL13 OS=Spodoptera frugiperda (Fall armyworm) PE=2 SV=1	PREDICTED: 60S ribosomal protein L13 [Tribolium castaneum]
LOC659851	4418.13	2117.39	-1.03839	2.23e-08	down	--	--	--	K11599|2e-97|tca:659851|POMP, UMP1;POMP, UMP1|similar to proteasome maturation protein; K11599 proteasome maturation protein	[O]	Posttranslational modification, protein turnover, chaperones	Proteasome maturation factor UMP1	--	PREDICTED: proteasome maturation protein [Tribolium castaneum]
LOC660783	8859.95	4202.49	-1.03922	1.57e-05	down	[KR]	--	Molecular Function: N-acetyltransferase activity (GO:0008080);; Biological Process: metabolic process (GO:0008152);; Molecular Function: zinc ion binding (GO:0008270);;	K00621|1e-138|tca:660783|GNPNAT1, GNA1;EC:2.3.1.4|similar to CG1969-PA, isoform A; K00621 glucosamine-phosphate N-acetyltransferase [EC:2.3.1.4]	[M]	Cell wall/membrane/envelope biogenesis	Acetyltransferase (GNAT) family;; Acetyltransferase (GNAT) domain	Probable glucosamine 6-phosphate N-acetyltransferase GN=CG1969 OS=Drosophila melanogaster (Fruit fly) PE=2 SV=1	PREDICTED: LOW QUALITY PROTEIN: probable glucosamine 6-phosphate N-acetyltransferase [Tribolium castaneum]
LOC103312329	1426.78	675.608	-1.04115	1.85e-05	down	[O]	Posttranslational modification, protein turnover, chaperones	Biological Process: tRNA wobble uridine modification (GO:0002098);; Cellular Component: cytosol (GO:0005829);; Biological Process: protein urmylation (GO:0032447);; Biological Process: tRNA thio-modification (GO:0034227);;	K12161|2e-44|ssc:100154341|URM1;URM1|ubiquitin-related modifier 1 homolog; K12161 ubiquitin related modifier 1	[O]	Posttranslational modification, protein turnover, chaperones	Urm1 (Ubiquitin related modifier)	Ubiquitin-related modifier 1 homolog {ECO:0000255|HAMAP-Rule:MF_03048} OS=Bombyx mori (Silk moth) PE=3 SV=1	PREDICTED: ubiquitin-related modifier 1 [Tribolium castaneum]
Cox7c	13113.7	6075.49	-1.04136	0.00178001	down	--	--	Molecular Function: DNA binding (GO:0003677);; Molecular Function: cytochrome-c oxidase activity (GO:0004129);; Cellular Component: nucleus (GO:0005634);; Cellular Component: mitochondrial respiratory chain complex IV (GO:0005751);; Biological Process: mitochondrial electron transport, cytochrome c to oxygen (GO:0006123);; Biological Process: regulation of transcription, DNA-templated (GO:0006355…	K02272|4e-42|tca:658950|COX7C;COX7C|Cox7c, cox-c; cytochrome c oxidase subunit VIIc (EC:1.9.3.1); K02272 cytochrome c oxidase subunit VIIc [EC:1.9.3.1]	[C]	Energy production and conversion	Cytochrome c oxidase subunit VIIc	--
LOC656262	154.601	66.7931	-1.04406	0.0399334	down	--	--	Molecular Function: ion channel activity (GO:0005216);; Cellular Component: integral component of membrane (GO:0016021);; Biological Process: ion transmembrane transport (GO:0034220);;	--	[PT]	--	Ion transport protein;; Ankyrin repeats (3 copies);; Ankyrin repeats (many copies);; Ankyrin repeat;; Ankyrin repeat;; Ankyrin repeats (many copies)	Ankyrin repeat-containing protein DDB_G0279043 GN=DDB_G0279043 OS=Dictyostelium discoideum (Slime mold) PE=3 SV=1	PREDICTED: transient receptor potential cation channel subfamily V member 6 [Tribolium castaneum]
LOC664057	2275.83	1051.39	-1.04836	0.00119816	down	--	--	Cellular Component: mitochondrial inner membrane (GO:0005743);; Molecular Function: NADH dehydrogenase (ubiquinone) activity (GO:0008137);; Biological Process: ATP synthesis coupled electron transport (GO:0042773);;	K03951|2e-71|tca:664057|NDUFA7;NDUFA7|NDUFA7, CI-B14-5a; NADH dehydrogenase (ubiquinone) 1 alpha subcomplex, 7, 14.5kDa; K03951 NADH dehydrogenase (ubiquinone) 1 alpha subcomplex 7 [EC:1.6.5.3 1.6.99.3]	[C]	Energy production and conversion	NADH:ubiquinone oxidoreductase subunit B14.5a (Complex I-B14.5a)	--	PREDICTED: NADH dehydrogenase [ubiquinone] 1 alpha subcomplex subunit 7 [Tribolium castaneum]
LOC656711	7845.85	3381.05	-1.04912	0.0379433	down	--	--	Molecular Function: serine-type endopeptidase activity (GO:0004252);; Biological Process: proteolysis (GO:0006508);;	--	[E]	Amino acid transport and metabolism	Trypsin;; Domain of unknown function (DUF1986)	Chymotrypsin BI (Precursor) OS=Litopenaeus vannamei (Whiteleg shrimp) PE=1 SV=1	PREDICTED: brachyurin [Tribolium castaneum]
LOC655921	92134.1	42913.1	-1.05253	0.000174331	down	[J]	Translation, ribosomal structure and biogenesis	Molecular Function: RNA binding (GO:0003723);; Molecular Function: structural constituent of ribosome (GO:0003735);; Biological Process: translation (GO:0006412);; Cellular Component: small ribosomal subunit (GO:0015935);;	K02989|1e-149|tca:655921|RP-S5e, RPS5;RP-S5e, RPS5|similar to S5e ribosomal protein; K02989 small subunit ribosomal protein S5e	[J]	Translation, ribosomal structure and biogenesis	Ribosomal protein S7p/S5e	40S ribosomal protein S5a GN=RpS5a OS=Drosophila melanogaster (Fruit fly) PE=1 SV=1	PREDICTED: 40S ribosomal protein S5 [Tribolium castaneum]
LOC657326	16588.1	7580.25	-1.05414	0.00243616	down	--	--	Cellular Component: mitochondrial proton-transporting ATP synthase complex, coupling factor F(o) (GO:0000276);; Cellular Component: lipid droplet (GO:0005811);; Cellular Component: microtubule associated complex (GO:0005875);; Biological Process: response to oxidative stress (GO:0006979);; Biological Process: determination of adult lifespan (GO:0008340);; Molecular Function: proton-exporting ATPa…	K02138|1e-126|tca:657326|ATPeF0D, ATP5H, ATP7;ATPeF0D, ATP5H, ATP7|ATP7, ATP5H; similar to mitochondrial F0 ATP synthase D chain, putative; K02138 F-type H+-transporting ATPase subunit d [EC:3.6.3.14]	[C]	Energy production and conversion	ATP synthase D chain, mitochondrial (ATP5H)	ATP synthase subunit d, mitochondrial GN=ATPsyn-d OS=Drosophila melanogaster (Fruit fly) PE=2 SV=2	PREDICTED: ATP synthase subunit d, mitochondrial [Tribolium castaneum]
LOC103314931	1758.62	824.199	-1.05558	1.1e-05	down	[J]	Translation, ribosomal structure and biogenesis	Molecular Function: structural constituent of ribosome (GO:0003735);; Cellular Component: mitochondrial small ribosomal subunit (GO:0005763);; Biological Process: translation (GO:0006412);;	K02954|2e-50|dwi:Dwil_GK15113|RP-S14, MRPS14, rpsN;RP-S14, MRPS14, rpsN|GK15113 gene product from transcript GK15113-RA	[J]	Translation, ribosomal structure and biogenesis	Ribosomal protein S14p/S29e	Probable 40S ribosomal protein S14, mitochondrial GN=mrps-14 OS=Caenorhabditis elegans PE=3 SV=2	PREDICTED: 28S ribosomal protein S14, mitochondrial [Tribolium castaneum]
LOC103313470	400.501	182.429	-1.05873	0.00243028	down	--	--	Molecular Function: hydrolase activity, hydrolyzing O-glycosyl compounds (GO:0004553);; Biological Process: carbohydrate metabolic process (GO:0005975);;	K01183|5e-23|cqu:CpipJ_CPIJ017831|E3.2.1.14;EC:3.2.1.14|acidic mammalian chitinase	[G]	Carbohydrate transport and metabolism	Glycosyl hydrolases family 18	Probable chitinase 3 (Precursor) GN=Cht3 OS=Drosophila melanogaster (Fruit fly) PE=2 SV=2	PREDICTED: chitinase-3-like protein 1 [Tribolium castaneum]
LOC664058	71185.3	33623.4	-1.05906	1.09e-08	down	[J]	Translation, ribosomal structure and biogenesis	Molecular Function: structural constituent of ribosome (GO:0003735);; Molecular Function: ATP binding (GO:0005524);; Biological Process: translation (GO:0006412);; Cellular Component: cytosolic small ribosomal subunit (GO:0022627);;	K02975|3e-79|tca:664058|RP-S25e, RPS25;RP-S25e, RPS25|similar to CG6684-PA, isoform A; K02975 small subunit ribosomal protein S25e	[J]	Translation, ribosomal structure and biogenesis	S25 ribosomal protein	40S ribosomal protein S25 GN=RpS25 OS=Spodoptera frugiperda (Fall armyworm) PE=3 SV=1	PREDICTED: 40S ribosomal protein S25 [Tribolium castaneum]
Akh1	273.789	122.888	-1.05943	0.00605854	down	--	--	Molecular Function: hormone activity (GO:0005179);; Cellular Component: extracellular region (GO:0005576);;	--	--	--	Adipokinetic hormone	Hypertrehalosaemic hormone precursor-related peptide (Precursor) OS=Blaberus discoidalis (Tropical cockroach) PE=1 SV=1	adipokinetic hormone 1 precursor [Tribolium castaneum]
LOC664284	5759.94	2704.41	-1.06119	4.85e-07	down	--	--	Molecular Function: translation elongation factor activity (GO:0003746);; Cellular Component: polytene chromosome interband (GO:0005705);; Biological Process: translational elongation (GO:0006414);; Biological Process: ubiquitin-dependent protein catabolic process (GO:0006511);; Biological Process: imaginal disc-derived wing vein specification (GO:0007474);; Cellular Component: Cul2-RING ubiquiti…	K03872|2e-81|tca:664284|TCEB1;TCEB1|similar to CG9291-PB, isoform B; K03872 transcription elongation factor B, polypeptide 1	[K]	Transcription	Skp1 family, tetramerisation domain	Transcription elongation factor B polypeptide 1 GN=tceb1 OS=Dictyostelium discoideum (Slime mold) PE=3 SV=1	PREDICTED: transcription elongation factor B polypeptide 1 [Tribolium castaneum]
LOC661732	2917.77	1361.1	-1.06524	3.91e-06	down	[J]	Translation, ribosomal structure and biogenesis	Molecular Function: structural constituent of ribosome (GO:0003735);; Cellular Component: mitochondrial large ribosomal subunit (GO:0005762);; Biological Process: translation (GO:0006412);;	K02867|1e-137|tca:661732|RP-L11, MRPL11, rplK;RP-L11, MRPL11, rplK|similar to CG3351-PA	[J]	Translation, ribosomal structure and biogenesis	Ribosomal protein L11, N-terminal domain;; Ribosomal protein L11, RNA binding domain	39S ribosomal protein L11, mitochondrial (Precursor) GN=mRpL11 OS=Drosophila melanogaster (Fruit fly) PE=1 SV=1	PREDICTED: 39S ribosomal protein L11, mitochondrial [Tribolium castaneum]
LOC664410	122.432	52.0834	-1.06823	0.0304464	down	--	--	Molecular Function: odorant binding (GO:0005549);;	--	--	--	PBP/GOBP family	B1 protein (Precursor; Fragment) OS=Tenebrio molitor (Yellow mealworm beetle) PE=2 SV=1	PREDICTED: B1 protein [Tribolium castaneum]
Ndufs5	5938.94	2712.26	-1.06893	0.00057177	down	--	--	--	K03938|8e-70|tca:662710|NDUFS5;NDUFS5|Ndufs5; NADH dehydrogenase (ubiquinone) Fe-S protein 5, 15kDa (NADH-coenzyme Q reductase); K03938 NADH dehydrogenase (ubiquinone) Fe-S protein 5 [EC:1.6.5.3 1.6.99.3]	[C]	Energy production and conversion	NADH:ubiquinone oxidoreductase, NDUFS5-15kDa	--	NADH dehydrogenase (ubiquinone) Fe-S protein 5, 15kDa (NADH-coenzyme Q reductase) [Tribolium castaneum]
LOC655421	8404.72	3835.75	-1.06972	0.000577215	down	--	--	Molecular Function: binding (GO:0005488);;	K11353|1e-110|tca:655421|NDUFA13;NDUFA13|Ndufa13, GRIM-19; NADH dehydrogenase (ubiquinone) 1 alpha subcomplex, 13; K11353 NADH dehydrogenase (ubiquinone) 1 alpha subcomplex 13 [EC:1.6.5.3 1.6.99.3]	[CD]	--	GRIM-19 protein	NADH dehydrogenase [ubiquinone] 1 alpha subcomplex subunit 13 GN=ndufa13 OS=Dictyostelium discoideum (Slime mold) PE=3 SV=1	PREDICTED: NADH dehydrogenase [ubiquinone] 1 alpha subcomplex subunit 13 [Tribolium castaneum]
LOC659032	1814.21	840.953	-1.0717	6.25e-06	down	[J]	Translation, ribosomal structure and biogenesis	Cellular Component: exosome (RNase complex) (GO:0000178);; Molecular Function: RNA binding (GO:0003723);;	K03681|1e-159|tca:659032|RRP40, EXOSC3;RRP40, EXOSC3|similar to exosome component 3; K03681 exosome complex component RRP40	[J]	Translation, ribosomal structure and biogenesis	KH domain	Putative exosome complex component rrp40 GN=exosc3 OS=Dictyostelium discoideum (Slime mold) PE=3 SV=1	PREDICTED: exosome complex component RRP40 [Tribolium castaneum]
LOC662445	46118.2	21527	-1.07176	1.09e-07	down	[J]	Translation, ribosomal structure and biogenesis	Molecular Function: structural constituent of ribosome (GO:0003735);; Cellular Component: ribosome (GO:0005840);; Biological Process: translation (GO:0006412);; Molecular Function: rRNA binding (GO:0019843);;	K02964|1e-107|tca:662445|RP-S18e, RPS18;RP-S18e, RPS18|RpS18; ribosomal protein S18; K02964 small subunit ribosomal protein S18e	[J]	Translation, ribosomal structure and biogenesis	Ribosomal protein S13/S18	40S ribosomal protein S18 GN=RpS18 OS=Spodoptera frugiperda (Fall armyworm) PE=2 SV=1	PREDICTED: 40S ribosomal protein S18 [Tribolium castaneum]
LOC660843	22864.2	10445.1	-1.07473	0.000239554	down	--	--	Cellular Component: mitochondrial proton-transporting ATP synthase complex, coupling factor F(o) (GO:0000276);; Cellular Component: lipid droplet (GO:0005811);; Molecular Function: proton-exporting ATPase activity, phosphorylative mechanism (GO:0008553);; Biological Process: proton transmembrane transport (GO:0015992);; Biological Process: lateral inhibition (GO:0046331);;	K02130|2e-78|tca:660843|ATPeF0F, ATP5J2;ATPeF0F, ATP5J2|Atp5j2, ATPF; ATP synthase, H+ transporting, mitochondrial F0 complex, subunit F2; K02130 F-type H+-transporting ATPase subunit f [EC:3.6.3.14]	[C]	Energy production and conversion	Mitochondrial F1F0-ATP synthase, subunit f	Putative ATP synthase subunit f, mitochondrial GN=CG4692 OS=Drosophila melanogaster (Fruit fly) PE=1 SV=1	PREDICTED: putative ATP synthase subunit f, mitochondrial [Tribolium castaneum]
LOC663013	33167.2	15323.7	-1.07785	3.87e-06	down	[J]	Translation, ribosomal structure and biogenesis	Molecular Function: structural constituent of ribosome (GO:0003735);; Cellular Component: ribosome (GO:0005840);; Biological Process: translation (GO:0006412);;	K02889|1e-113|tca:663013|RP-L21e, RPL21;RP-L21e, RPL21|similar to CG12775-PA; K02889 large subunit ribosomal protein L21e	[J]	Translation, ribosomal structure and biogenesis	Ribosomal protein L21e	60S ribosomal protein L21 (Fragment) GN=RPL21 OS=Pyura stolonifera (Sea squirt) PE=2 SV=2	PREDICTED: 60S ribosomal protein L21 [Tribolium castaneum]
Ctlp-6c	14891.8	6686.64	-1.07832	0.00176297	down	[O]	Posttranslational modification, protein turnover, chaperones	Molecular Function: serine-type endopeptidase activity (GO:0004252);; Biological Process: proteolysis (GO:0006508);;	--	[E]	Amino acid transport and metabolism	Trypsin	Chymotrypsin-1 (Precursor) GN=CHYM1 OS=Anopheles gambiae (African malaria mosquito) PE=1 SV=3	chymotrypsin-like proteinase 6C precursor [Tribolium castaneum]
LOC662966	148.795	62.4894	-1.07904	0.0322576	down	--	--	Molecular Function: actin binding (GO:0003779);;	K10454|0.0|tca:662966|--|similar to CG15097-PB, isoform B; K10454 kelch-like protein 17 (actinfilin)	[TR]	--	Kelch motif;; Kelch motif;; BTB And C-terminal Kelch;; BTB/POZ domain;; Galactose oxidase, central domain;; Galactose oxidase, central domain;; Kelch motif;; Kelch motif	Kelch-like protein diablo {ECO:0000250|UniProtKB:Q9VUU5} OS=Drosophila mojavensis (Fruit fly) PE=3 SV=1	PREDICTED: kelch-like protein 17 [Tribolium castaneum]
LOC661991	25957.9	11389.1	-1.08023	0.00804405	down	--	--	Molecular Function: serine-type endopeptidase activity (GO:0004252);; Biological Process: proteolysis (GO:0006508);;	--	[E]	Amino acid transport and metabolism	Trypsin;; Domain of unknown function (DUF1986)	Chymotrypsin BI (Precursor) OS=Litopenaeus vannamei (Whiteleg shrimp) PE=1 SV=1	PREDICTED: brachyurin [Tribolium castaneum]
LOC662028	25957.9	11389.1	-1.08023	0.00804405	down	--	--	Molecular Function: serine-type endopeptidase activity (GO:0004252);; Biological Process: proteolysis (GO:0006508);;	--	[E]	Amino acid transport and metabolism	Trypsin;; Domain of unknown function (DUF1986);; Trypsin-like peptidase domain	Chymotrypsin BI (Precursor) OS=Litopenaeus vannamei (Whiteleg shrimp) PE=1 SV=1	PREDICTED: coagulation factor IX [Tribolium castaneum]
LOC662484	6487.23	2982.56	-1.08102	1.02e-05	down	[FGR]	--	Molecular Function: catalytic activity (GO:0003824);; Biological Process: metabolic process (GO:0008152);;	--	[T]	Signal transduction mechanisms	HIT domain;; Scavenger mRNA decapping enzyme C-term binding	Histidine triad nucleotide-binding protein 1 GN=hint-1 OS=Caenorhabditis elegans PE=3 SV=1	PREDICTED: histidine triad nucleotide-binding protein 1 [Tribolium castaneum]
LOC664251	3355.09	1549.52	-1.08136	1.04e-06	down	[K]	Transcription	Molecular Function: DNA binding (GO:0003677);; Molecular Function: DNA-directed 5'-3' RNA polymerase activity (GO:0003899);; Cellular Component: DNA-directed RNA polymerase II, core complex (GO:0005665);; Biological Process: transcription, DNA-templated (GO:0006351);;	K03014|2e-93|tca:664251|RPB6, POLR2F;RPB6, POLR2F|similar to CG1163-PA; K03014 DNA-directed RNA polymerases I, II, and III subunit RPABC2	[K]	Transcription	RNA polymerase Rpb6	DNA-directed RNA polymerases I, II, and III subunit RPABC2 GN=RpII18 OS=Drosophila melanogaster (Fruit fly) PE=2 SV=1	PREDICTED: DNA-directed RNA polymerases I, II, and III subunit RPABC2 [Tribolium castaneum]
LOC662628	2080.82	951.24	-1.08515	2.24e-05	down	--	--	Molecular Function: zinc ion binding (GO:0008270);;	--	[O]	Posttranslational modification, protein turnover, chaperones	Ring finger domain;; Zinc finger, C3HC4 type (RING finger);; RING-H2 zinc finger domain;; RING-like zinc finger;; Zinc finger, C3HC4 type (RING finger);; RING-type zinc-finger;; Anaphase-promoting complex subunit 11 RING-H2 finger	E3 ubiquitin-protein ligase RNF181 homolog GN=CG7694 OS=Drosophila melanogaster (Fruit fly) PE=2 SV=1	PREDICTED: E3 ubiquitin-protein ligase RNF181 [Tribolium castaneum]
LOC103314709	2730.99	1235.35	-1.08754	0.00021064	down	--	--	--	--	--	--	--	Diuretic hormone class 2 (Precursor) GN=Dh31 OS=Drosophila melanogaster (Fruit fly) PE=3 SV=1	PREDICTED: diuretic hormone class 2 isoform X3 [Tribolium castaneum]
LOC664328	1207	552.939	-1.09162	1.12e-06	down	[OC]	--	Biological Process: rRNA modification (GO:0000154);; Molecular Function: rRNA (adenine-N6,N6-)-dimethyltransferase activity (GO:0000179);; Biological Process: mRNA splicing, via spliceosome (GO:0000398);; Cellular Component: U5 snRNP (GO:0005682);; Biological Process: mitotic spindle organization (GO:0007052);; Biological Process: mitotic cell cycle (GO:0007067);; Biological Process: neurogenesis…	K12859|1e-104|tca:664328|TXNL4A, DIB1;TXNL4A, DIB1|Txnl4a, dim1; thioredoxin-like 4A; K12859 U5 snRNP protein, DIM1 family	[AD]	--	Mitosis protein DIM1;; Thioredoxin	Thioredoxin-like protein 4A homolog GN=txnl4a OS=Dictyostelium discoideum (Slime mold) PE=3 SV=4	PREDICTED: thioredoxin-like protein 4A [Tribolium castaneum]
LOC658214	2389.23	1095.42	-1.09185	6.64e-07	down	[E]	Amino acid transport and metabolism	Molecular Function: lactoylglutathione lyase activity (GO:0004462);; Biological Process: metabolic process (GO:0008152);; Molecular Function: metal ion binding (GO:0046872);;	K01759|1e-139|tca:658214|GLO1, gloA;EC:4.4.1.5|similar to CG1707-PA; K01759 lactoylglutathione lyase [EC:4.4.1.5]	[G]	Carbohydrate transport and metabolism	Glyoxalase/Bleomycin resistance protein/Dioxygenase superfamily;; Glyoxalase/Bleomycin resistance protein/Dioxygenase superfamily	--	PREDICTED: lactoylglutathione lyase [Tribolium castaneum]
LOC662794	4043.13	1820.65	-1.09362	0.000202878	down	--	--	Biological Process: ganglioside catabolic process (GO:0006689);; Molecular Function: enzyme activator activity (GO:0008047);; Biological Process: positive regulation of catalytic activity (GO:0043085);;	K12383|1e-102|tca:662794|GM2A;GM2A|similar to GM2 ganglioside activator protein; K12383 ganglioside GM2 activator	--	--	ML domain	--	PREDICTED: ganglioside GM2 activator [Tribolium castaneum]
LOC657256	1025.46	465.505	-1.09516	1.92e-05	down	--	--	Cellular Component: membrane (GO:0016020);; Biological Process: intracellular signal transduction (GO:0035556);;	--	[OUT]	--	Cornichon protein	Protein cornichon homolog 1 {ECO:0000312|WormBase:T09E8.3} OS=Caenorhabditis elegans PE=1 SV=2	PREDICTED: protein cornichon homolog 4 [Tribolium castaneum]
LOC664283	591.87	262.659	-1.09578	0.00118767	down	[O]	Posttranslational modification, protein turnover, chaperones	Molecular Function: electron transfer activity (GO:0009055);; Molecular Function: protein disulfide oxidoreductase activity (GO:0015035);; Biological Process: cell redox homeostasis (GO:0045454);; Biological Process: oxidation-reduction process (GO:0055114);;	K07390|7e-76|tca:664283|--|similar to CG14407-PA; K07390 monothiol glutaredoxin	[O]	Posttranslational modification, protein turnover, chaperones	Glutaredoxin	Glutaredoxin-3 homolog GN=glrx3 OS=Dictyostelium discoideum (Slime mold) PE=3 SV=1	PREDICTED: glutaredoxin-related protein 5, mitochondrial [Tribolium castaneum]
LOC655715	482.297	218.559	-1.10055	7.64e-06	down	[K]	Transcription	Molecular Function: nucleic acid binding (GO:0003676);; Molecular Function: DNA-directed 5'-3' RNA polymerase activity (GO:0003899);; Cellular Component: DNA-directed RNA polymerase I complex (GO:0005736);; Biological Process: transcription by RNA polymerase I (GO:0006360);; Molecular Function: zinc ion binding (GO:0008270);;	K03000|5e-94|tca:655715|RPA12, ZNRD1;RPA12, ZNRD1|similar to RpI12 CG13418-PA; K03000 DNA-directed RNA polymerase I subunit RPA12	[K]	Transcription	Transcription factor S-II (TFIIS)	--	PREDICTED: DNA-directed RNA polymerase I subunit RPA12 [Tribolium castaneum]
LOC663048	2300.47	1019.27	-1.10268	0.000754976	down	[O]	Posttranslational modification, protein turnover, chaperones	Molecular Function: glutathione transferase activity (GO:0004364);; Biological Process: metabolic process (GO:0008152);;	K00799|1e-160|tca:663048|GST, gst;EC:2.5.1.18|similar to Glutathione S-transferase D5 (DmGST24)	[O]	Posttranslational modification, protein turnover, chaperones	Glutathione S-transferase, N-terminal domain;; Glutathione S-transferase, N-terminal domain;; Glutathione S-transferase, C-terminal domain;; Glutathione S-transferase, C-terminal domain;; Glutathione S-transferase, N-terminal domain;; Glutathione S-transferase, C-terminal domain	Glutathione S-transferase 1, isoform D GN=GstD1 OS=Anopheles gambiae (African malaria mosquito) PE=1 SV=1	PREDICTED: glutathione S-transferase 1, isoform D [Tribolium castaneum]
LOC659917	149.384	65.9689	-1.10558	0.000692899	down	--	--	Molecular Function: protein dimerization activity (GO:0046983);;	--	[K]	Transcription	Helix-loop-helix DNA-binding domain	Helix-loop-helix protein 13 OS=Caenorhabditis elegans PE=2 SV=1	PREDICTED: helix-loop-helix protein 13 [Tribolium castaneum]
LOC654958	44691	20300.4	-1.10761	1.4e-07	down	--	--	Molecular Function: transporter activity (GO:0005215);; Biological Process: transport (GO:0006810);; Molecular Function: lipid binding (GO:0008289);;	--	[I]	Lipid transport and metabolism	Lipocalin / cytosolic fatty-acid binding protein family;; Lipocalin / cytosolic fatty-acid binding protein family	Fatty acid-binding protein, muscle OS=Schistocerca gregaria (Desert locust) PE=1 SV=2	cellular FABP-like protein isoform 1 precursor [Tribolium castaneum]
Pmp1-b	3896.11	1760.16	-1.10909	1.83e-06	down	--	--	Cellular Component: extracellular region (GO:0005576);; Biological Process: chitin metabolic process (GO:0006030);; Molecular Function: chitin binding (GO:0008061);;	--	--	--	Chitin binding Peritrophin-A domain	--	peritrophic matrix protein 1-B precursor [Tribolium castaneum]
LOC103313857	2554.2	1155.59	-1.10971	7.16e-07	down	[J]	Translation, ribosomal structure and biogenesis	Biological Process: RNA phosphodiester bond hydrolysis (GO:0090501);;	K03540|9e-23|ame:724659|RPR2, RPP21;EC:3.1.26.5|similar to ribonuclease P 21kDa subunit; K03540 ribonuclease P protein subunit RPR2 [EC:3.1.26.5]	[A]	RNA processing and modification	RNAse P Rpr2/Rpp21/SNM1 subunit domain	--	PREDICTED: ribonuclease P protein subunit rpr2-like [Tribolium castaneum]
LOC663168	1208.31	518.334	-1.11037	0.00620137	down	--	--	Molecular Function: DNA-binding transcription factor activity (GO:0003700);; Molecular Function: steroid hormone receptor activity (GO:0003707);; Cellular Component: nucleus (GO:0005634);; Biological Process: regulation of transcription, DNA-templated (GO:0006355);; Molecular Function: zinc ion binding (GO:0008270);; Biological Process: steroid hormone mediated signaling pathway (GO:0043401);; Mo…	K09185|0.0|tca:663168|--|similar to Hormone receptor 4 (dHR4); K09185 nuclear receptor subfamily 6 group A	[T]	Signal transduction mechanisms	Zinc finger, C4 type (two domains);; Ligand-binding domain of nuclear hormone receptor	Hormone receptor 4 GN=Hr4 OS=Drosophila melanogaster (Fruit fly) PE=1 SV=4	HR4 [Tribolium castaneum]
LOC660937	4068.68	1829.19	-1.11085	7.91e-06	down	--	--	--	--	[K]	Transcription	Ankyrin repeats (3 copies);; Ankyrin repeats (many copies);; Ankyrin repeats (many copies);; Ankyrin repeat;; Ankyrin repeat	Myotrophin homolog GN=mtpn OS=Dictyostelium discoideum (Slime mold) PE=3 SV=1	PREDICTED: myotrophin [Tribolium castaneum]
LOC660748	50603.2	22961.4	-1.11099	4.39e-08	down	[J]	Translation, ribosomal structure and biogenesis	Molecular Function: structural constituent of ribosome (GO:0003735);; Biological Process: translation (GO:0006412);; Cellular Component: large ribosomal subunit (GO:0015934);;	K02898|1e-101|tca:660748|RP-L26e, RPL26;RP-L26e, RPL26|similar to CG6846-PA; K02898 large subunit ribosomal protein L26e	[J]	Translation, ribosomal structure and biogenesis	Ribosomal proteins L26 eukaryotic, L24P archaeal;; KOW motif	60S ribosomal protein L26 GN=RPL26 OS=Littorina littorea (Common periwinkle) PE=2 SV=1	PREDICTED: 60S ribosomal protein L26 [Tribolium castaneum]
LOC664596	121566	51815	-1.11475	0.00683348	down	--	--	Molecular Function: odorant binding (GO:0005549);;	--	--	--	PBP/GOBP family	B1 protein (Precursor; Fragment) OS=Tenebrio molitor (Yellow mealworm beetle) PE=2 SV=1	PREDICTED: B1 protein [Tribolium castaneum]
LOC655331	6014.14	2469.84	-1.11543	0.0230124	down	[O]	Posttranslational modification, protein turnover, chaperones	Molecular Function: glutathione transferase activity (GO:0004364);; Biological Process: metabolic process (GO:0008152);;	K00799|1e-157|tca:655331|GST, gst;EC:2.5.1.18|similar to CG17530-PA; K00799 glutathione S-transferase [EC:2.5.1.18]	[O]	Posttranslational modification, protein turnover, chaperones	Glutathione S-transferase, N-terminal domain;; Glutathione S-transferase, N-terminal domain;; Glutathione S-transferase, N-terminal domain;; Glutathione S-transferase, C-terminal domain;; Glutathione S-transferase, C-terminal domain	Glutathione S-transferase 1 GN=GST1 OS=Manduca sexta (Tobacco hawkmoth) PE=2 SV=1	PREDICTED: glutathione S-transferase 1 [Tribolium castaneum]
LOC657566	573.899	259.551	-1.11662	2.59e-08	down	--	--	Cellular Component: SAGA complex (GO:0000124);; Molecular Function: transcription coactivator activity (GO:0003713);; Cellular Component: nuclear pore (GO:0005643);; Biological Process: transcription elongation from RNA polymerase II promoter (GO:0006368);; Biological Process: mRNA export from nucleus (GO:0006406);; Biological Process: protein transport (GO:0015031);; Biological Process: histone …	K11368|9e-67|tca:657566|--|similar to Enhancer of yellow 2 transcription factor homolog; K11368 enhancer of yellow 2 transcription factor	[K]	Transcription	Transcription factor e(y)2	Enhancer of yellow 2 transcription factor {ECO:0000255|HAMAP-Rule:MF_03046} OS=Drosophila simulans (Fruit fly) PE=3 SV=1	PREDICTED: transcription and mRNA export factor ENY2 [Tribolium castaneum]
LOC655019	102.563	40.7103	-1.11683	0.0401634	down	[B]	Chromatin structure and dynamics	Cellular Component: nucleosome (GO:0000786);; Molecular Function: DNA binding (GO:0003677);; Cellular Component: nucleus (GO:0005634);; Cellular Component: lipid droplet (GO:0005811);; Biological Process: nucleosome assembly (GO:0006334);; Biological Process: defense response to bacterium (GO:0042742);; Molecular Function: protein heterodimerization activity (GO:0046982);; Biological Process: cen…	K11251|8e-82|tca:655019|H2A;H2A|similar to His2A:CG31618 CG31618-PA; K11251 histone H2A	[B]	Chromatin structure and dynamics	C-terminus of histone H2A;; Core histone H2A/H2B/H3/H4;; Histone-like transcription factor (CBF/NF-Y) and archaeal histone	Histone H2A GN=His2A OS=Tigriopus californicus (Marine copepod) PE=3 SV=2	PREDICTED: histone H2A [Tribolium castaneum]
LOC103314687	2047.25	929.562	-1.11692	1.44e-10	down	--	--	Biological Process: vesicle-mediated transport (GO:0016192);;	--	[P]	Inorganic ion transport and metabolism	Got1/Sft2-like family	Probable Golgi transport protein 1 GN=F41C3.4 OS=Caenorhabditis elegans PE=3 SV=2	PREDICTED: vesicle transport protein GOT1B isoform X2 [Tribolium castaneum]
LOC103313880	1915.21	859.982	-1.11926	6.8e-07	down	[O]	Posttranslational modification, protein turnover, chaperones	Molecular Function: serine-type endopeptidase activity (GO:0004252);; Biological Process: proteolysis (GO:0006508);;	--	[E]	Amino acid transport and metabolism	Trypsin	Collagenase (Precursor) OS=Hypoderma lineatum (Early cattle grub) PE=1 SV=3	PREDICTED: collagenase-like [Tribolium castaneum]
LOC662265	57539.7	25956.8	-1.11963	2.67e-08	down	[J]	Translation, ribosomal structure and biogenesis	Molecular Function: structural constituent of ribosome (GO:0003735);; Molecular Function: translation initiation factor activity (GO:0003743);; Biological Process: translational initiation (GO:0006413);; Cellular Component: small ribosomal subunit (GO:0015935);;	K02969|4e-83|tca:662265|RP-S20e, RPS20;RP-S20e, RPS20|similar to CG15693-PA; K02969 small subunit ribosomal protein S20e	[J]	Translation, ribosomal structure and biogenesis	Ribosomal protein S10p/S20e	40S ribosomal protein S20 GN=RpS20 OS=Drosophila melanogaster (Fruit fly) PE=1 SV=1	PREDICTED: 40S ribosomal protein S20 [Tribolium castaneum]
LOC658751	2781.87	1246.29	-1.12083	1.21e-06	down	--	--	Molecular Function: protein phosphatase inhibitor activity (GO:0004864);; Biological Process: mitotic spindle organization (GO:0007052);; Biological Process: regulation of mitotic nuclear division (GO:0007088);; Biological Process: response to nutrient (GO:0007584);; Molecular Function: sulfonylurea receptor binding (GO:0017098);; Biological Process: water homeostasis (GO:0030104);; Biological Pr…	--	[TU]	--	cAMP-regulated phosphoprotein/endosulfine conserved region	--	PREDICTED: alpha-endosulfine [Tribolium castaneum]
LOC661704	4485.92	1811.89	-1.12265	0.0271966	down	--	--	Molecular Function: serine-type endopeptidase activity (GO:0004252);; Biological Process: proteolysis (GO:0006508);;	--	[E]	Amino acid transport and metabolism	Trypsin;; Trypsin-like peptidase domain;; Domain of unknown function (DUF1986)	Trypsin-7 (Precursor) GN=TRYP7 OS=Anopheles gambiae (African malaria mosquito) PE=2 SV=2	PREDICTED: transmembrane protease serine 9-like [Tribolium castaneum]
LOC658175	346.273	152.302	-1.12563	9.92e-05	down	[B]	Chromatin structure and dynamics	Cellular Component: nucleosome (GO:0000786);; Molecular Function: DNA binding (GO:0003677);; Cellular Component: nucleus (GO:0005634);; Molecular Function: protein heterodimerization activity (GO:0046982);;	K11253|9e-92|cqu:CpipJ_CPIJ015009|H3;H3|histone H3.3 type 2; K11253 histone H3	[B]	Chromatin structure and dynamics	Core histone H2A/H2B/H3/H4	Histone H3 OS=Urechis caupo (Innkeeper worm) PE=1 SV=2	histone H3.3 type 2 [Culex quinquefasciatus]
LOC663017	1260.53	549.6	-1.12565	0.00048593	down	[K]	Transcription	Biological Process: mRNA splicing, via spliceosome (GO:0000398);; Cellular Component: spliceosomal complex (GO:0005681);; Cellular Component: U6 snRNP (GO:0005688);;	K12625|9e-51|tca:663017|LSM6;LSM6|similar to CG9344-PA; K12625 U6 snRNA-associated Sm-like protein LSm6	[A]	RNA processing and modification	LSM domain	Probable U6 snRNA-associated Sm-like protein LSm6 GN=lsm6 OS=Dictyostelium discoideum (Slime mold) PE=3 SV=1	PREDICTED: U6 snRNA-associated Sm-like protein LSm6 [Tribolium castaneum]
LOC100142111	1013.97	442.728	-1.1297	0.000236186	down	[T]	Signal transduction mechanisms	Cellular Component: extracellular region (GO:0005576);; Biological Process: metabolic process (GO:0008152);; Molecular Function: carboxylic ester hydrolase activity (GO:0052689);;	K05527|5e-73|tca:100142111|--|similar to BolA protein, putative; K05527 BolA protein	[T]	Signal transduction mechanisms	BolA-like protein	BolA-like protein DDB_G0274169 GN=DDB_G0274169 OS=Dictyostelium discoideum (Slime mold) PE=3 SV=1	PREDICTED: bolA-like protein DDB_G0274169 [Tribolium castaneum]
LOC664318	346.504	151.696	-1.12974	0.000128931	down	[B]	Chromatin structure and dynamics	Cellular Component: nucleosome (GO:0000786);; Molecular Function: DNA binding (GO:0003677);; Cellular Component: nucleus (GO:0005634);; Molecular Function: protein heterodimerization activity (GO:0046982);;	K11253|9e-92|cqu:CpipJ_CPIJ015009|H3;H3|histone H3.3 type 2; K11253 histone H3	[B]	Chromatin structure and dynamics	Core histone H2A/H2B/H3/H4	Histone H3 OS=Urechis caupo (Innkeeper worm) PE=1 SV=2	histone H3.3 type 2 [Culex quinquefasciatus]
LOC662454	922.642	404.853	-1.13169	7.05e-05	down	--	--	Molecular Function: catalytic activity (GO:0003824);; Biological Process: metabolic process (GO:0008152);;	--	--	--	SAM domain (Sterile alpha motif);; SAM domain (Sterile alpha motif);; Sterile alpha motif (SAM)/Pointed domain	Protein aveugle GN=ave OS=Drosophila melanogaster (Fruit fly) PE=1 SV=1	PREDICTED: protein aveugle [Tribolium castaneum]
LOC100142452	6171.59	2522.77	-1.13235	0.016487	down	--	--	Molecular Function: transporter activity (GO:0005215);; Cellular Component: intracellular (GO:0005622);; Biological Process: transport (GO:0006810);;	--	[I]	Lipid transport and metabolism	CRAL/TRIO domain	--	PREDICTED: alpha-tocopherol transfer protein-like [Tribolium castaneum]
LOC100142248	6171.59	2522.77	-1.13235	0.016487	down	--	--	Molecular Function: organic cyclic compound binding (GO:0097159);; Molecular Function: heterocyclic compound binding (GO:1901363);;	K07253|2e-83|tca:100142248|MIF;EC:5.3.2.1|similar to macrophage migration inhibitory factor	[V]	Defense mechanisms	Macrophage migration inhibitory factor (MIF)	Macrophage migration inhibitory factor homolog OS=Trichinella spiralis (Trichina worm) PE=1 SV=2	PREDICTED: macrophage migration inhibitory factor homolog [Tribolium castaneum]
LOC658181	1962.46	858.745	-1.13244	0.000116964	down	--	--	--	--	--	--	--	--	PREDICTED: receptor-binding cancer antigen expressed on SiSo cells [Tribolium castaneum]
LOC660705	36519.4	16294.1	-1.1333	4.62e-08	down	[J]	Translation, ribosomal structure and biogenesis	Molecular Function: structural constituent of ribosome (GO:0003735);; Cellular Component: ribosome (GO:0005840);; Biological Process: translation (GO:0006412);;	K02920|1e-73|tca:660705|RP-L36e, RPL36;RP-L36e, RPL36|similar to ribosomal protein L36e; K02920 large subunit ribosomal protein L36e	[J]	Translation, ribosomal structure and biogenesis	Ribosomal protein L36e	60S ribosomal protein L36 GN=RpL36 OS=Drosophila melanogaster (Fruit fly) PE=1 SV=1	PREDICTED: 60S ribosomal protein L36 [Tribolium castaneum]
LOC663499	1406.08	620.245	-1.1345	9.93e-06	down	--	--	Cellular Component: integral component of membrane (GO:0016021);;	--	--	--	Eukaryotic cytochrome b561	--	PREDICTED: cytochrome b561 domain-containing protein 1 [Tribolium castaneum]
LOC663477	1406.08	620.245	-1.1345	9.93e-06	down	--	--	Cellular Component: integral component of membrane (GO:0016021);;	--	--	--	Eukaryotic cytochrome b561	--	PREDICTED: cytochrome b561 domain-containing protein 2 [Tribolium castaneum]
LOC660720	929.518	397.509	-1.13555	0.00154396	down	--	--	Cellular Component: mitochondrial membrane (GO:0031966);;	--	--	--	Cytochrome c oxidase assembly protein COX16	--	PREDICTED: cytochrome c oxidase assembly protein COX16 homolog, mitochondrial [Tribolium castaneum]
Csp1	1362.55	554.576	-1.13792	0.0159598	down	--	--	Biological Process: metabolic process (GO:0008152);; Molecular Function: hydrolase activity, acting on glycosyl bonds (GO:0016798);;	--	--	--	Insect pheromone-binding family, A10/OS-D	Ejaculatory bulb-specific protein 3 (Precursor) GN=PebIII OS=Drosophila melanogaster (Fruit fly) PE=1 SV=2	PREDICTED: chemosensory protein 1 isoform X1 [Tribolium castaneum]
LOC661067	703.505	286.797	-1.14006	0.0142936	down	[Q]	Secondary metabolites biosynthesis, transport and catabolism	Molecular Function: monooxygenase activity (GO:0004497);; Molecular Function: iron ion binding (GO:0005506);; Molecular Function: oxidoreductase activity, acting on paired donors, with incorporation or reduction of molecular oxygen (GO:0016705);; Molecular Function: heme binding (GO:0020037);; Biological Process: oxidation-reduction process (GO:0055114);;	--	[Q]	Secondary metabolites biosynthesis, transport and catabolism	Cytochrome P450	Cytochrome P450 9e2 GN=CYP9E2 OS=Blattella germanica (German cockroach) PE=2 SV=1	PREDICTED: cytochrome P450 9e2-like [Tribolium castaneum]
Csp5	4743.09	2052.27	-1.14174	0.000225852	down	--	--	--	--	--	--	Insect pheromone-binding family, A10/OS-D	Ejaculatory bulb-specific protein 3 (Precursor) GN=PebIII OS=Drosophila melanogaster (Fruit fly) PE=1 SV=2	chemosensory protein 5 precursor [Tribolium castaneum]
Cpap3-d1	2073.16	822.983	-1.14291	0.0246817	down	--	--	Cellular Component: extracellular region (GO:0005576);; Biological Process: chitin metabolic process (GO:0006030);; Molecular Function: chitin binding (GO:0008061);;	--	--	--	Chitin binding Peritrophin-A domain	Peritrophin-1 (Precursor) GN=Aper1 OS=Anopheles gambiae (African malaria mosquito) PE=2 SV=2	cuticular protein analogous to peritrophins 3-D1 precursor [Tribolium castaneum]
LOC103313382	378.256	156.186	-1.14391	0.00778885	down	--	--	--	--	--	--	UPF0767 family	--	PREDICTED: small integral membrane protein 12-A [Tribolium castaneum]
LOC660995	4477.3	1912.85	-1.1453	0.000793659	down	[K]	Transcription	Biological Process: mRNA splicing, via spliceosome (GO:0000398);; Cellular Component: U6 snRNP (GO:0005688);; Molecular Function: transferase activity (GO:0016740);; Cellular Component: precatalytic spliceosome (GO:0071011);;	K12627|2e-62|tca:660995|LSM8;LSM8|similar to CG2021-PA; K12627 U6 snRNA-associated Sm-like protein LSm8	[A]	RNA processing and modification	LSM domain	Probable U6 snRNA-associated Sm-like protein LSm8 GN=lsm8 OS=Dictyostelium discoideum (Slime mold) PE=3 SV=1	PREDICTED: U6 snRNA-associated Sm-like protein LSm8 [Tribolium castaneum]
LOC654955	360.421	156.111	-1.14765	5.74e-05	down	[B]	Chromatin structure and dynamics	Cellular Component: nucleosome (GO:0000786);; Molecular Function: DNA binding (GO:0003677);; Cellular Component: nucleus (GO:0005634);; Molecular Function: protein heterodimerization activity (GO:0046982);;	K11253|7e-92|cqu:CpipJ_CPIJ015009|H3;H3|histone H3.3 type 2; K11253 histone H3	[B]	Chromatin structure and dynamics	Core histone H2A/H2B/H3/H4	Histone H3 OS=Urechis caupo (Innkeeper worm) PE=1 SV=2	histone H3.3 type 2 [Culex quinquefasciatus]
LOC103313240	878.03	366.428	-1.15096	0.00333893	down	--	--	--	--	--	--	Domain of unknown function (DUF4500)	--	PREDICTED: small integral membrane protein 8 [Tribolium castaneum]
LOC663894	7438.17	3277.44	-1.15227	1.11e-08	down	[C]	Energy production and conversion	Cellular Component: vacuolar proton-transporting V-type ATPase, V1 domain (GO:0000221);; Biological Process: ATP hydrolysis coupled proton transport (GO:0015991);; Cellular Component: plasma membrane proton-transporting V-type ATPase complex (GO:0033181);; Molecular Function: proton-transporting ATPase activity, rotational mechanism (GO:0046961);;	K02151|4e-85|tca:663894|ATPeV1F, ATP6S14;ATPeV1F, ATP6S14|similar to CG8210-PA; K02151 V-type H+-transporting ATPase subunit F [EC:3.6.3.14]	[C]	Energy production and conversion	ATP synthase (F/14-kDa) subunit	V-type proton ATPase subunit F GN=VHA14 OS=Manduca sexta (Tobacco hawkmoth) PE=2 SV=1	PREDICTED: V-type proton ATPase subunit F [Tribolium castaneum]
LOC656105	3098.67	1358.65	-1.15272	2.6e-07	down	--	--	Molecular Function: isomerase activity (GO:0016853);; Molecular Function: organic cyclic compound binding (GO:0097159);; Molecular Function: heterocyclic compound binding (GO:1901363);;	K07253|1e-84|tca:656105|MIF;EC:5.3.2.1|similar to Macrophage migration inhibitory factor (MIF) (Phenylpyruvate tautomerase) (Glutathione-binding 13 kDa protein); K07253 phenylpyruvate tautomerase [EC:5.3.2.1]	[V]	Defense mechanisms	Macrophage migration inhibitory factor (MIF)	Macrophage migration inhibitory factor homolog OS=Trichinella spiralis (Trichina worm) PE=1 SV=2	PREDICTED: macrophage migration inhibitory factor homolog [Tribolium castaneum]
LOC100142010	1970.02	819.073	-1.15494	0.00348411	down	--	--	Molecular Function: transferase activity (GO:0016740);;	--	--	--	Haemolymph juvenile hormone binding protein (JHBP)	Circadian clock-controlled protein (Precursor) GN=anon-3B1.2 OS=Drosophila melanogaster (Fruit fly) PE=2 SV=2	PREDICTED: protein takeout-like [Tribolium castaneum]
LOC661185	66045	27745.1	-1.15617	0.00157978	down	[J]	Translation, ribosomal structure and biogenesis	Molecular Function: structural constituent of ribosome (GO:0003735);; Cellular Component: ribosome (GO:0005840);; Biological Process: translational elongation (GO:0006414);;	K02942|6e-72|tca:661185|RP-LP1, RPLP1;RP-LP1, RPLP1|similar to 60S acidic ribosomal protein P1 (RP21C) (Acidic ribosomal protein RPA2); K02942 large subunit ribosomal protein LP1	[J]	Translation, ribosomal structure and biogenesis	60s Acidic ribosomal protein	60S acidic ribosomal protein P1 GN=RpLP1 OS=Drosophila melanogaster (Fruit fly) PE=1 SV=2	PREDICTED: 60S acidic ribosomal protein P1 [Tribolium castaneum]
LOC655811	15193.9	6273.67	-1.1587	0.00414847	down	[O]	Posttranslational modification, protein turnover, chaperones	Molecular Function: serine-type endopeptidase activity (GO:0004252);; Biological Process: proteolysis (GO:0006508);;	--	[E]	Amino acid transport and metabolism	Trypsin	Chymotrypsin BII (Precursor) OS=Litopenaeus vannamei (Whiteleg shrimp) PE=1 SV=1	PREDICTED: brachyurin-like [Tribolium castaneum]
LOC663628	3079.87	1323.58	-1.15904	5.47e-05	down	[E]	Amino acid transport and metabolism	Molecular Function: pyrroline-5-carboxylate reductase activity (GO:0004735);; Biological Process: proline biosynthetic process (GO:0006561);; Biological Process: oxidation-reduction process (GO:0055114);;	K00286|0.0|tca:663628|proC;EC:1.5.1.2|similar to CG6009-PA; K00286 pyrroline-5-carboxylate reductase [EC:1.5.1.2]	[E]	Amino acid transport and metabolism	Pyrroline-5-carboxylate reductase dimerisation;; NADP oxidoreductase coenzyme F420-dependent;; NAD binding domain of 6-phosphogluconate dehydrogenase	Putative pyrroline-5-carboxylate reductase GN=F55G1.9 OS=Caenorhabditis elegans PE=3 SV=1	PREDICTED: pyrroline-5-carboxylate reductase [Tribolium castaneum]
LOC656245	2119.97	919.48	-1.15945	3.84e-06	down	[U]	Intracellular trafficking, secretion, and vesicular transport	Molecular Function: carbonate dehydratase activity (GO:0004089);; Biological Process: SRP-dependent cotranslational protein targeting to membrane (GO:0006614);; Biological Process: one-carbon metabolic process (GO:0006730);; Molecular Function: zinc ion binding (GO:0008270);; Molecular Function: 7S RNA binding (GO:0008312);; Cellular Component: signal recognition particle (GO:0048500);;	K03105|1e-108|tca:656245|SRP19;SRP19|similar to CG4457-PA; K03105 signal recognition particle subunit SRP19	[U]	Intracellular trafficking, secretion, and vesicular transport	SRP19 protein	Signal recognition particle 19 kDa protein GN=Srp19 OS=Drosophila melanogaster (Fruit fly) PE=2 SV=2	PREDICTED: signal recognition particle 19 kDa protein [Tribolium castaneum]
LOC657279	3279.19	1411.26	-1.16019	3.15e-05	down	--	--	Cellular Component: mitochondrial ribosome (GO:0005761);;	--	--	--	Mitochondrial ribosome protein 63	--	PREDICTED: ribosomal protein 63, mitochondrial [Tribolium castaneum]
LOC661802	54039.2	20003.1	-1.16058	0.0461731	down	--	--	Molecular Function: serine-type endopeptidase activity (GO:0004252);; Biological Process: proteolysis (GO:0006508);;	--	[E]	Amino acid transport and metabolism	Trypsin;; Trypsin-like peptidase domain;; Domain of unknown function (DUF1986)	Chymotrypsin BI (Precursor) OS=Litopenaeus vannamei (Whiteleg shrimp) PE=1 SV=1	PREDICTED: brachyurin [Tribolium castaneum]
LOC107398053	54039.2	20003.1	-1.16058	0.0461731	down	--	--	--	--	--	--	--	--	gustatory receptor 36 [Tribolium castaneum]
LOC659242	1160.37	500.853	-1.16089	1.13e-05	down	[O]	Posttranslational modification, protein turnover, chaperones	Molecular Function: peroxidase activity (GO:0004601);; Molecular Function: peroxiredoxin activity (GO:0051920);; Biological Process: oxidation-reduction process (GO:0055114);;	K11188|1e-160|tca:659242|PRDX6;EC:1.11.1.7 1.11.1.15 3.1.1.-|similar to 1-Cys peroxiredoxin; K11188 peroxiredoxin 6, 1-Cys peroxiredoxin [EC:1.11.1.7 1.11.1.15 3.1.1.-]	[O]	Posttranslational modification, protein turnover, chaperones	AhpC/TSA family;; Redoxin;; C-terminal domain of 1-Cys peroxiredoxin	Putative peroxiredoxin GN=TSA OS=Onchocerca volvulus PE=2 SV=1	PREDICTED: peroxiredoxin-6 [Tribolium castaneum]
LOC656977	384.948	148.87	-1.16133	0.026799	down	--	--	Biological Process: fatty acid biosynthetic process (GO:0006633);; Cellular Component: integral component of membrane (GO:0016021);; Molecular Function: transferase activity (GO:0016740);;	--	[I]	Lipid transport and metabolism	GNS1/SUR4 family	Elongation of very long chain fatty acids protein AAEL008004 GN=AAEL008004 OS=Aedes aegypti (Yellowfever mosquito) PE=2 SV=2	PREDICTED: elongation of very long chain fatty acids protein AAEL008004-like [Tribolium castaneum]
LOC655756	8074.57	3517.09	-1.16341	1.13e-07	down	[B]	Chromatin structure and dynamics	Cellular Component: nucleosome (GO:0000786);; Molecular Function: DNA binding (GO:0003677);; Cellular Component: nucleus (GO:0005634);; Molecular Function: protein heterodimerization activity (GO:0046982);;	K11251|2e-92|tca:655756|H2A;H2A|similar to H2A histone family, member X; K11251 histone H2A	[B]	Chromatin structure and dynamics	C-terminus of histone H2A;; Core histone H2A/H2B/H3/H4;; Histone-like transcription factor (CBF/NF-Y) and archaeal histone	Histone H2A GN=His2A OS=Tigriopus californicus (Marine copepod) PE=3 SV=2	PREDICTED: histone H2A [Tribolium castaneum]
LOC100141891	4338.42	1904.35	-1.16341	9.9e-11	down	--	--	--	--	--	--	--	Uncharacterized proline-rich protein (Fragment) OS=Owenia fusiformis PE=4 SV=1	PREDICTED: glycine-rich RNA-binding protein blt801-like [Tribolium castaneum]
LOC100142234	806.974	338.144	-1.16532	0.000988176	down	[J]	Translation, ribosomal structure and biogenesis	Cellular Component: nucleoplasm (GO:0005654);; Biological Process: cellular response to starvation (GO:0009267);; Biological Process: neurogenesis (GO:0022008);; Molecular Function: snoRNA binding (GO:0030515);; Biological Process: rRNA pseudouridine synthesis (GO:0031118);; Cellular Component: box H/ACA snoRNP complex (GO:0031429);;	K11128|1e-165|tca:100142234|GAR1, NOLA1;GAR1, NOLA1|similar to CG4038 CG4038-PA; K11128 H/ACA ribonucleoprotein complex subunit 1	[J]	Translation, ribosomal structure and biogenesis	Gar1/Naf1 RNA binding region	Probable H/ACA ribonucleoprotein complex subunit 1 GN=CG4038 OS=Drosophila melanogaster (Fruit fly) PE=1 SV=1	PREDICTED: H/ACA ribonucleoprotein complex subunit 1 [Tribolium castaneum]
LOC657737	13784	5781.95	-1.16603	0.000842808	down	--	--	Cellular Component: mitochondrial proton-transporting ATP synthase complex, coupling factor F(o) (GO:0000276);; Molecular Function: proton transmembrane transporter activity (GO:0015078);; Biological Process: ATP synthesis coupled proton transport (GO:0015986);;	K02131|1e-72|tca:657737|ATPeF0F6, ATP5J;ATPeF0F6, ATP5J|similar to mitochondrial ATP synthase coupling factor 6; K02131 F-type H+-transporting ATPase subunit 6 [EC:3.6.3.14]	[C]	Energy production and conversion	Mitochondrial ATP synthase coupling factor 6	ATP synthase-coupling factor 6, mitochondrial (Precursor) GN=ATPsyn-Cf6 OS=Drosophila melanogaster (Fruit fly) PE=3 SV=1	PREDICTED: ATP synthase-coupling factor 6, mitochondrial [Tribolium castaneum]
LOC664540	4187.46	1776.99	-1.16787	0.000154826	down	[C]	Energy production and conversion	Molecular Function: iron ion binding (GO:0005506);; Biological Process: iron-sulfur cluster assembly (GO:0016226);; Molecular Function: iron-sulfur cluster binding (GO:0051536);;	--	[C]	Energy production and conversion	NifU-like N terminal domain	--	PREDICTED: iron-sulfur cluster assembly enzyme ISCU, mitochondrial [Tribolium castaneum]
LOC656930	31616.8	13700.3	-1.17218	4.38e-08	down	[O]	Posttranslational modification, protein turnover, chaperones	Molecular Function: structural constituent of ribosome (GO:0003735);; Cellular Component: microtubule associated complex (GO:0005875);; Biological Process: translation (GO:0006412);; Biological Process: ubiquitin-dependent protein catabolic process (GO:0006511);; Biological Process: protein ubiquitination (GO:0016567);; Cellular Component: cytosolic large ribosomal subunit (GO:0022625);; Molecula…	K02927|5e-91|tca:656930|RP-L40e, RPL40;RP-L40e, RPL40|similar to CG2960-PA; K02927 large subunit ribosomal protein L40e	[J]	Translation, ribosomal structure and biogenesis	Ubiquitin family;; Ribosomal L40e family;; Ubiquitin-2 like Rad60 SUMO-like;; Ubiquitin-like domain	60S ribosomal protein L40 (Precursor) GN=RpL40 OS=Drosophila melanogaster (Fruit fly) PE=1 SV=2	PREDICTED: ubiquitin-60S ribosomal protein L40 [Tribolium castaneum]
LOC655973	1519.6	660.052	-1.17418	1.4e-09	down	[O]	Posttranslational modification, protein turnover, chaperones	--	--	[OR]	--	Ubiquitin family	60S ribosomal protein L40 (Precursor) OS=Acanthamoeba castellanii (Amoeba) PE=2 SV=2	PREDICTED: ubiquitin-like protein 4B [Tribolium castaneum]
MSTRG.5399	115.473	41.6629	-1.17517	0.0488015	down	--	--	--	--	--	--	--	Salivary glue protein Sgs-3 OS=Drosophila yakuba OX=7245 GN=Sgs3 PE=2 SV=3	--
LOC658262	11580.4	4972.41	-1.18072	2.31e-07	down	--	--	Cellular Component: extracellular region (GO:0005576);; Biological Process: negative regulation of peptidase activity (GO:0010466);; Molecular Function: peptidase inhibitor activity (GO:0030414);;	--	--	--	--	--	PREDICTED: WAP, Kazal, immunoglobulin, Kunitz and NTR domain-containing protein [Tribolium castaneum]
LOC664113	2166.79	929.79	-1.1829	1.14e-07	down	--	--	Cellular Component: axonemal dynein complex (GO:0005858);; Biological Process: microtubule-based movement (GO:0007018);; Biological Process: mushroom body development (GO:0016319);; Molecular Function: ATPase activity, coupled (GO:0042623);; Biological Process: dendrite morphogenesis (GO:0048813);;	K10419|5e-56|dvi:Dvir_GJ20372|--|GJ20372 gene product from transcript GJ20372-RA; K10419 dynein light chain roadblock-type	[DN]	--	Roadblock/LC7 domain;; Ragulator complex protein LAMTOR5	--	PREDICTED: dynein light chain roadblock-type 2 [Tribolium castaneum]
LOC656612	18658.6	7447.89	-1.18388	0.0065402	down	--	--	Molecular Function: structural constituent of ribosome (GO:0003735);; Molecular Function: cytochrome-c oxidase activity (GO:0004129);; Cellular Component: mitochondrial respiratory chain complex IV (GO:0005751);; Cellular Component: lipid droplet (GO:0005811);; Cellular Component: ribosome (GO:0005840);; Biological Process: mitochondrial electron transport, cytochrome c to oxygen (GO:0006123);; B…	K02265|1e-87|tca:656612|COX5B;COX5B|similar to AGAP008724-PA; K02265 cytochrome c oxidase subunit Vb [EC:1.9.3.1]	[C]	Energy production and conversion	Cytochrome c oxidase subunit Vb	--	PREDICTED: cytochrome c oxidase subunit 5B, mitochondrial [Tribolium castaneum]
LOC658481	4755.27	1784.34	-1.18758	0.0262522	down	--	--	Cellular Component: extracellular region (GO:0005576);; Biological Process: lipid metabolic process (GO:0006629);; Molecular Function: phosphatidylcholine 1-acylhydrolase activity (GO:0008970);;	--	--	--	Lipase	Phospholipase A1 (Precursor) OS=Polybia paulista (Neotropical social wasp) PE=1 SV=1	PREDICTED: inactive pancreatic lipase-related protein 1 [Tribolium castaneum]
LOC656890	586.026	222.632	-1.1937	0.0192081	down	--	--	Molecular Function: catalytic activity (GO:0003824);; Biological Process: metabolic process (GO:0008152);;	--	[I]	Lipid transport and metabolism	AMP-binding enzyme;; AMP-binding enzyme C-terminal domain	Luciferin 4-monooxygenase OS=Photuris pennsylvanica (Pennsylvania firefly) PE=2 SV=2	PREDICTED: luciferin 4-monooxygenase-like, partial [Tribolium castaneum]
LOC655660	154.43	62.4538	-1.20453	0.00116543	down	[RTKL]	--	Biological Process: nematode larval development (GO:0002119);; Molecular Function: cAMP-dependent protein kinase activity (GO:0004691);; Molecular Function: ATP binding (GO:0005524);; Cellular Component: cAMP-dependent protein kinase complex (GO:0005952);; Biological Process: protein phosphorylation (GO:0006468);; Biological Process: oviposition (GO:0018991);; Biological Process: positive regulat…	K04345|0.0|tca:655660|PKA;EC:2.7.11.11|similar to protein KINase family member (kin-1)	[T]	Signal transduction mechanisms	Protein kinase domain;; Protein tyrosine kinase;; Kinase-like	cAMP-dependent protein kinase catalytic subunit GN=Pka-C1 OS=Drosophila melanogaster (Fruit fly) PE=1 SV=3	PREDICTED: cAMP-dependent protein kinase catalytic subunit beta-like [Tribolium castaneum]
LOC661254	16906.2	7019.57	-1.20742	1.98e-05	down	--	--	Molecular Function: serine-type endopeptidase activity (GO:0004252);; Biological Process: proteolysis (GO:0006508);;	--	[E]	Amino acid transport and metabolism	Trypsin;; Domain of unknown function (DUF1986)	Trypsin-3 (Precursor) GN=TRYP3 OS=Anopheles gambiae (African malaria mosquito) PE=2 SV=5	PREDICTED: chymotrypsin-1 [Tribolium castaneum]
LOC103313951	23215.2	9732.83	-1.21295	1.46e-07	down	[O]	Posttranslational modification, protein turnover, chaperones	Molecular Function: electron transfer activity (GO:0009055);; Molecular Function: protein disulfide oxidoreductase activity (GO:0015035);; Biological Process: cell redox homeostasis (GO:0045454);; Biological Process: oxidation-reduction process (GO:0055114);;	K03676|7e-63|tca:662745|--|similar to CG7975-PA; K03676 glutaredoxin 3	[O]	Posttranslational modification, protein turnover, chaperones	tRNA-splicing endonuclease subunit sen54 N-term;; tRNA intron endonuclease, N-terminal domain;; Glutaredoxin	Glutaredoxin GN=grxA OS=Dictyostelium discoideum (Slime mold) PE=2 SV=1	PREDICTED: tRNA-splicing endonuclease subunit Sen54-like [Tribolium castaneum]
LOC100141964	11837.6	4062.77	-1.21421	0.0452415	down	--	--	--	--	--	--	--	Uncharacterized transmembrane protein DDB_G0289901 (Precursor) GN=DDB_G0289901 OS=Dictyostelium discoideum (Slime mold) PE=3 SV=1	PREDICTED: loricrin-like [Tribolium castaneum]
LOC655163	3075.18	1291.63	-1.21605	9.65e-09	down	--	--	Molecular Function: dolichyl-diphosphooligosaccharide-protein glycotransferase activity (GO:0004579);; Cellular Component: plasma membrane (GO:0005886);; Biological Process: protein glycosylation (GO:0006486);; Cellular Component: oligosaccharyltransferase complex (GO:0008250);; Cellular Component: integral component of membrane (GO:0016021);; Biological Process: negative regulation of apoptotic …	K12668|6e-78|tca:655163|OST2, DAD1;OST2, DAD1|similar to CG13393-PA; K12668 oligosaccharyltransferase complex subunit epsilon	[DO]	--	DAD family	Dolichyl-diphosphooligosaccharide--protein glycosyltransferase subunit DAD1 GN=l(2)k12914 OS=Drosophila melanogaster (Fruit fly) PE=3 SV=1	PREDICTED: dolichyl-diphosphooligosaccharide--protein glycosyltransferase subunit DAD1 [Tribolium castaneum]
LOC657523	49415.8	20954.6	-1.21922	3.71e-16	down	[J]	Translation, ribosomal structure and biogenesis	Molecular Function: structural constituent of ribosome (GO:0003735);; Cellular Component: ribosome (GO:0005840);; Biological Process: translation (GO:0006412);;	K02901|7e-96|tca:657523|RP-L27e, RPL27;RP-L27e, RPL27|similar to Ribosomal protein L27 CG4759-PA; K02901 large subunit ribosomal protein L27e	[J]	Translation, ribosomal structure and biogenesis	Ribosomal L27e protein family;; KOW motif	60S ribosomal protein L27 GN=rpl-27 OS=Caenorhabditis elegans PE=2 SV=1	PREDICTED: 60S ribosomal protein L27 [Tribolium castaneum]
LOC103314084	1145.08	469.67	-1.21933	3.24e-05	down	--	--	Molecular Function: zinc ion binding (GO:0008270);;	--	[O]	Posttranslational modification, protein turnover, chaperones	Ring finger domain;; Zinc finger, C3HC4 type (RING finger);; RING-type zinc-finger;; Zinc finger, C3HC4 type (RING finger);; Zinc finger, C3HC4 type (RING finger);; Anaphase-promoting complex subunit 11 RING-H2 finger	E3 ubiquitin-protein ligase Topors GN=Topors OS=Drosophila melanogaster (Fruit fly) PE=1 SV=1	PREDICTED: E3 ubiquitin-protein ligase RNF181-like [Tribolium castaneum]
LOC658207	3668.71	1428.11	-1.22269	0.00377025	down	[TZDR]	--	Molecular Function: calcium ion binding (GO:0005509);;	--	[T]	Signal transduction mechanisms	EF-hand domain pair;; EF hand;; EF-hand domain;; EF-hand domain pair	Calmodulin OS=Stylonychia lemnae PE=3 SV=2	PREDICTED: calmodulin [Tribolium castaneum]
LOC664570	3513.52	1396.28	-1.22269	0.00116121	down	[RTKL]	--	Molecular Function: calmodulin-dependent protein kinase activity (GO:0004683);; Molecular Function: ATP binding (GO:0005524);; Biological Process: protein phosphorylation (GO:0006468);;	K08811|1e-162|ame:412041|--|similar to CG14305-PA, isoform A; K08811 testis-specific serine kinase [EC:2.7.11.1]	[T]	Signal transduction mechanisms	Protein kinase domain;; Protein tyrosine kinase;; Kinase-like	Serine/threonine-protein kinase par-1 {ECO:0000250|UniProtKB:Q9TW45, ECO:0000312|EMBL:CAP25402.1} GN=par-1 OS=Caenorhabditis briggsae PE=3 SV=1	PREDICTED: testis-specific serine/threonine-protein kinase 1-like [Tribolium castaneum]
LOC664572	3513.52	1396.28	-1.22269	0.00116121	down	[K]	Transcription	Molecular Function: DNA binding (GO:0003677);; Molecular Function: DNA-directed 5'-3' RNA polymerase activity (GO:0003899);; Cellular Component: DNA-directed RNA polymerase I complex (GO:0005736);; Cellular Component: microtubule associated complex (GO:0005875);; Biological Process: transcription, DNA-templated (GO:0006351);; Molecular Function: protein dimerization activity (GO:0046983);;	K03020|5e-73|tca:664572|RPC19, POLR1D;RPC19, POLR1D|similar to CG10685-PA; K03020 DNA-directed RNA polymerases I and III subunit RPAC2	[K]	Transcription	RNA polymerase Rpb3/Rpb11 dimerisation domain;; RNA polymerase Rpb3/Rpb11 dimerisation domain	Probable DNA-directed RNA polymerases I and III subunit RPAC2 GN=l(2)37Cg OS=Drosophila melanogaster (Fruit fly) PE=3 SV=1	PREDICTED: probable DNA-directed RNA polymerases I and III subunit RPAC2 [Tribolium castaneum]
LOC661516	5331.22	1928.14	-1.22562	0.0228844	down	[J]	Translation, ribosomal structure and biogenesis	Biological Process: protein folding (GO:0006457);; Biological Process: negative regulation of translation (GO:0017148);; Molecular Function: deaminase activity (GO:0019239);;	--	[J]	Translation, ribosomal structure and biogenesis	Endoribonuclease L-PSP	RutC family protein C23G10.2 GN=C23G10.2 OS=Caenorhabditis elegans PE=3 SV=3	PREDICTED: ribonuclease UK114 [Tribolium castaneum]
LOC661916	69259.1	29161.5	-1.22748	5.96e-15	down	[J]	Translation, ribosomal structure and biogenesis	Biological Process: mitotic spindle elongation (GO:0000022);; Cellular Component: nuclear chromosome (GO:0000228);; Molecular Function: RNA binding (GO:0003723);; Molecular Function: structural constituent of ribosome (GO:0003735);; Cellular Component: nucleolus (GO:0005730);; Biological Process: translation (GO:0006412);; Cellular Component: cytosolic small ribosomal subunit (GO:0022627);;	K02958|1e-104|tca:661916|RP-S15e, RPS15;RP-S15e, RPS15|similar to CG8332-PA, isoform A; K02958 small subunit ribosomal protein S15e	[J]	Translation, ribosomal structure and biogenesis	Ribosomal protein S19	40S ribosomal protein S15 OS=Caenorhabditis elegans PE=1 SV=3	PREDICTED: 40S ribosomal protein S15 [Tribolium castaneum]
LOC660591	2000.75	778.015	-1.2297	0.002899	down	[M]	Cell wall/membrane/envelope biogenesis	--	--	--	--	Selenoprotein SelK_SelG	Glycine-rich selenoprotein GN=SelG OS=Drosophila melanogaster (Fruit fly) PE=2 SV=2	PREDICTED: glycine-rich selenoprotein-like [Tribolium castaneum]
LOC655087	2419.15	949.605	-1.2314	0.00158903	down	--	--	--	--	[D]	Cell cycle control, cell division, chromosome partitioning	Electron transfer DM13;; DOMON domain	Protein Skeletor, isoforms B/C (Precursor) GN=Skeletor OS=Drosophila melanogaster (Fruit fly) PE=1 SV=2	protein Skeletor, isoforms B/C precursor [Tribolium castaneum]
LOC662689	11866.3	4940.48	-1.23232	6.64e-10	down	--	--	Cellular Component: cytoplasm (GO:0005737);; Molecular Function: glycolipid transporter activity (GO:0017089);; Biological Process: glycolipid transport (GO:0046836);; Molecular Function: glycolipid binding (GO:0051861);;	--	[G]	Carbohydrate transport and metabolism	Glycolipid transfer protein (GLTP)	--	PREDICTED: glycolipid transfer protein [Tribolium castaneum]
LOC103313511	758.866	260.213	-1.23542	0.0356554	down	--	--	--	--	--	--	--	Ctenidin-1 {ECO:0000303|PubMed:20369272} (Precursor) OS=Cupiennius salei (American wandering spider) PE=1 SV=1	PREDICTED: keratin-3, type I cytoskeletal 51 kDa-like [Tribolium castaneum]
LOC103314872	356.678	138.845	-1.23677	0.00183303	down	--	--	Cellular Component: mitochondrion (GO:0005739);; Biological Process: protein transport (GO:0015031);; Biological Process: cellular response to hypoxia (GO:0071456);;	--	[U]	Intracellular trafficking, secretion, and vesicular transport	Tim10/DDP family zinc finger	Mitochondrial import inner membrane translocase subunit Tim10B GN=Tim9b OS=Drosophila melanogaster (Fruit fly) PE=3 SV=1	PREDICTED: mitochondrial import inner membrane translocase subunit Tim10B [Tribolium castaneum]
LOC659112	59142.5	24463.1	-1.24369	8.41e-11	down	[J]	Translation, ribosomal structure and biogenesis	Molecular Function: structural constituent of ribosome (GO:0003735);; Cellular Component: ribosome (GO:0005840);; Biological Process: translation (GO:0006412);;	K02915|2e-78|tca:659112|RP-L34e, RPL34;RP-L34e, RPL34|similar to CG9354-PA, isoform A; K02915 large subunit ribosomal protein L34e	[J]	Translation, ribosomal structure and biogenesis	Ribosomal protein L34e	60S ribosomal protein L34 GN=RpL34 OS=Aedes albopictus (Asian tiger mosquito) PE=2 SV=2	PREDICTED: 60S ribosomal protein L34 [Tribolium castaneum]
LOC655875	2434.73	927.474	-1.24384	0.0039313	down	--	--	Cellular Component: mitochondrial intermembrane space (GO:0005758);; Biological Process: copper ion transport (GO:0006825);; Molecular Function: copper chaperone activity (GO:0016531);;	K02260|5e-46|tca:655875|COX17;COX17|similar to Cytochrome c oxidase copper chaperone; K02260 cytochrome c oxidase subunit XVII assembly protein	[O]	Posttranslational modification, protein turnover, chaperones	Cytochrome C oxidase copper chaperone (COX17)	Cytochrome c oxidase copper chaperone GN=cox17 OS=Dictyostelium discoideum (Slime mold) PE=3 SV=1	PREDICTED: cytochrome c oxidase copper chaperone [Tribolium castaneum]
LOC656170	16293.5	6194.39	-1.25424	0.00279302	down	--	--	Molecular Function: zinc ion binding (GO:0008270);;	--	[TZ]	--	LIM domain	LIM domain-containing protein C GN=limC OS=Dictyostelium discoideum (Slime mold) PE=2 SV=1	PREDICTED: cysteine-rich protein 1 [Tribolium castaneum]
LOC100142421	77.6681	29.7716	-1.25546	0.00163678	down	--	--	Cellular Component: plasma membrane (GO:0005886);; Cellular Component: integral component of membrane (GO:0016021);; Molecular Function: heme binding (GO:0020037);; Biological Process: sensory perception of taste (GO:0050909);;	--	[C]	Energy production and conversion	Cytochrome b5-like Heme/Steroid binding domain	Cytochrome b5 GN=Cyt-b5 OS=Musca domestica (House fly) PE=1 SV=1	PREDICTED: cytochrome b5-like isoform X2 [Tribolium castaneum]
LOC103314537	3345.15	1151.53	-1.26507	0.0226557	down	[Q]	Secondary metabolites biosynthesis, transport and catabolism	Molecular Function: monooxygenase activity (GO:0004497);; Molecular Function: iron ion binding (GO:0005506);; Molecular Function: oxidoreductase activity, acting on paired donors, with incorporation or reduction of molecular oxygen (GO:0016705);; Molecular Function: heme binding (GO:0020037);; Biological Process: oxidation-reduction process (GO:0055114);;	--	[Q]	Secondary metabolites biosynthesis, transport and catabolism	Cytochrome P450	Probable cytochrome P450 28a5 GN=Cyp28a5 OS=Drosophila melanogaster (Fruit fly) PE=2 SV=1	PREDICTED: probable cytochrome P450 28a5 [Tribolium castaneum]
LOC103313277	77.8571	26.3477	-1.27512	0.0226557	down	--	--	Molecular Function: neuropeptide hormone activity (GO:0005184);; Cellular Component: extracellular region (GO:0005576);; Biological Process: potassium ion transport (GO:0006813);; Biological Process: regulation of smooth muscle contraction (GO:0006940);; Biological Process: positive regulation of cytosolic calcium ion concentration (GO:0007204);; Biological Process: neuropeptide signaling pathway…	--	--	--	Sulfakinin family	Drosulfakinin-2 {ECO:0000303|PubMed:17632121} (Precursor) OS=Drosophila simulans (Fruit fly) PE=3 SV=2	PREDICTED: drosulfakinins [Tribolium castaneum]
LOC103313820	1332.59	514.141	-1.27591	0.00024371	down	[C]	Energy production and conversion	Molecular Function: acylphosphatase activity (GO:0003998);; Biological Process: metabolic process (GO:0008152);;	K01512|1e-39|aag:AaeL_AAEL008369|acyP;EC:3.6.1.7|acylphosphatase, putative ; K01512 acylphosphatase [EC:3.6.1.7]	[C]	Energy production and conversion	Acylphosphatase	Acylphosphatase-2 OS=Drosophila melanogaster (Fruit fly) PE=1 SV=1	PREDICTED: acylphosphatase-1-like [Tribolium castaneum]
LOC656660	1414.33	546.837	-1.27597	0.000197595	down	[S]	Function unknown	Molecular Function: structural molecule activity (GO:0005198);; Biological Process: iron-sulfur cluster assembly (GO:0016226);; Molecular Function: iron-sulfur cluster binding (GO:0051536);;	K13628|2e-87|tca:656660|--|similar to conserved hypothetical protein; K13628 iron-sulfur cluster assembly protein	[P]	Inorganic ion transport and metabolism	Iron-sulphur cluster biosynthesis	Iron-sulfur cluster assembly 1 homolog, mitochondrial (Precursor) GN=isca1 OS=Dictyostelium discoideum (Slime mold) PE=3 SV=1	PREDICTED: iron-sulfur cluster assembly 1 homolog, mitochondrial [Tribolium castaneum]
LOC662634	154.322	53.2271	-1.28048	0.0170877	down	--	--	--	K04638|0.0|tca:662634|IFT57, HIPPI, ESRRBL1;IFT57, HIPPI, ESRRBL1|similar to estrogen-related receptor beta like 1; K04638 estrogen-related receptor beta like 1	[T]	Signal transduction mechanisms	Intra-flagellar transport protein 57	Intraflagellar transport protein che-13 GN=che-13 OS=Caenorhabditis elegans PE=2 SV=2	PREDICTED: intraflagellar transport protein 57 homolog [Tribolium castaneum]
LOC656279	9667.98	3795.39	-1.28134	8.7e-06	down	--	--	Molecular Function: cytochrome-c oxidase activity (GO:0004129);; Molecular Function: hydrolase activity (GO:0016787);; Biological Process: proton transmembrane transport (GO:1902600);;	K02268|8e-56|tca:656279|COX6C;COX6C|cox-b; similar to Cytochrome c oxidase polypeptide VIc precursor; K02268 cytochrome c oxidase subunit VIc [EC:1.9.3.1]	--	--	Cytochrome c oxidase subunit VIc	--	PREDICTED: cytochrome c oxidase subunit 6C [Tribolium castaneum]
MSTRG.1649	709.326	281.063	-1.28535	1.56e-07	down	--	--	--	--	--	--	Mitotic-spindle organizing gamma-tubulin ring associated	--	Mitotic-spindle organizing protein 1-like Protein [Tribolium castaneum]
LOC660800	2903.78	1147.2	-1.28565	5.06e-07	down	--	--	Cellular Component: mitochondrion (GO:0005739);; Biological Process: protein transport (GO:0015031);; Molecular Function: metal ion binding (GO:0046872);;	--	[U]	Intracellular trafficking, secretion, and vesicular transport	Tim10/DDP family zinc finger	Mitochondrial import inner membrane translocase subunit Tim13 GN=Tim13 OS=Drosophila melanogaster (Fruit fly) PE=3 SV=1	PREDICTED: mitochondrial import inner membrane translocase subunit Tim13 [Tribolium castaneum]
LOC662198	306.079	119.537	-1.2857	1.04e-05	down	--	--	Molecular Function: solute:proton antiporter activity (GO:0015299);; Cellular Component: integral component of membrane (GO:0016021);; Biological Process: proton transmembrane transport (GO:1902600);;	--	[P]	Inorganic ion transport and metabolism	Sodium/hydrogen exchanger family;; Cyclic nucleotide-binding domain	Na(+)/H(+) exchanger protein 7 {ECO:0000303|PubMed:18291648} OS=Caenorhabditis elegans PE=1 SV=1	PREDICTED: sodium/hydrogen exchanger 10-like [Tribolium castaneum]
LOC103315181	1239.82	485.69	-1.29168	1.72e-06	down	--	--	Molecular Function: structural constituent of ribosome (GO:0003735);; Cellular Component: mitochondrial large ribosomal subunit (GO:0005762);; Biological Process: translation (GO:0006412);;	K02913|9e-27|dan:Dana_GF21473|RP-L33, MRPL33, rpmG;RP-L33, MRPL33, rpmG|GF21473 gene product from transcript GF21473-RA	--	--	Ribosomal protein L33	39S ribosomal protein L33, mitochondrial GN=mRpL33 OS=Drosophila melanogaster (Fruit fly) PE=3 SV=2	PREDICTED: 39S ribosomal protein L33, mitochondrial [Tribolium castaneum]
LOC656723	732.678	285.212	-1.29748	2.38e-06	down	--	--	Molecular Function: kinase activity (GO:0016301);; Biological Process: phosphorylation (GO:0016310);; Biological Process: regulation of TOR signaling (GO:0032006);;	K04370|9e-83|tca:656723|LAMTOR3, MP1, MAP2K1IP1;LAMTOR3, MP1, MAP2K1IP1|similar to CG5110 CG5110-PA; K04370 mitogen-activated protein kinase kinase 1 interacting protein 1	--	--	Mitogen-activated protein kinase kinase 1 interacting	Ragulator complex protein LAMTOR3 homolog GN=CG5110 OS=Drosophila melanogaster (Fruit fly) PE=2 SV=1	PREDICTED: ragulator complex protein LAMTOR3 [Tribolium castaneum]
LOC662302	43126.4	17040.8	-1.29761	6.18e-09	down	--	--	Molecular Function: structural constituent of ribosome (GO:0003735);; Cellular Component: ribosome (GO:0005840);; Biological Process: translation (GO:0006412);;	K02891|1e-104|tca:662302|RP-L22e, RPL22;RP-L22e, RPL22|similar to ribosomal protein L22e; K02891 large subunit ribosomal protein L22e	[J]	Translation, ribosomal structure and biogenesis	Ribosomal L22e protein family	60S ribosomal protein L22 GN=RPL22 OS=Tripneustes gratilla (Hawaian sea urchin) PE=2 SV=1	PREDICTED: 60S ribosomal protein L22 [Tribolium castaneum]
LOC103312150	1041.11	400.657	-1.2983	2.68e-05	down	--	--	Molecular Function: nucleic acid binding (GO:0003676);; Molecular Function: 4-alpha-glucanotransferase activity (GO:0004134);; Molecular Function: amylo-alpha-1,6-glucosidase activity (GO:0004135);; Molecular Function: ATP binding (GO:0005524);; Biological Process: glycogen catabolic process (GO:0005980);; Molecular Function: ATP-dependent helicase activity (GO:0008026);;	--	[O]	Posttranslational modification, protein turnover, chaperones	Cytochrome c oxidase assembly protein PET191	--	PREDICTED: cytochrome c oxidase assembly factor 5 [Tribolium castaneum]
LOC656629	32085.6	11285.6	-1.29857	0.00791867	down	--	--	Biological Process: defense response (GO:0006952);;	--	--	--	Arthropod defensin	Tenecin-1 (Precursor) OS=Tenebrio molitor (Yellow mealworm beetle) PE=1 SV=1	PREDICTED: tenecin-1 [Tribolium castaneum]
LOC659009	483.691	178.449	-1.30259	0.00120096	down	--	--	Molecular Function: transferase activity (GO:0016740);;	K04097|1e-147|tca:659009|HPGDS;EC:5.3.99.2 2.5.1.18|similar to CG8938-PA, isoform A	[O]	Posttranslational modification, protein turnover, chaperones	Glutathione S-transferase, C-terminal domain;; Glutathione S-transferase, N-terminal domain;; Glutathione S-transferase, C-terminal domain;; Glutathione S-transferase, N-terminal domain	Glutathione S-transferase OS=Blattella germanica (German cockroach) PE=1 SV=3	PREDICTED: glutathione S-transferase [Tribolium castaneum]
LOC656758	19731.1	7405.82	-1.30288	0.000363112	down	--	--	Cellular Component: mitochondrial proton-transporting ATP synthase complex, coupling factor F(o) (GO:0000276);; Cellular Component: lipid droplet (GO:0005811);; Molecular Function: proton-exporting ATPase activity, phosphorylative mechanism (GO:0008553);; Biological Process: ATP synthesis coupled proton transport (GO:0015986);;	K02140|5e-67|tca:656758|ATPeFG, ATP5L, ATP20;ATPeFG, ATP5L, ATP20|ATP20; similar to CG6105-PA; K02140 F-type H+-transporting ATPase subunit g [EC:3.6.3.14]	[C]	Energy production and conversion	Mitochondrial ATP synthase g subunit	Probable ATP synthase subunit g 2, mitochondrial GN=asg-2 OS=Caenorhabditis elegans PE=3 SV=1	PREDICTED: ATP synthase subunit g, mitochondrial [Tribolium castaneum]
LOC655119	1728.09	674.119	-1.30427	2.45e-07	down	--	--	Biological Process: autophagosome assembly (GO:0000045);; Cellular Component: cytoplasm (GO:0005737);;	K08336|1e-89|tca:655119|ATG12;ATG12|autophagy-related 12-like; K08336 autophagy-related protein 12	[O]	Posttranslational modification, protein turnover, chaperones	Ubiquitin-like autophagy protein Apg12;; Autophagy protein Atg8 ubiquitin like	Autophagy protein 12-like GN=Atg12 OS=Drosophila melanogaster (Fruit fly) PE=3 SV=3	PREDICTED: autophagy protein 12-like [Tribolium castaneum]
LOC662743	64569.9	25229.4	-1.3132	4.06e-09	down	[J]	Translation, ribosomal structure and biogenesis	Molecular Function: structural constituent of ribosome (GO:0003735);; Cellular Component: ribosome (GO:0005840);; Biological Process: translation (GO:0006412);;	K02976|7e-83|tca:662743|RP-S26e, RPS26;RP-S26e, RPS26|similar to 40S ribosomal protein S26 (DS31); K02976 small subunit ribosomal protein S26e	[J]	Translation, ribosomal structure and biogenesis	Ribosomal protein S26e	40S ribosomal protein S26 GN=RpS26 OS=Anopheles gambiae (African malaria mosquito) PE=3 SV=2	PREDICTED: 40S ribosomal protein S26 [Tribolium castaneum]
LOC656342	1695.73	655.68	-1.31337	4.92e-07	down	--	--	Cellular Component: nucleus (GO:0005634);; Molecular Function: sequence-specific DNA binding (GO:0043565);; Molecular Function: metal ion binding (GO:0046872);; Molecular Function: protein heterodimerization activity (GO:0046982);;	K02326|6e-82|tca:656342|POLE3;EC:2.7.7.7|similar to DNA polymerase epsilon subunit 3 (DNA polymerase II subunit 3) (DNA polymerase epsilon subunit p17) (Chromatin accessibility complex 17) (HuCHRAC17) (CHRAC-17) (Arsenic-transactivated protein) (AsTP); K02326 DNA polymerase epsilon subunit 3 [EC:2.7.7.7]	[K]	Transcription	Histone-like transcription factor (CBF/NF-Y) and archaeal histone	Nuclear transcription factor Y subunit beta GN=nfyB OS=Dictyostelium discoideum (Slime mold) PE=3 SV=1	PREDICTED: DNA polymerase epsilon subunit 3 isoform X1 [Tribolium castaneum]
P121	52246	18619.4	-1.31805	0.00295335	down	--	--	Molecular Function: serine-type endopeptidase activity (GO:0004252);; Biological Process: proteolysis (GO:0006508);;	--	[E]	Amino acid transport and metabolism	Trypsin	Chymotrypsin BI (Precursor) OS=Litopenaeus vannamei (Whiteleg shrimp) PE=1 SV=1	serine protease P121 precursor [Tribolium castaneum]
LOC658224	849.235	320.537	-1.32401	1.87e-05	down	[K]	Transcription	--	K12626|3e-76|tca:658224|LSM7;LSM7|similar to U6 snRNA-associated Sm-like protein LSm7; K12626 U6 snRNA-associated Sm-like protein LSm7	[A]	RNA processing and modification	LSM domain	Probable U6 snRNA-associated Sm-like protein LSm7 GN=lsm7 OS=Dictyostelium discoideum (Slime mold) PE=3 SV=1	PREDICTED: U6 snRNA-associated Sm-like protein LSm7 [Tribolium castaneum]
LOC657101	64.7458	17.8381	-1.33824	0.0441325	down	--	--	Molecular Function: structural constituent of cuticle (GO:0042302);;	--	--	--	Insect cuticle protein	Cuticle protein 8 OS=Locusta migratoria (Migratory locust) PE=1 SV=1	PREDICTED: cuticle protein 8-like [Tribolium castaneum]
LOC662878	1354.05	378.387	-1.34667	0.0389337	down	--	--	Molecular Function: structural constituent of chitin-based larval cuticle (GO:0008010);; Cellular Component: extracellular matrix (GO:0031012);; Biological Process: chitin-based cuticle development (GO:0040003);;	--	--	--	Insect cuticle protein	Endocuticle structural glycoprotein SgAbd-8 OS=Schistocerca gregaria (Desert locust) PE=1 SV=1	PREDICTED: endocuticle structural glycoprotein SgAbd-8 isoform X2 [Tribolium castaneum]
LOC103314024	114.655	34.7282	-1.35018	0.0241339	down	--	--	Biological Process: Notch signaling pathway (GO:0007219);; Biological Process: sensory organ development (GO:0007423);;	--	--	--	Enhancer of split M4 family	Enhancer of split malpha protein GN=malpha OS=Drosophila melanogaster (Fruit fly) PE=2 SV=1	PREDICTED: enhancer of split malpha protein-like [Tribolium castaneum]
LOC663988	4048.2	1478.91	-1.35095	7.75e-05	down	--	--	Molecular Function: catalytic activity (GO:0003824);; Biological Process: metabolic process (GO:0008152);;	K11390|0.0|tca:663988|--|similar to citrate lyase beta like; K11390 citrate lyase subunit beta-like protein [EC:4.1.-.-]	--	--	HpcH/HpaI aldolase/citrate lyase family;; C-C_Bond_Lyase of the TIM-Barrel fold;; Ragulator complex protein LAMTOR5	Ragulator complex protein LAMTOR5 homolog GN=v1g226489 OS=Nematostella vectensis (Starlet sea anemone) PE=3 SV=1	PREDICTED: citrate lyase subunit beta-like protein, mitochondrial [Tribolium castaneum]
LOC663074	1197.3	444.017	-1.35465	4.49e-06	down	[O]	Posttranslational modification, protein turnover, chaperones	Molecular Function: peptidyl-prolyl cis-trans isomerase activity (GO:0003755);; Biological Process: metabolic process (GO:0008152);;	K09579|5e-90|tca:663074|--|similar to peptidyl-prolyl cis-trans isomerase; K09579 peptidyl-prolyl cis-trans isomerase NIMA-interacting 4 [EC:5.2.1.8]	[O]	Posttranslational modification, protein turnover, chaperones	PPIC-type PPIASE domain;; PPIC-type PPIASE domain	Peptidyl-prolyl cis-trans isomerase NIMA-interacting 1 {ECO:0000305} (Precursor) GN=PIN1 OS=Theileria annulata PE=1 SV=1	PREDICTED: peptidyl-prolyl cis-trans isomerase NIMA-interacting 4 [Tribolium castaneum]
LOC664576	31.7931	8.93984	-1.35543	0.0347134	down	[G]	Carbohydrate transport and metabolism	Biological Process: carbohydrate metabolic process (GO:0005975);; Molecular Function: beta-glucosidase activity (GO:0008422);;	--	[G]	Carbohydrate transport and metabolism	Glycosyl hydrolase family 1	Myrosinase 1 {ECO:0000303|PubMed:11804799} OS=Brevicoryne brassicae (Cabbage aphid) PE=1 SV=1	PREDICTED: myrosinase 1 [Tribolium castaneum]
LOC662546	7763.46	2231.93	-1.3672	0.0278947	down	--	--	Molecular Function: structural constituent of cuticle (GO:0042302);;	--	--	--	Insect cuticle protein	Endocuticle structural glycoprotein SgAbd-2 OS=Schistocerca gregaria (Desert locust) PE=1 SV=1	PREDICTED: endocuticle structural glycoprotein SgAbd-2 [Tribolium castaneum]
LOC662203	467.492	151.153	-1.37255	0.00770084	down	--	--	--	K09542|5e-79|tca:662203|CRYAB;CRYAB|similar to Heat shock protein 26	[O]	Posttranslational modification, protein turnover, chaperones	Hsp20/alpha crystallin family	Heat shock protein 26 GN=Hsp26 OS=Drosophila melanogaster (Fruit fly) PE=1 SV=2	PREDICTED: heat shock protein 26 [Tribolium castaneum]
LOC660482	880.833	316.829	-1.37309	5.47e-05	down	--	--	Biological Process: cellular protein modification process (GO:0006464);;	--	[O]	Posttranslational modification, protein turnover, chaperones	Tubulin-tyrosine ligase family	Tubulin polyglutamylase ttll-4 GN=ttll-4 OS=Caenorhabditis briggsae PE=3 SV=1	PREDICTED: tubulin polyglutamylase TTLL4 [Tribolium castaneum]
LOC103315003	27.6021	7.30741	-1.376	0.0374796	down	[K]	Transcription	--	--	--	--	--	DNA-directed RNA polymerase II subunit rpb1 GN=polr2a OS=Dictyostelium discoideum (Slime mold) PE=2 SV=2	PREDICTED: extensin-like [Tribolium castaneum]
LOC658886	551.045	182.135	-1.37885	0.0040593	down	[F]	Nucleotide transport and metabolism	Molecular Function: xanthine dehydrogenase activity (GO:0004854);; Molecular Function: xanthine oxidase activity (GO:0004855);; Molecular Function: iron ion binding (GO:0005506);; Molecular Function: UDP-N-acetylmuramate dehydrogenase activity (GO:0008762);; Molecular Function: electron transfer activity (GO:0009055);; Molecular Function: molybdenum ion binding (GO:0030151);; Molecular Function: …	K00106|1e-180|tca:658886|XDH;EC:1.17.1.4 1.17.3.2|similar to xanthine dehydrogenase	[F]	Nucleotide transport and metabolism	Molybdopterin-binding domain of aldehyde dehydrogenase	Xanthine dehydrogenase GN=XDH OS=Calliphora vicina (Blue blowfly) PE=2 SV=1	PREDICTED: xanthine dehydrogenase [Tribolium castaneum]
Pet117	332.238	109.964	-1.38125	0.00351968	down	--	--	--	--	--	--	PET assembly of cytochrome c oxidase, mitochondrial	--	cytochrome c oxidase assembly factor-like [Tribolium castaneum]
LOC663552	172.632	50.4353	-1.38165	0.0217625	down	--	--	Molecular Function: signaling receptor binding (GO:0005102);; Cellular Component: extracellular matrix (GO:0005578);; Biological Process: multicellular organism development (GO:0007275);; Biological Process: Wnt signaling pathway (GO:0016055);;	K00444|0.0|tca:663552|WNT5;WNT5|Wnt5; similar to wingless-type MMTV integration site family, member 5B precursor; K00444 wingless-type MMTV integration site family, member 5	[T]	Signal transduction mechanisms	wnt family	Protein Wnt-2 (Precursor) GN=wnt-2 OS=Caenorhabditis elegans PE=2 SV=2	PREDICTED: protein Wnt-5b [Tribolium castaneum]
LOC656306	1841.02	611.058	-1.38792	0.00282805	down	[Q]	Secondary metabolites biosynthesis, transport and catabolism	Molecular Function: monooxygenase activity (GO:0004497);; Molecular Function: iron ion binding (GO:0005506);; Molecular Function: oxidoreductase activity, acting on paired donors, with incorporation or reduction of molecular oxygen (GO:0016705);; Molecular Function: heme binding (GO:0020037);; Biological Process: oxidation-reduction process (GO:0055114);;	--	[QI]	--	Cytochrome P450	Cytochrome P450 4c3 GN=Cyp4c3 OS=Drosophila melanogaster (Fruit fly) PE=2 SV=1	PREDICTED: cytochrome P450 4c3-like [Tribolium castaneum]
LOC654982	4065.42	1451.91	-1.38898	2.13e-05	down	[CI]	--	Molecular Function: heme binding (GO:0020037);; Molecular Function: metal ion binding (GO:0046872);;	--	[C]	Energy production and conversion	Cytochrome b5-like Heme/Steroid binding domain	Cytochrome b5 GN=Cyt-b5 OS=Musca domestica (House fly) PE=1 SV=1	PREDICTED: cytochrome b5 [Tribolium castaneum]
CYP301B1	92.4461	30.7688	-1.39053	0.00257182	down	[Q]	Secondary metabolites biosynthesis, transport and catabolism	Molecular Function: monooxygenase activity (GO:0004497);; Molecular Function: iron ion binding (GO:0005506);; Molecular Function: oxidoreductase activity, acting on paired donors, with incorporation or reduction of molecular oxygen (GO:0016705);; Molecular Function: heme binding (GO:0020037);; Biological Process: oxidation-reduction process (GO:0055114);;	--	[Q]	Secondary metabolites biosynthesis, transport and catabolism	Cytochrome P450	Probable cytochrome P450 49a1 GN=Cyp49a1 OS=Drosophila melanogaster (Fruit fly) PE=2 SV=3	cytochrome P450 301B1 [Tribolium castaneum]
LOC103312218	1508.24	554.984	-1.39479	7.83e-10	down	--	--	Cellular Component: signal recognition particle, endoplasmic reticulum targeting (GO:0005786);; Biological Process: SRP-dependent cotranslational protein targeting to membrane (GO:0006614);; Molecular Function: 7S RNA binding (GO:0008312);; Biological Process: negative regulation of translational elongation (GO:0045900);;	K03109|4e-37|nvi:100118051|SRP9;SRP9|NV13794; similar to signal recognition particle 9 kDa protein; K03109 signal recognition particle subunit SRP9	[U]	Intracellular trafficking, secretion, and vesicular transport	Signal recognition particle 9 kDa protein (SRP9)	Signal recognition particle 9 kDa protein GN=Srp9 OS=Drosophila melanogaster (Fruit fly) PE=3 SV=1	PREDICTED: signal recognition particle 9 kDa protein [Tribolium castaneum]
LOC656312	1959.77	638.771	-1.40192	0.00303479	down	--	--	--	--	--	--	--	--	PREDICTED: protein C19orf12 homolog [Tribolium castaneum]
LOC658575	5320.64	1713.1	-1.40618	0.00366754	down	--	--	Cellular Component: mitochondrial inner membrane (GO:0005743);; Biological Process: mitochondrial electron transport, NADH to ubiquinone (GO:0006120);; Molecular Function: NADH dehydrogenase (ubiquinone) activity (GO:0008137);; Cellular Component: respiratory chain (GO:0070469);;	K03968|2e-86|tca:658575|NDUFC2;NDUFC2|Ndufc2; NADH dehydrogenase (ubiquinone) 1, subcomplex unknown, 2; K03968 NADH dehydrogenase (ubiquinone) 1 subcomplex unknown 2 [EC:1.6.5.3 1.6.99.3]	[C]	Energy production and conversion	NADH-ubiquinone oxidoreductase subunit b14.5b (NDUFC2)	--	PREDICTED: NADH dehydrogenase [ubiquinone] 1 subunit C2 [Tribolium castaneum]
LOC657212	1357.33	484.94	-1.40804	1.08e-06	down	[K]	Transcription	Biological Process: mRNA splicing, via spliceosome (GO:0000398);; Biological Process: mitotic spindle organization (GO:0007052);; Biological Process: mitotic cell cycle (GO:0007067);; Cellular Component: viral nucleocapsid (GO:0019013);; Biological Process: neurogenesis (GO:0022008);; Cellular Component: small nuclear ribonucleoprotein complex (GO:0030532);; Cellular Component: precatalytic splic…	K11096|3e-80|tca:657212|SNRPD2, SMD2;SNRPD2, SMD2|similar to CG1249 CG1249-PA; K11096 small nuclear ribonucleoprotein D2	[A]	RNA processing and modification	LSM domain	Probable small nuclear ribonucleoprotein Sm D2 GN=SmD2 OS=Drosophila melanogaster (Fruit fly) PE=1 SV=1	PREDICTED: probable small nuclear ribonucleoprotein Sm D2 [Tribolium castaneum]
LOC656466	1905.24	695.831	-1.40985	5.45e-11	down	--	--	Molecular Function: catalytic activity (GO:0003824);; Biological Process: metabolic process (GO:0008152);;	--	[I]	Lipid transport and metabolism	AMP-binding enzyme;; AMP-binding enzyme C-terminal domain	Luciferin 4-monooxygenase OS=Photuris pennsylvanica (Pennsylvania firefly) PE=2 SV=2	PREDICTED: luciferin 4-monooxygenase-like, partial [Tribolium castaneum]
LOC657624	105.056	33.0644	-1.41073	0.00555728	down	--	--	Biological Process: neuropeptide signaling pathway (GO:0007218);; Molecular Function: ecdysis-triggering hormone activity (GO:0008255);; Biological Process: ecdysis, chitin-based cuticle (GO:0018990);;	--	--	--	Eclosion hormone	Eclosion hormone (Precursor) OS=Manduca sexta (Tobacco hawkmoth) PE=1 SV=2	PREDICTED: eclosion hormone [Tribolium castaneum]
LOC660458	2210.85	637.425	-1.41215	0.0164553	down	--	--	Biological Process: autophagy (GO:0006914);;	--	[Z]	Cytoskeleton	Autophagy protein Atg8 ubiquitin like;; Ubiquitin-like autophagy protein Apg12	Protein lgg-2 GN=lgg-2 OS=Caenorhabditis elegans PE=1 SV=1	PREDICTED: microtubule-associated proteins 1A/1B light chain 3C-like [Tribolium castaneum]
LOC103313978	3338.63	1215.3	-1.41499	3.19e-11	down	--	--	--	--	[T]	Signal transduction mechanisms	EGF-like domain	Cadherin-related tumor suppressor (Precursor) GN=ft OS=Drosophila melanogaster (Fruit fly) PE=1 SV=3	PREDICTED: sushi, nidogen and EGF-like domain-containing protein 1 [Tribolium castaneum]
LOC103313776	1081.8	389.348	-1.41514	1.7e-08	down	[J]	Translation, ribosomal structure and biogenesis	Molecular Function: structural constituent of ribosome (GO:0003735);; Cellular Component: ribosome (GO:0005840);; Biological Process: translation (GO:0006412);;	--	[J]	Translation, ribosomal structure and biogenesis	Ribosomal protein L34	39S ribosomal protein L34, mitochondrial (Precursor) GN=mRpL34 OS=Drosophila melanogaster (Fruit fly) PE=3 SV=1	PREDICTED: 39S ribosomal protein L34, mitochondrial [Tribolium castaneum]
LOC662858	16854.8	5423.44	-1.41544	0.002899	down	--	--	Molecular Function: cytochrome-c oxidase activity (GO:0004129);; Cellular Component: mitochondrial respiratory chain complex IV (GO:0005751);; Cellular Component: lipid droplet (GO:0005811);; Biological Process: mitochondrial electron transport, cytochrome c to oxygen (GO:0006123);; Biological Process: determination of adult lifespan (GO:0008340);; Molecular Function: enzyme regulator activity (G…	K02266|1e-83|tca:662858|COX6A;COX6A|similar to CG17280-PA; K02266 cytochrome c oxidase subunit VIa [EC:1.9.3.1]	[C]	Energy production and conversion	Cytochrome c oxidase subunit VIa	Probable cytochrome c oxidase subunit 6A, mitochondrial (Precursor) GN=tag-174 OS=Caenorhabditis elegans PE=3 SV=1	PREDICTED: cytochrome c oxidase subunit 6A2, mitochondrial [Tribolium castaneum]
LOC661681	2194.34	795.103	-1.41882	9.97e-11	down	[O]	Posttranslational modification, protein turnover, chaperones	Cellular Component: SAGA complex (GO:0000124);; Molecular Function: transcription coactivator activity (GO:0003713);; Molecular Function: guanylate cyclase activity (GO:0004383);; Molecular Function: protein kinase activity (GO:0004672);; Molecular Function: ATP binding (GO:0005524);; Cellular Component: nuclear pore (GO:0005643);; Biological Process: cGMP biosynthetic process (GO:0006182);; Biol…	K12158|6e-47|phu:Phum_PHUM442590|--|NEDD8 precursor, putative; K12158 ubiquitin-like protein Nedd8	[DO]	--	Ubiquitin family;; Ubiquitin-2 like Rad60 SUMO-like;; Ubiquitin-like domain	NEDD8 (Precursor) GN=Nedd8 OS=Drosophila melanogaster (Fruit fly) PE=1 SV=1	PREDICTED: NEDD8 [Tribolium castaneum]
LOC663663	10713.3	3778.97	-1.41969	2.37e-06	down	--	--	--	K09481|2e-63|tca:663663|SEC61B, SBH2;SEC61B, SBH2|similar to CG10130-PA; K09481 protein transport protein SEC61 subunit beta	[O]	Posttranslational modification, protein turnover, chaperones	Sec61beta family	Protein transport protein Sec61 subunit beta GN=sec61b OS=Dictyostelium discoideum (Slime mold) PE=3 SV=1	PREDICTED: protein transport protein Sec61 subunit beta [Tribolium castaneum]
LOC658268	49436.3	16085.9	-1.42577	0.00145981	down	--	--	--	--	[I]	Lipid transport and metabolism	--	Fatty acid-binding protein OS=Lepidoglyphus destructor (Storage mite) PE=1 SV=1	PREDICTED: fatty acid-binding protein, liver [Tribolium castaneum]
LOC659536	46267.2	16180.3	-1.42779	3.55e-06	down	--	--	Molecular Function: structural constituent of ribosome (GO:0003735);; Cellular Component: ribosome (GO:0005840);; Biological Process: translation (GO:0006412);;	K02923|3e-43|tca:659536|RP-L38e, RPL38;RP-L38e, RPL38|similar to 60S ribosomal protein L38; K02923 large subunit ribosomal protein L38e	[J]	Translation, ribosomal structure and biogenesis	Ribosomal L38e protein family	60S ribosomal protein L38 GN=RpL38 OS=Timarcha balearica PE=3 SV=1	PREDICTED: 60S ribosomal protein L38 [Tribolium castaneum]
LOC659363	10936.3	3618.32	-1.42928	0.000627765	down	--	--	Cellular Component: mitochondrial respiratory chain complex I (GO:0005747);;	K03958|2e-71|tca:659363|NDUFB2;NDUFB2|similar to mitochondrial NADH-ubiquinone oxidoreductase AGGG subunit; K03958 NADH dehydrogenase (ubiquinone) 1 beta subcomplex 2 [EC:1.6.5.3 1.6.99.3]	--	--	NADH dehydrogenase 1 beta subcomplex subunit 2	--	PREDICTED: NADH dehydrogenase [ubiquinone] 1 beta subcomplex subunit 2, mitochondrial [Tribolium castaneum]
LOC655250	105.755	26.6741	-1.43242	0.0280007	down	[O]	Posttranslational modification, protein turnover, chaperones	Molecular Function: transferase activity (GO:0016740);;	K00799|1e-161|tca:655250|GST, gst;EC:2.5.1.18|similar to CG17525-PA	[O]	Posttranslational modification, protein turnover, chaperones	Glutathione S-transferase, N-terminal domain;; Glutathione S-transferase, C-terminal domain;; Glutathione S-transferase, C-terminal domain;; Glutathione S-transferase, N-terminal domain;; Glutathione S-transferase, N-terminal domain;; Glutathione S-transferase, C-terminal domain	Glutathione S-transferase 1 GN=GST1 OS=Manduca sexta (Tobacco hawkmoth) PE=2 SV=1	PREDICTED: glutathione S-transferase 1 [Tribolium castaneum]
LOC656395	44.0799	12.5655	-1.43492	0.0132806	down	[I]	Lipid transport and metabolism	Biological Process: fatty acid biosynthetic process (GO:0006633);; Cellular Component: integral component of membrane (GO:0016021);; Molecular Function: oxidoreductase activity, acting on paired donors, with oxidation of a pair of donors resulting in the reduction of molecular oxygen to two molecules of water (GO:0016717);; Biological Process: oxidation-reduction process (GO:0055114);;	K00507|0.0|tca:656395|SCD, desC;EC:1.14.19.1|similar to CG5887-PA, isoform A	[I]	Lipid transport and metabolism	Fatty acid desaturase	Acyl-CoA Delta(11) desaturase OS=Spodoptera littoralis (Egyptian cotton leafworm) PE=1 SV=1	PREDICTED: acyl-CoA Delta(11) desaturase-like [Tribolium castaneum]
LOC656527	6412.32	2104.8	-1.435	0.000698144	down	--	--	Molecular Function: cytochrome-c oxidase activity (GO:0004129);; Cellular Component: mitochondrion (GO:0005739);; Cellular Component: lipid droplet (GO:0005811);; Biological Process: oxidation-reduction process (GO:0055114);; Biological Process: proton transmembrane transport (GO:1902600);;	K02268|2e-52|tca:656527|COX6C;COX6C|cox-a; similar to cytochrome c oxidase; K02268 cytochrome c oxidase subunit VIc [EC:1.9.3.1]	--	--	Cytochrome c oxidase subunit VIc	--	PREDICTED: cytochrome c oxidase subunit 6C-1 [Tribolium castaneum]
LOC662141	86907.6	30495.5	-1.43717	2.74e-07	down	[J]	Translation, ribosomal structure and biogenesis	Molecular Function: structural constituent of ribosome (GO:0003735);; Biological Process: translation (GO:0006412);; Cellular Component: small ribosomal subunit (GO:0015935);;	K02973|1e-102|tca:662141|RP-S23e, RPS23;RP-S23e, RPS23|similar to CG8415-PA; K02973 small subunit ribosomal protein S23e	[J]	Translation, ribosomal structure and biogenesis	Ribosomal protein S12/S23	40S ribosomal protein S23 GN=RpS23 OS=Spodoptera frugiperda (Fall armyworm) PE=2 SV=1	PREDICTED: 40S ribosomal protein S23 [Tribolium castaneum]
LOC662823	80.6553	16.8068	-1.4389	0.042438	down	--	--	Biological Process: fatty acid biosynthetic process (GO:0006633);; Cellular Component: integral component of membrane (GO:0016021);; Molecular Function: transferase activity (GO:0016740);;	K10249|0.0|tca:662823|ELOVL4;EC:2.3.1.199|similar to AGAP007264-PA	[I]	Lipid transport and metabolism	GNS1/SUR4 family	Elongation of very long chain fatty acids protein AAEL008004 GN=AAEL008004 OS=Aedes aegypti (Yellowfever mosquito) PE=2 SV=2	PREDICTED: elongation of very long chain fatty acids protein AAEL008004-like [Tribolium castaneum]
LOC103313943	687.256	237.879	-1.43937	3.6e-06	down	--	--	Molecular Function: protein serine/threonine kinase activity (GO:0004674);; Molecular Function: ATP binding (GO:0005524);; Cellular Component: anaphase-promoting complex (GO:0005680);; Biological Process: protein phosphorylation (GO:0006468);; Biological Process: regulation of mitotic metaphase/anaphase transition (GO:0030071);;	K03359|3e-10|ame:726277|APC12, CDC26;APC12, CDC26|similar to cell division cycle 26; K03359 anaphase-promoting complex subunit 12	--	--	Anaphase-promoting complex APC subunit CDC26	--	PREDICTED: anaphase-promoting complex subunit CDC26-like [Tribolium castaneum]
LOC662356	5028.52	1763.13	-1.44827	1.96e-08	down	--	--	Cellular Component: intracellular (GO:0005622);; Biological Process: transport (GO:0006810);;	--	[U]	Intracellular trafficking, secretion, and vesicular transport	Nuclear transport factor 2 (NTF2) domain	Probable nuclear transport factor 2 GN=ran-4 OS=Caenorhabditis elegans PE=3 SV=1	PREDICTED: LOW QUALITY PROTEIN: probable nuclear transport factor 2 [Tribolium castaneum]
LOC662738	163120	48372.3	-1.4516	0.00640268	down	--	--	--	--	--	--	--	Tenecin-3 (Precursor) OS=Tenebrio molitor (Yellow mealworm beetle) PE=1 SV=1	PREDICTED: tenecin-3 [Tribolium castaneum]
Cpap1-g	125.249	40.4985	-1.45297	0.000686501	down	--	--	Cellular Component: extracellular region (GO:0005576);; Biological Process: chitin metabolic process (GO:0006030);; Molecular Function: chitin binding (GO:0008061);;	--	--	--	Chitin binding Peritrophin-A domain	--	cuticular protein analogous to peritrophins 1-G precursor [Tribolium castaneum]
LOC663175	36839.3	13133.5	-1.45391	4.48e-15	down	[J]	Translation, ribosomal structure and biogenesis	Molecular Function: structural constituent of ribosome (GO:0003735);; Cellular Component: ribosome (GO:0005840);; Biological Process: translation (GO:0006412);;	K02910|4e-84|tca:663175|RP-L31e, RPL31;RP-L31e, RPL31|similar to ribosomal protein L31; K02910 large subunit ribosomal protein L31e	[J]	Translation, ribosomal structure and biogenesis	Ribosomal protein L31e	60S ribosomal protein L31 GN=RpL31 OS=Spodoptera frugiperda (Fall armyworm) PE=2 SV=1	PREDICTED: 60S ribosomal protein L31 [Tribolium castaneum]
LOC655464	2763.58	586.753	-1.45445	0.0378497	down	--	--	--	--	--	--	Protein of unknown function (DUF1676)	--	osiris-like protein precursor [Tribolium castaneum]
LOC662937	21.4911	3.04793	-1.45575	0.0497794	down	--	--	Molecular Function: structural constituent of cuticle (GO:0042302);;	--	--	--	Insect cuticle protein	Pupal cuticle protein 20 (Precursor) GN=PCP20 OS=Manduca sexta (Tobacco hawkmoth) PE=1 SV=1	PREDICTED: pupal cuticle protein 20-like [Tribolium castaneum]
Bursa	139.946	41.294	-1.4573	0.006078	down	--	--	Cellular Component: ESCRT I complex (GO:0000813);; Molecular Function: neuropeptide hormone activity (GO:0005184);; Biological Process: cellular protein modification process (GO:0006464);; Biological Process: germarium-derived egg chamber formation (GO:0007293);; Biological Process: terminal branching, open tracheal system (GO:0007430);; Biological Process: imaginal disc-derived wing morphogenesi…	--	[WV]	--	DAN domain	Bursicon (Precursor) GN=CG13419 OS=Drosophila melanogaster (Fruit fly) PE=1 SV=1	bursicon precursor [Tribolium castaneum]
LOC103313352	25.7023	3.31944	-1.46282	0.0489539	down	--	--	--	--	--	--	--	Merozoite surface antigen 2, allelic form 4 (Precursor) GN=MSA2 OS=Plasmodium falciparum (isolate 7G8) PE=2 SV=1	PREDICTED: merozoite surface antigen 2, allelic form 4-like [Tribolium castaneum]
LOC657007	2251.5	795.584	-1.46426	1.43e-14	down	[K]	Transcription	Biological Process: mRNA splicing, via spliceosome (GO:0000398);; Cellular Component: spliceosomal complex (GO:0005681);; Cellular Component: U6 snRNP (GO:0005688);;	K12624|5e-58|tca:657007|LSM5;LSM5|similar to CG6610-PA; K12624 U6 snRNA-associated Sm-like protein LSm5	[A]	RNA processing and modification	LSM domain	Probable U6 snRNA-associated Sm-like protein LSm5 GN=lsm5 OS=Dictyostelium discoideum (Slime mold) PE=3 SV=1	PREDICTED: U6 snRNA-associated Sm-like protein LSm5 [Tribolium castaneum]
LOC658593	548.95	190.084	-1.46672	9.65e-09	down	[LR]	--	Biological Process: metabolic process (GO:0008152);; Molecular Function: bis(5'-nucleosyl)-tetraphosphatase activity (GO:0008796);;	K01518|1e-102|tca:658593|NUDT2;EC:3.6.1.17|similar to NuDiX family member (ndx-4); K01518 bis(5'-nucleosidyl)-tetraphosphatase [EC:3.6.1.17]	[T]	Signal transduction mechanisms	NUDIX domain	Bis(5&apos;-nucleosyl)-tetraphosphatase [asymmetrical] GN=ndx-4 OS=Caenorhabditis elegans PE=1 SV=1	PREDICTED: bis(5&apos;-nucleosyl)-tetraphosphatase [asymmetrical] [Tribolium castaneum]
LOC107397457	820.426	228.164	-1.46772	0.0105696	down	--	--	--	--	--	--	Chitin binding Peritrophin-A domain	Peritrophin-1 (Precursor) GN=Aper1 OS=Anopheles gambiae (African malaria mosquito) PE=2 SV=2	peritrophic matrix protein 2-B precursor [Tribolium castaneum]
LOC662849	6322.07	2141.06	-1.47367	1.04e-06	down	--	--	Biological Process: RNA processing (GO:0006396);; Molecular Function: NADH dehydrogenase (ubiquinone) activity (GO:0008137);; Biological Process: oxidation-reduction process (GO:0055114);;	K03939|5e-95|tca:662849|NDUFS6;NDUFS6|similar to CG8680-PA; K03939 NADH dehydrogenase (ubiquinone) Fe-S protein 6 [EC:1.6.5.3 1.6.99.3]	[C]	Energy production and conversion	Zinc-finger domain	Probable NADH dehydrogenase [ubiquinone] iron-sulfur protein 6, mitochondrial (Precursor) GN=nduf-6 OS=Caenorhabditis elegans PE=3 SV=1	PREDICTED: NADH dehydrogenase [ubiquinone] iron-sulfur protein 6, mitochondrial [Tribolium castaneum]
LOC100141563	4146.94	1401.03	-1.48693	1.46e-07	down	[O]	Posttranslational modification, protein turnover, chaperones	Molecular Function: serine-type endopeptidase activity (GO:0004252);; Biological Process: proteolysis (GO:0006508);;	--	[E]	Amino acid transport and metabolism	Trypsin	Collagenase (Precursor) OS=Hypoderma lineatum (Early cattle grub) PE=1 SV=3	PREDICTED: collagenase-like [Tribolium castaneum]
LOC655599	67821.3	22294.2	-1.48953	1.33e-05	down	--	--	Molecular Function: serine-type endopeptidase activity (GO:0004252);; Biological Process: proteolysis (GO:0006508);;	--	[E]	Amino acid transport and metabolism	Trypsin	Trypsin-3 (Precursor) GN=TRYP3 OS=Anopheles gambiae (African malaria mosquito) PE=2 SV=5	PREDICTED: trypsin-3 [Tribolium castaneum]
LOC103312308	1164.76	365.81	-1.48963	0.000423279	down	--	--	--	--	--	--	--	--	PREDICTED: putative transmembrane protein LINC00998 isoform X2 [Vollenhovia emeryi]
LOC100142402	2174.26	731.083	-1.48975	2.53e-07	down	--	--	Molecular Function: catalytic activity (GO:0003824);; Biological Process: cellular process (GO:0009987);;	--	--	--	Uncharacterised protein family (UPF0184)	UPF0184 protein AAEL002161 GN=AAEL002161 OS=Aedes aegypti (Yellowfever mosquito) PE=3 SV=1	PREDICTED: UPF0184 protein AAEL002161 [Tribolium castaneum]
Tc004500	15.2993	1.4769	-1.49149	0.0439494	down	--	--	Molecular Function: structural constituent of cuticle (GO:0042302);;	--	--	--	Insect cuticle protein	Pupal cuticle protein 27 (Precursor) GN=PCP27 OS=Manduca sexta (Tobacco hawkmoth) PE=1 SV=1	cuticular protein-like precursor [Tribolium castaneum]
LOC660572	995.005	335.699	-1.4917	6.62e-08	down	[Q]	Secondary metabolites biosynthesis, transport and catabolism	Biological Process: oxidation-reduction process (GO:0055114);; Molecular Function: fatty-acyl-CoA reductase (alcohol-forming) activity (GO:0080019);;	K13356|0.0|tca:660572|FAR;EC:1.2.1.84|similar to male sterility domain containing 2 (predicted)	[I]	Lipid transport and metabolism	Male sterility protein;; Male sterility protein;; NAD dependent epimerase/dehydratase family;; 3-beta hydroxysteroid dehydrogenase/isomerase family	Putative fatty acyl-CoA reductase CG5065 {ECO:0000250|UniProtKB:Q922J9, ECO:0000312|EMBL:AAF57974.1} GN=CG5065 OS=Drosophila melanogaster (Fruit fly) PE=3 SV=1	PREDICTED: fatty acyl-CoA reductase 1 isoform X1 [Tribolium castaneum]
LOC103313766	1694.56	114.775	-1.49194	0.041629	down	--	--	--	--	--	--	--	--	PREDICTED: cuticle protein-like [Tribolium castaneum]
LOC656285	2015.53	675.097	-1.50702	1.35e-08	down	--	--	--	K20398|2e-84|tca:656285|LAMTOR2;LAMTOR2|similar to Late endosomal/lysosomal Mp1-interacting protein homolog	[T]	Signal transduction mechanisms	Roadblock/LC7 domain	Ragulator complex protein LAMTOR2 homolog GN=CG5189 OS=Drosophila melanogaster (Fruit fly) PE=2 SV=1	PREDICTED: ragulator complex protein LAMTOR2 homolog [Tribolium castaneum]
LOC655378	2563.82	837.682	-1.519	6.85e-07	down	--	--	Molecular Function: DNA binding (GO:0003677);; Molecular Function: transcription coactivator activity (GO:0003713);; Biological Process: regulation of transcription, DNA-templated (GO:0006355);;	--	[K]	Transcription	Transcriptional Coactivator p15 (PC4)	RNA polymerase II transcriptional coactivator GN=Ssb-c31a OS=Drosophila melanogaster (Fruit fly) PE=2 SV=1	PREDICTED: activated RNA polymerase II transcriptional coactivator p15 [Tribolium castaneum]
LOC660587	12120.5	3903.31	-1.52193	5.17e-06	down	--	--	Molecular Function: proton transmembrane transporter activity (GO:0015078);; Biological Process: ATP hydrolysis coupled proton transport (GO:0015991);; Cellular Component: proton-transporting V-type ATPase, V0 domain (GO:0033179);;	K02153|2e-58|tca:660587|ATPeV0E, ATP6H;ATPeV0E, ATP6H|similar to CG1268-PA; K02153 V-type H+-transporting ATPase subunit H [EC:3.6.3.14]	[C]	Energy production and conversion	ATP synthase subunit H	V-type proton ATPase subunit e GN=vha-17 OS=Caenorhabditis elegans PE=3 SV=2	PREDICTED: V-type proton ATPase subunit e 2 [Tribolium castaneum]
LOC660677	1400.11	470.162	-1.52625	9.96e-13	down	--	--	--	--	--	--	Protein C10	--	PREDICTED: protein C10 [Tribolium castaneum]
LOC662436	34041.3	10826.5	-1.52682	1.37e-05	down	[J]	Translation, ribosomal structure and biogenesis	Molecular Function: structural constituent of ribosome (GO:0003735);; Cellular Component: ribosome (GO:0005840);; Biological Process: translation (GO:0006412);;	K02929|2e-74|tca:662436|RP-L44e, RPL44;RP-L44e, RPL44|similar to CG7424-PA; K02929 large subunit ribosomal protein L44e	[J]	Translation, ribosomal structure and biogenesis	Ribosomal protein L44	60S ribosomal protein L44 GN=RpL44 OS=Ochlerotatus triseriatus (Eastern treehole mosquito) PE=3 SV=3	PREDICTED: 60S ribosomal protein L44 [Tribolium castaneum]
LOC663681	115.815	32.694	-1.53368	0.00255504	down	[O]	Posttranslational modification, protein turnover, chaperones	Molecular Function: ATP binding (GO:0005524);;	K12196|0.0|tca:663681|VPS4;VPS4|similar to CG6842-PA; K12196 vacuolar protein-sorting-associated protein 4	[O]	Posttranslational modification, protein turnover, chaperones	ATPase family associated with various cellular activities (AAA);; Vps4 C terminal oligomerisation domain;; Holliday junction DNA helicase ruvB N-terminus;; TIP49 C-terminus	Vacuolar protein sorting-associated protein 4 GN=vps4 OS=Dictyostelium discoideum (Slime mold) PE=3 SV=1	PREDICTED: suppressor protein of bem1/bed5 double mutants-like [Tribolium castaneum]
LOC658602	558.031	174.038	-1.5347	4.32e-05	down	[LR]	--	Biological Process: metabolic process (GO:0008152);; Molecular Function: hydrolase activity (GO:0016787);;	--	[L]	Replication, recombination and repair	NUDIX domain	Nudix hydrolase 3 GN=ndx-3 OS=Caenorhabditis elegans PE=3 SV=2	PREDICTED: nucleoside diphosphate-linked moiety X motif 8, mitochondrial [Tribolium castaneum]
LOC664530	7150.31	2291.42	-1.53487	2.1e-06	down	[U]	Intracellular trafficking, secretion, and vesicular transport	Cellular Component: Sec61 translocon complex (GO:0005784);; Biological Process: SRP-dependent cotranslational protein targeting to membrane, translocation (GO:0006616);; Biological Process: negative regulation of autophagy (GO:0010507);; Molecular Function: P-P-bond-hydrolysis-driven protein transmembrane transporter activity (GO:0015450);; Cellular Component: integral component of membrane (GO:0…	K07342|1e-42|tca:664530|SEC61G, SSS1, secE;SEC61G, SSS1, secE|similar to CG14214-PA; K07342 protein transport protein SEC61 subunit gamma and related proteins	[U]	Intracellular trafficking, secretion, and vesicular transport	SecE/Sec61-gamma subunits of protein translocation complex	Protein transport protein Sec61 subunit gamma GN=SEC61G OS=Gryllotalpa orientalis (Oriental mole cricket) PE=3 SV=1	PREDICTED: protein transport protein Sec61 subunit gamma [Tribolium castaneum]
LOC660203	8169.68	2381.29	-1.53605	0.00112988	down	--	--	Molecular Function: enzyme inhibitor activity (GO:0004857);; Cellular Component: mitochondrion (GO:0005739);; Biological Process: negative regulation of catalytic activity (GO:0043086);; Biological Process: negative regulation of nucleotide metabolic process (GO:0045980);; Biological Process: defense response to Gram-positive bacterium (GO:0050830);;	--	--	--	Mitochondrial ATPase inhibitor, IATP	ATPase inhibitor mai-2, mitochondrial (Precursor) GN=mai-2 OS=Caenorhabditis elegans PE=3 SV=1	PREDICTED: ATPase inhibitor mai-2, mitochondrial [Tribolium castaneum]
LOC657505	34361.7	10504.5	-1.54396	0.000102367	down	--	--	Molecular Function: structural constituent of ribosome (GO:0003735);; Cellular Component: ribosome (GO:0005840);; Biological Process: translation (GO:0006412);;	K02905|2e-33|ame:724631|RP-L29e, RPL29;RP-L29e, RPL29|RpL29; ribosomal protein L29; K02905 large subunit ribosomal protein L29e	[J]	Translation, ribosomal structure and biogenesis	Ribosomal L29e protein family	60S ribosomal protein L29 GN=RpL29 OS=Drosophila melanogaster (Fruit fly) PE=1 SV=1	PREDICTED: LOW QUALITY PROTEIN: 60S ribosomal protein L29 [Tribolium castaneum]
LOC663324	546.819	118.192	-1.54673	0.0192255	down	--	--	--	--	[W]	Extracellular structures	Fibronectin type III domain;; WAP-type (Whey Acidic Protein) 'four-disulfide core'	Twitchin {ECO:0000303|PubMed:7190524} OS=Caenorhabditis elegans PE=1 SV=3	PREDICTED: anosmin-1 [Tribolium castaneum]
LOC103314494	589.463	180.303	-1.54912	7.41e-05	down	--	--	Biological Process: cell adhesion (GO:0007155);; Cellular Component: integral component of membrane (GO:0016021);;	--	[T]	Signal transduction mechanisms	CD36 family	Sensory neuron membrane protein 2 {ECO:0000303|PubMed:19364529, ECO:0000312|EMBL:ABW70129.1} OS=Drosophila melanogaster (Fruit fly) PE=2 SV=1	PREDICTED: sensory neuron membrane protein 2-like [Tribolium castaneum]
LOC664598	27042.1	6732	-1.55081	0.00892212	down	--	--	Molecular Function: odorant binding (GO:0005549);;	--	--	--	PBP/GOBP family	B1 protein (Precursor; Fragment) OS=Tenebrio molitor (Yellow mealworm beetle) PE=2 SV=1	PREDICTED: B1 protein [Tribolium castaneum]
LOC657058	1125.97	259.504	-1.55087	0.0144248	down	--	--	Molecular Function: ionotropic glutamate receptor activity (GO:0004970);; Cellular Component: membrane (GO:0016020);; Biological Process: ionotropic glutamate receptor signaling pathway (GO:0035235);;	--	[PET]	--	Ligand-gated ion channel	Glutamate receptor 2 (Precursor) GN=glr-2 OS=Caenorhabditis elegans PE=1 SV=3	PREDICTED: glutamate receptor 2 [Tribolium castaneum]
LOC662333	32708.1	9718.5	-1.55225	0.000307352	down	--	--	Molecular Function: NADH dehydrogenase activity (GO:0003954);; Cellular Component: mitochondrial respiratory chain complex I (GO:0005747);; Biological Process: mitochondrial electron transport, NADH to ubiquinone (GO:0006120);;	K03948|2e-54|tca:662333|NDUFA4;NDUFA4|similar to NADH:ubiquinone dehydrogenase, putative; K03948 NADH dehydrogenase (ubiquinone) 1 alpha subcomplex 4 [EC:1.6.5.3 1.6.99.3]	--	--	NADH-ubiquinone reductase complex 1 MLRQ subunit	--	PREDICTED: NADH dehydrogenase [ubiquinone] 1 alpha subcomplex subunit 4 [Tribolium castaneum]
LOC100142320	3231.51	1028.81	-1.55502	3.19e-07	down	[S]	Function unknown	--	K13485|1e-119|tca:100142320|PRHOXNB, URAD;EC:4.1.1.97|similar to OHCU decarboxylase; K13485 2-oxo-4-hydroxy-4-carboxy-5-ureidoimidazoline decarboxylase [EC:4.1.1.-]	--	--	OHCU decarboxylase	--	PREDICTED: 2-oxo-4-hydroxy-4-carboxy-5-ureidoimidazoline decarboxylase [Tribolium castaneum]
LOC659700	12.4534	1.25862	-1.55709	0.0341636	down	--	--	--	K10410|1e-176|tca:659700|DNALI;DNALI|similar to axonemal dynein light chain; K10410 dynein light intermediate chain, axonemal	[Z]	Cytoskeleton	Axonemal dynein light chain	33 kDa inner dynein arm light chain, axonemal OS=Strongylocentrotus purpuratus (Purple sea urchin) PE=1 SV=1	PREDICTED: 33 kDa inner dynein arm light chain, axonemal [Tribolium castaneum]
LOC660325	15375.3	4786.78	-1.55799	6.92e-06	down	--	--	Molecular Function: cytochrome-c oxidase activity (GO:0004129);; Cellular Component: mitochondrial respiratory chain (GO:0005746);; Biological Process: proton transmembrane transport (GO:1902600);;	K02270|7e-57|tca:660325|COX7A;COX7A|similar to Cytochrome c oxidase polypeptide VIIa-heart, mitochondrial precursor (Cytochrome c oxidase subunit VIIa-H) (COX VIIa-M); K02270 cytochrome c oxidase subunit VIIa [EC:1.9.3.1]	--	--	--	Probable cytochrome c oxidase subunit 7A, mitochondrial (Precursor) GN=CG9603 OS=Drosophila melanogaster (Fruit fly) PE=1 SV=1	PREDICTED: cytochrome c oxidase subunit 7A1, mitochondrial [Tribolium castaneum]
LOC658008	908.466	273.987	-1.56091	8.84e-05	down	[J]	Translation, ribosomal structure and biogenesis	Molecular Function: structural constituent of ribosome (GO:0003735);; Cellular Component: mitochondrial large ribosomal subunit (GO:0005762);; Biological Process: translation (GO:0006412);; Molecular Function: rRNA binding (GO:0019843);;	K02878|0.0|tca:656035|RP-L16, MRPL16, rplP;RP-L16, MRPL16, rplP|GLEAN_12240; mitochondrial ribosomal protein L16	[J]	Translation, ribosomal structure and biogenesis	Ribosomal protein L16p/L10e	50S ribosomal protein L16, organellar chromatophore GN=rpl16 OS=Paulinella chromatophora PE=3 SV=2	PREDICTED: 39S ribosomal protein L16, mitochondrial [Tribolium castaneum]
LOC655485	109.815	28.9792	-1.57387	0.00337248	down	[Q]	Secondary metabolites biosynthesis, transport and catabolism	Molecular Function: copper ion binding (GO:0005507);; Molecular Function: oxidoreductase activity (GO:0016491);; Biological Process: oxidation-reduction process (GO:0055114);;	--	[Q]	Secondary metabolites biosynthesis, transport and catabolism	Multicopper oxidase;; Multicopper oxidase;; Multicopper oxidase	--	PREDICTED: laccase-like [Tribolium castaneum]
LOC662384	15198.6	3695.28	-1.59029	0.00647206	down	--	--	Biological Process: defense response (GO:0006952);;	--	--	--	Arthropod defensin	Tenecin-1 (Precursor) OS=Tenebrio molitor (Yellow mealworm beetle) PE=1 SV=1	PREDICTED: tenecin-1 [Tribolium castaneum]
LOC655297	1342.23	367.502	-1.59288	0.00107948	down	--	--	Molecular Function: structural constituent of ribosome (GO:0003735);; Cellular Component: mitochondrial small ribosomal subunit (GO:0005763);; Biological Process: translation (GO:0006412);;	K02970|2e-58|tca:655297|RP-S21, MRPS21, rpsU;RP-S21, MRPS21, rpsU|similar to CG32854-PA	--	--	Ribosomal protein S21	--	PREDICTED: 28S ribosomal protein S21, mitochondrial [Tribolium castaneum]
Tomm7	4306.14	1229.81	-1.60933	0.000131131	down	--	--	Molecular Function: RNA binding (GO:0003723);; Molecular Function: ribonuclease III activity (GO:0004525);; Cellular Component: mitochondrial outer membrane translocase complex (GO:0005742);; Biological Process: RNA processing (GO:0006396);; Biological Process: protein import into mitochondrial matrix (GO:0030150);; Biological Process: RNA phosphodiester bond hydrolysis, endonucleolytic (GO:00905…	K17771|2e-32|tca:100302298|TOM7;TOM7|Tomm7, Tom7; translocase of outer mitochondrial membrane 7 homolog	[U]	Intracellular trafficking, secretion, and vesicular transport	TOM7 family	Mitochondrial import receptor subunit TOM7 homolog GN=tomm-7 OS=Caenorhabditis elegans PE=3 SV=1	translocase of outer mitochondrial membrane 7 homolog [Tribolium castaneum]
LOC663422	4052.64	1172.35	-1.60984	6.17e-05	down	--	--	Molecular Function: steroid hormone receptor activity (GO:0003707);; Molecular Function: thyroid hormone receptor activity (GO:0004887);; Cellular Component: nucleus (GO:0005634);; Biological Process: regulation of transcription, DNA-templated (GO:0006355);; Molecular Function: zinc ion binding (GO:0008270);; Biological Process: intracellular receptor signaling pathway (GO:0030522);; Biological P…	K14033|0.0|tca:663422|--|similar to CG33183-PA, isoform A; K14033 nuclear receptor subfamily 1 group F member 4	[K]	Transcription	Zinc finger, C4 type (two domains);; Ligand-binding domain of nuclear hormone receptor	Probable nuclear hormone receptor HR3 GN=Hr46 OS=Drosophila melanogaster (Fruit fly) PE=2 SV=1	PREDICTED: probable nuclear hormone receptor HR3 isoform X2 [Tribolium castaneum]
LOC103312588	4927.74	1519.94	-1.61032	1.13e-08	down	[P]	Inorganic ion transport and metabolism	Biological Process: metal ion transport (GO:0030001);; Molecular Function: metal ion binding (GO:0046872);;	K07213|3e-20|aag:AaeL_AAEL003136|ATOX1, ATX1, copZ, golB;ATOX1, ATX1, copZ, golB|copper chaperone Atox1, putative ; K07213 copper chaperone	[P]	Inorganic ion transport and metabolism	Heavy-metal-associated domain	Copper transport protein ATOX1 homolog GN=atox1 OS=Dictyostelium discoideum (Slime mold) PE=3 SV=2	PREDICTED: copper transport protein ATOX1 [Tribolium castaneum]
LOC657625	8490.06	2444.84	-1.61244	6.96e-05	down	--	--	Cellular Component: mitochondrial proton-transporting ATP synthase complex, coupling factor F(o) (GO:0000276);; Cellular Component: lipid droplet (GO:0005811);; Molecular Function: proton-exporting ATPase activity, phosphorylative mechanism (GO:0008553);; Biological Process: ATP synthesis coupled proton transport (GO:0015986);;	K02129|2e-47|tca:657625|ATPeF0E, ATP5I;ATPeF0E, ATP5I|similar to CG3321-PA, isoform A; K02129 F-type H+-transporting ATPase subunit e [EC:3.6.3.14]	[C]	Energy production and conversion	ATP synthase E chain	--	PREDICTED: ATP synthase subunit e, mitochondrial [Tribolium castaneum]
LOC658489	19051.8	4198.18	-1.61879	0.00892757	down	--	--	--	--	--	--	--	Cuticle protein 19.8 OS=Locusta migratoria (Migratory locust) PE=1 SV=1	PREDICTED: cuticle protein 19.8 [Tribolium castaneum]
LOC664584	6738	406.657	-1.62031	0.0253826	down	--	--	Molecular Function: structural constituent of cuticle (GO:0042302);;	--	--	--	Insect cuticle protein	Cuticle protein GN=Ccp84Ab OS=Anopheles gambiae (African malaria mosquito) PE=2 SV=3	PREDICTED: ice-structuring glycoprotein [Tribolium castaneum]
LOC662675	12708.5	3417.56	-1.62107	0.000754649	down	[U]	Intracellular trafficking, secretion, and vesicular transport	Molecular Function: structural constituent of cuticle (GO:0042302);;	--	--	--	Insect cuticle protein	Larval cuticle protein LCP-30 (Precursor) GN=LCP30 OS=Bombyx mori (Silk moth) PE=1 SV=2	PREDICTED: larval cuticle protein LCP-30 [Tribolium castaneum]
LOC103313872	110.438	28.945	-1.62476	0.00123151	down	--	--	--	--	[U]	Intracellular trafficking, secretion, and vesicular transport	--	--	PREDICTED: ankyrin repeat domain-containing protein 40-like isoform X1 [Tribolium castaneum]
LOC662446	57.5847	7.87764	-1.62508	0.0233731	down	--	--	--	--	--	--	Insect cuticle protein	Endocuticle structural glycoprotein SgAbd-2 OS=Schistocerca gregaria (Desert locust) PE=1 SV=1	PREDICTED: endocuticle structural glycoprotein SgAbd-2-like [Tribolium castaneum]
LOC103313513	90.9983	9.02445	-1.62774	0.0253704	down	--	--	--	--	--	--	--	Neuropeptide-like protein 33 (Precursor) GN=nlp-33 OS=Caenorhabditis elegans PE=2 SV=1	PREDICTED: major prion protein-like [Tribolium castaneum]
LOC661849	752.147	171.052	-1.63011	0.00648758	down	--	--	--	--	--	--	--	Uncharacterized proline-rich protein (Fragment) OS=Owenia fusiformis PE=4 SV=1	PREDICTED: neurofilament heavy polypeptide-like [Tribolium castaneum]
LOC103313141	490.632	135.63	-1.63298	0.000193573	down	--	--	--	--	--	--	Immunoglobulin domain;; Immunoglobulin I-set domain;; Immunoglobulin domain;; Immunoglobulin domain;; CD80-like C2-set immunoglobulin domain	Muscle M-line assembly protein unc-89 GN=unc-89 OS=Caenorhabditis elegans PE=1 SV=3	PREDICTED: WAP, Kazal, immunoglobulin, Kunitz and NTR domain-containing protein 2 [Tribolium castaneum]
LOC656057	2619.45	766.517	-1.63577	3.2e-06	down	[K]	Transcription	Cellular Component: viral nucleocapsid (GO:0019013);; Cellular Component: ribonucleoprotein complex (GO:0030529);;	K11099|4e-49|tca:656057|SNRPG, SMG;SNRPG, SMG|similar to CG9742-PA; K11099 small nuclear ribonucleoprotein G	[A]	RNA processing and modification	LSM domain	Probable small nuclear ribonucleoprotein G GN=SmG OS=Drosophila melanogaster (Fruit fly) PE=1 SV=1	PREDICTED: probable small nuclear ribonucleoprotein G [Tribolium castaneum]
LOC656276	102458	32084.7	-1.63774	1.08e-19	down	[J]	Translation, ribosomal structure and biogenesis	Molecular Function: structural constituent of ribosome (GO:0003735);; Cellular Component: ribosome (GO:0005840);; Biological Process: translational elongation (GO:0006414);;	K02943|2e-71|tca:656276|RP-LP2, RPLP2;RP-LP2, RPLP2|similar to 60S acidic ribosomal protein P2 (Acidic ribosomal protein RPA1); K02943 large subunit ribosomal protein LP2	[J]	Translation, ribosomal structure and biogenesis	60s Acidic ribosomal protein	60S acidic ribosomal protein P2 GN=RpLP2 OS=Drosophila melanogaster (Fruit fly) PE=1 SV=1	PREDICTED: 60S acidic ribosomal protein P2 [Tribolium castaneum]
LOC662792	2059.88	562.368	-1.63928	0.000243898	down	[J]	Translation, ribosomal structure and biogenesis	Biological Process: pseudouridine synthesis (GO:0001522);; Cellular Component: viral nucleocapsid (GO:0019013);; Molecular Function: snoRNA binding (GO:0030515);; Biological Process: ribosome biogenesis (GO:0042254);; Cellular Component: box H/ACA RNP complex (GO:0072588);;	K11130|5e-42|tca:662792|NOP10, NOLA3;NOP10, NOLA3|similar to CG7637-PA; K11130 H/ACA ribonucleoprotein complex subunit 3	[A]	RNA processing and modification	Nucleolar RNA-binding protein, Nop10p family	H/ACA ribonucleoprotein complex subunit 3 GN=CG7637 OS=Drosophila melanogaster (Fruit fly) PE=1 SV=1	PREDICTED: H/ACA ribonucleoprotein complex subunit 3 [Tribolium castaneum]
LOC657514	517.341	151.387	-1.64107	1.7e-06	down	--	--	Cellular Component: integral component of membrane (GO:0016021);;	--	--	--	Uncharacterised protein family (UPF0239)	Protein anon-73B1 GN=anon-73B1 OS=Drosophila melanogaster (Fruit fly) PE=3 SV=1	PREDICTED: protein anon-73B1 [Tribolium castaneum]
LOC661301	2211.56	464.715	-1.64573	0.00864176	down	--	--	Molecular Function: protein binding (GO:0005515);; Molecular Function: methyltransferase activity (GO:0008168);; Biological Process: actin cytoskeleton organization (GO:0030036);; Biological Process: methylation (GO:0032259);; Cellular Component: intracellular organelle (GO:0043229);; Cellular Component: protein-containing complex (GO:0043234);; Biological Process: protein-containing complex subu…	--	--	--	--	Ctenidin-1 {ECO:0000303|PubMed:20369272} (Precursor) OS=Cupiennius salei (American wandering spider) PE=1 SV=1	PREDICTED: glycine-rich cell wall structural protein-like [Tribolium castaneum]
LOC656304	29216.4	8470.32	-1.64806	2.65e-06	down	--	--	Molecular Function: structural constituent of ribosome (GO:0003735);; Cellular Component: ribosome (GO:0005840);; Biological Process: translation (GO:0006412);;	K02971|4e-55|tca:656304|RP-S21e, RPS21;RP-S21e, RPS21|similar to CG2986-PC, isoform C; K02971 small subunit ribosomal protein S21e	[J]	Translation, ribosomal structure and biogenesis	Ribosomal protein S21e	40S ribosomal protein S21 GN=RpS21 OS=Biphyllus lunatus (Beetle) PE=3 SV=1	PREDICTED: 40S ribosomal protein S21 [Tribolium castaneum]
LOC657808	7679.11	1390	-1.64988	0.0141714	down	--	--	Molecular Function: structural constituent of cuticle (GO:0042302);;	--	--	--	Insect cuticle protein	Endocuticle structural glycoprotein SgAbd-8 OS=Schistocerca gregaria (Desert locust) PE=1 SV=1	PREDICTED: endocuticle structural glycoprotein SgAbd-8 [Tribolium castaneum]
LOC664390	1705.73	502.801	-1.65585	6.91e-08	down	--	--	Molecular Function: DNA binding (GO:0003677);;	--	[BL]	--	Barrier to autointegration factor	Barrier-to-autointegration factor GN=baf OS=Drosophila melanogaster (Fruit fly) PE=3 SV=1	PREDICTED: barrier-to-autointegration factor [Tribolium castaneum]
Cpap1-a	2064.28	506.807	-1.66632	0.00157164	down	--	--	Cellular Component: extracellular region (GO:0005576);; Biological Process: chitin metabolic process (GO:0006030);; Molecular Function: chitin binding (GO:0008061);;	--	--	--	Chitin binding Peritrophin-A domain	Nuclear pore complex protein DDB_G0274915 GN=DDB_G0274915 OS=Dictyostelium discoideum (Slime mold) PE=4 SV=2	cuticular protein analogous to peritrophins 1-A [Tribolium castaneum]
LOC660740	2486.9	669.365	-1.6745	9.72e-05	down	--	--	Molecular Function: serine-type endopeptidase activity (GO:0004252);; Biological Process: proteolysis (GO:0006508);;	--	[T]	Signal transduction mechanisms	Trypsin;; Fz domain;; SEA domain;; Low-density lipoprotein receptor domain class A;; Domain of unknown function (DUF1986)	Serine protease nudel (Precursor) GN=ndl OS=Drosophila melanogaster (Fruit fly) PE=1 SV=2	PREDICTED: atrial natriuretic peptide-converting enzyme isoform X1 [Tribolium castaneum]
LOC657710	1279.38	374.401	-1.70371	1.74e-12	down	[O]	Posttranslational modification, protein turnover, chaperones	--	K13113|2e-49|tca:657710|UBL5, HUB1;UBL5, HUB1|similar to predicted protein; K13113 ubiquitin-like protein 5	[O]	Posttranslational modification, protein turnover, chaperones	Ubiquitin family;; Ubiquitin-like domain	Ubiquitin-like protein 5 GN=ubl OS=Drosophila melanogaster (Fruit fly) PE=3 SV=1	PREDICTED: ubiquitin-like protein 5 [Tribolium castaneum]
LOC100188941	1528.18	387.443	-1.70733	0.000245537	down	--	--	Biological Process: metabolic process (GO:0008152);; Molecular Function: hydrolase activity (GO:0016787);;	--	--	--	--	Dolichyl-diphosphooligosaccharide--protein glycosyltransferase subunit 4 {ECO:0000250|UniProtKB:Q99380} GN=GK20863 OS=Drosophila willistoni (Fruit fly) PE=3 SV=2	dolichyl-diphosphooligosaccharide--protein glycosyltransferase subunit 4 [Tribolium castaneum]
LOC103315184	3395.42	870.536	-1.70997	0.000153239	down	--	--	Cellular Component: extracellular space (GO:0005615);; Molecular Function: metalloendopeptidase inhibitor activity (GO:0008191);; Biological Process: negative regulation of endopeptidase activity (GO:0010951);;	--	[WV]	--	Trypsin Inhibitor like cysteine rich domain	IMPI alpha (Precursor) GN=IMPI OS=Galleria mellonella (Greater wax moth) PE=1 SV=2	PREDICTED: inducible metalloproteinase inhibitor protein [Tribolium castaneum]
LOC658925	1586.52	228.873	-1.7101	0.0139614	down	--	--	--	--	--	--	--	--	PREDICTED: cuticle protein 6.4 [Tribolium castaneum]
LOC103313987	936.492	176.837	-1.71601	0.0070035	down	--	--	--	--	--	--	--	rRNA 2&apos;-O-methyltransferase fibrillarin GN=fbl OS=Dictyostelium discoideum (Slime mold) PE=3 SV=1	PREDICTED: tenecin-3-like [Tribolium castaneum]
LOC659093	4265.23	859.049	-1.71603	0.00507683	down	--	--	Molecular Function: structural constituent of cuticle (GO:0042302);;	--	--	--	Insect cuticle protein	Flexible cuticle protein 12 (Precursor) GN=CP12 OS=Hyalophora cecropia (Cecropia moth) PE=2 SV=1	PREDICTED: endocuticle structural glycoprotein SgAbd-5 [Tribolium castaneum]
LOC100142138	434.991	109.992	-1.72122	0.000160257	down	--	--	Cellular Component: plasma membrane (GO:0005886);; Cellular Component: integral component of membrane (GO:0016021);; Biological Process: sensory perception of taste (GO:0050909);;	--	--	--	7tm Chemosensory receptor	Gustatory and pheromone receptor 39a, isoform A GN=Gr39a OS=Drosophila melanogaster (Fruit fly) PE=2 SV=1	gustatory receptor candidate 42 [Tribolium castaneum]
LOC662318	269.661	75.2805	-1.72405	3.46e-08	down	[IQR]	--	Molecular Function: oxidoreductase activity (GO:0016491);; Biological Process: oxidation-reduction process (GO:0055114);;	--	[Q]	Secondary metabolites biosynthesis, transport and catabolism	short chain dehydrogenase;; Enoyl-(Acyl carrier protein) reductase;; KR domain	WW domain-containing oxidoreductase GN=Wwox OS=Drosophila melanogaster (Fruit fly) PE=2 SV=1	PREDICTED: retinol dehydrogenase 13-like [Tribolium castaneum]
LOC100142131	218.52	44.5275	-1.74552	0.00318381	down	--	--	--	--	--	--	--	C-terminal peptide (Precursor) OS=Procambarus clarkii (Red swamp crayfish) PE=1 SV=1	PREDICTED: FMRFamide-related neuropeptides [Tribolium castaneum]
LOC103312196	1965.1	520.506	-1.75448	1.43e-06	down	--	--	--	K06497|2e-07|tca:656039|CD63, MLA1, TSPAN30;CD63, MLA1, TSPAN30|similar to CG12846-PA	--	--	Tetraspanin family	23 kDa integral membrane protein OS=Schistosoma mansoni (Blood fluke) PE=2 SV=1	PREDICTED: 23 kDa integral membrane protein-like [Tribolium castaneum]
LOC662134	265.487	73.6355	-1.76348	3.19e-11	down	[O]	Posttranslational modification, protein turnover, chaperones	--	K09542|1e-123|tca:662134|CRYAB;CRYAB|similar to Heat shock protein 23	[O]	Posttranslational modification, protein turnover, chaperones	Hsp20/alpha crystallin family	Heat shock protein 23 GN=Hsp23 OS=Drosophila melanogaster (Fruit fly) PE=2 SV=2	PREDICTED: heat shock protein 23 [Tribolium castaneum]
Gemin7	437.979	105.08	-1.76918	0.000154826	down	--	--	Cellular Component: SMN complex (GO:0032797);;	K13135|6e-69|tca:100187738|GEMIN7, SIP3;GEMIN7, SIP3|Gemin7; gem (nuclear organelle) associated protein 7; K13135 gem associated protein 7	--	--	Gem-associated protein 7 (Gemin7)	--	PREDICTED: gem (nuclear organelle) associated protein 7 isoform X1 [Tribolium castaneum]
LOC103314842	7376.57	1773.08	-1.77158	0.000139759	down	--	--	--	--	--	--	Pacifastin inhibitor (LCMII)	Protease inhibitor SGPI-2 (Precursor) OS=Schistocerca gregaria (Desert locust) PE=1 SV=1	PREDICTED: serine protease inhibitor I/II-like [Tribolium castaneum]
LOC100142521	12.746	0.30289	-1.77559	0.0124759	down	[V]	Defense mechanisms	--	--	--	--	Tandem tudor domain within UHRF1;; SAD/SRA domain;; Ubiquitin family;; PHD-finger;; Ubiquitin-2 like Rad60 SUMO-like	Protein let-418 {ECO:0000312|EMBL:CCD62685.1} OS=Caenorhabditis elegans PE=1 SV=1	PREDICTED: E3 ubiquitin-protein ligase UHRF2-like [Tribolium castaneum]
LOC103312778	495.753	133.329	-1.78047	3.99e-09	down	--	--	--	K13136|2e-10|xla:100036923|GEMIN8;GEMIN8|gemin8; gem (nuclear organelle) associated protein 8; K13136 gem associated protein 8	--	--	Gemini of Cajal bodies-associated protein 8	--	PREDICTED: gem-associated protein 8-like [Tribolium castaneum]
sPLA2A	32.5418	1.91146	-1.7808	0.0128967	down	--	--	Molecular Function: phospholipase A2 activity (GO:0004623);; Molecular Function: calcium ion binding (GO:0005509);; Cellular Component: extracellular region (GO:0005576);; Biological Process: phospholipid metabolic process (GO:0006644);; Biological Process: lipid catabolic process (GO:0016042);;	K01047|1e-134|tca:657481|PLA2G, SPLA2;EC:3.1.1.4|sPLA2A; phospholipase A2A (EC:3.1.1.4)	--	--	Phospholipase A2	Phospholipase A2 OS=Bombus pensylvanicus (American bumblebee) PE=1 SV=1	phospholipase A2A [Tribolium castaneum]
LOC656901	37.5913	6.41109	-1.78605	0.00508289	down	--	--	Cellular Component: integral component of membrane (GO:0016021);;	--	[E]	Amino acid transport and metabolism	Transmembrane amino acid transporter protein	Probable amino acid transporter skat-1 {ECO:0000303|PubMed:24204312} OS=Caenorhabditis elegans PE=2 SV=2	PREDICTED: proton-coupled amino acid transporter 1-like [Tribolium castaneum]
Rpl39	3480.72	709.513	-1.80616	0.00132643	down	[J]	Translation, ribosomal structure and biogenesis	Molecular Function: structural constituent of ribosome (GO:0003735);; Cellular Component: ribosome (GO:0005840);; Biological Process: translation (GO:0006412);;	K02924|5e-32|tca:100190999|RP-L39e, RPL39;RP-L39e, RPL39|Rpl39; ribosomal protein L39; K02924 large subunit ribosomal protein L39e	[J]	Translation, ribosomal structure and biogenesis	Ribosomal L39 protein	60S ribosomal protein L39 GN=RpL39 OS=Spodoptera frugiperda (Fall armyworm) PE=3 SV=1	ribosomal protein L39 [Bombyx mori]
LOC103313939	3402.98	118.528	-1.81653	0.0102798	down	--	--	Cellular Component: integral component of plasma membrane (GO:0005887);; Cellular Component: anchored component of plasma membrane (GO:0046658);;	--	--	--	--	Merozoite surface antigen 2 (Precursor) GN=MSA2 OS=Plasmodium falciparum (isolate 3D7) PE=1 SV=2	PREDICTED: merozoite surface antigen 2-like [Tribolium castaneum]
LOC662608	1338.82	332.447	-1.82084	1.93e-06	down	--	--	Molecular Function: structural constituent of chitin-based larval cuticle (GO:0008010);; Cellular Component: extracellular matrix (GO:0031012);; Biological Process: chitin-based cuticle development (GO:0040003);;	--	--	--	Insect cuticle protein	Endocuticle structural glycoprotein SgAbd-4 OS=Schistocerca gregaria (Desert locust) PE=1 SV=1	PREDICTED: endocuticle structural glycoprotein SgAbd-4 [Tribolium castaneum]
LOC663695	24337	6110.73	-1.82481	4.74e-07	down	[I]	Lipid transport and metabolism	Molecular Function: fatty-acyl-CoA binding (GO:0000062);;	--	[I]	Lipid transport and metabolism	Acyl CoA binding protein	Putative acyl-CoA-binding protein OS=Hypsibius dujardini (Water bear) PE=3 SV=1	PREDICTED: putative acyl-CoA-binding protein [Tribolium castaneum]
LOC103314127	3239.02	725.523	-1.8379	0.000119955	down	--	--	Molecular Function: endoribonuclease activity (GO:0004521);; Biological Process: rRNA transcription (GO:0009303);; Cellular Component: membrane (GO:0016020);; Biological Process: RNA phosphodiester bond hydrolysis, endonucleolytic (GO:0090502);;	--	--	--	--	Ribonuclease kappa-B OS=Ceratitis capitata (Mediterranean fruit fly) PE=3 SV=1	PREDICTED: ribonuclease kappa-B-like [Tribolium castaneum]
LOC103313395	480.072	117.073	-1.84487	1.21e-06	down	--	--	--	--	--	--	WW domain-binding protein 1	--	PREDICTED: vesicular, overexpressed in cancer, prosurvival protein 1-like isoform X1 [Tribolium castaneum]
LOC656390	752.213	126.298	-1.85189	0.00295335	down	--	--	Cellular Component: extracellular space (GO:0005615);;	--	--	--	Serpin (serine protease inhibitor)	Location of vulva defective 1 (Precursor) GN=lov-1 OS=Caenorhabditis elegans PE=1 SV=4	PREDICTED: cell wall protein DAN4 isoform X1 [Tribolium castaneum]
LOC664440	1061.06	176.665	-1.85757	0.002899	down	--	--	--	--	[O]	Posttranslational modification, protein turnover, chaperones	Gamma interferon inducible lysosomal thiol reductase (GILT)	GILT-like protein F37H8.5 (Precursor) GN=F37H8.5 OS=Caenorhabditis elegans PE=1 SV=1	PREDICTED: GILT-like protein F37H8.5 [Tribolium castaneum]
LOC103314314	3865.06	630.955	-1.86329	0.00298584	down	--	--	Molecular Function: serine-type endopeptidase activity (GO:0004252);; Biological Process: proteolysis (GO:0006508);;	K04346|0.0|tca:661072|GNA12;GNA12|similar to CG6457-PA; K04346 guanine nucleotide binding protein (G protein), alpha 12	[E]	Amino acid transport and metabolism	Trypsin	Chymotrypsin (Precursor) OS=Phaedon cochleariae (Mustard beetle) PE=2 SV=1	PREDICTED: brachyurin-like [Tribolium castaneum]
LOC656246	956.897	211.88	-1.86818	5.76e-05	down	--	--	--	--	--	--	Complex 1 protein (LYR family)	--	PREDICTED: LYR motif-containing protein 2 [Tribolium castaneum]
LOC100142614	296.37	14.763	-1.8721	0.00821057	down	--	--	--	--	--	--	--	Cuticle protein 6.4 OS=Locusta migratoria (Migratory locust) PE=1 SV=1	PREDICTED: keratin-associated protein 19-9b [Tribolium castaneum]
sun	13774.9	2957.87	-1.88194	9.3e-05	down	--	--	Cellular Component: mitochondrial proton-transporting ATP synthase complex, catalytic core F(1) (GO:0000275);; Biological Process: ATP synthesis coupled proton transport (GO:0015986);; Molecular Function: proton-transporting ATP synthase activity, rotational mechanism (GO:0046933);; Molecular Function: proton-transporting ATPase activity, rotational mechanism (GO:0046961);;	K02135|7e-33|tca:658713|ATPeF1E, ATP5E, ATP15;ATPeF1E, ATP5E, ATP15|sun, GLEAN_03214; stunted (EC:3.6.3.14); K02135 F-type H+-transporting ATPase subunit epsilon [EC:3.6.3.14]	[C]	Energy production and conversion	Mitochondrial ATP synthase epsilon chain	Putative ATP synthase subunit epsilon, mitochondrial GN=ZC262.5 OS=Caenorhabditis elegans PE=3 SV=1	stunted [Tribolium castaneum]
LOC658567	42081.7	4244.8	-1.88689	0.00662051	down	--	--	--	--	--	--	--	--	PREDICTED: cuticle protein 63 [Tribolium castaneum]
LOC659925	2570.22	459.156	-1.89773	0.00112327	down	--	--	Cellular Component: mitochondrial respiratory chain complex III (GO:0005750);; Biological Process: mitochondrial electron transport, ubiquinol to cytochrome c (GO:0006122);;	K00419|2e-39|tca:659925|QCR9, UCRC;QCR9, UCRC|Ucrc, uccr7.2; ubiquinol-cytochrome c reductase complex 7.2kDa protein; K00419 ubiquinol-cytochrome c reductase subunit 9 [EC:1.10.2.2]	[C]	Energy production and conversion	Ubiquinol-cytochrome C reductase, UQCRX/QCR9 like	Cytochrome b-c1 complex subunit 9 GN=ox OS=Drosophila melanogaster (Fruit fly) PE=1 SV=1	PREDICTED: cytochrome b-c1 complex subunit 9 [Tribolium castaneum]
LOC103312675	585.687	128.046	-1.90782	1.92e-05	down	--	--	--	--	--	--	--	--	uncharacterized LOC103312675 precursor [Tribolium castaneum]
LOC658148	45951.6	10109.2	-1.91784	9.06e-06	down	[J]	Translation, ribosomal structure and biogenesis	Molecular Function: structural constituent of ribosome (GO:0003735);; Cellular Component: ribosome (GO:0005840);; Biological Process: translation (GO:0006412);; Molecular Function: rRNA binding (GO:0019843);; Molecular Function: metal ion binding (GO:0046872);;	K02922|3e-63|tca:658148|RP-L37e, RPL37;RP-L37e, RPL37|similar to Probable 60S ribosomal protein L37-A; K02922 large subunit ribosomal protein L37e	[J]	Translation, ribosomal structure and biogenesis	Ribosomal protein L37e	60S ribosomal protein L37 GN=RpL37 OS=Spodoptera frugiperda (Fall armyworm) PE=3 SV=3	PREDICTED: 60S ribosomal protein L37 [Tribolium castaneum]
LOC103312748	9397.33	1031.39	-1.94623	0.00405502	down	--	--	Biological Process: chitin metabolic process (GO:0006030);; Molecular Function: hydrolase activity, acting on glycosyl bonds (GO:0016798);;	--	--	--	Chitin binding Peritrophin-A domain	Peritrophin-1 (Precursor) GN=Aper1 OS=Anopheles gambiae (African malaria mosquito) PE=2 SV=2	PREDICTED: chondroitin proteoglycan-2-like [Tribolium castaneum]
LOC658325	1667.15	327.316	-1.95206	0.000101508	down	--	--	--	--	--	--	--	Acanthoscurrin-1 (Precursor) OS=Acanthoscurria gomesiana (Tarantula spider) PE=1 SV=1	PREDICTED: glycine-rich cell wall structural protein 1.0 [Tribolium castaneum]
LOC100142166	1643.31	279.144	-1.96391	0.000645984	down	--	--	Molecular Function: catalytic activity (GO:0003824);; Biological Process: metabolic process (GO:0008152);;	--	[T]	Signal transduction mechanisms	Low-density lipoprotein receptor domain class A;; EB module	Vitellogenin receptor {ECO:0000312|EMBL:AAP92450.1} (Precursor) OS=Solenopsis invicta (Red imported fire ant) PE=2 SV=1	PREDICTED: sortilin-related receptor [Tribolium castaneum]
LOC659458	79738.9	18261.8	-1.96653	6e-09	down	[J]	Translation, ribosomal structure and biogenesis	Biological Process: mitotic spindle elongation (GO:0000022);; Molecular Function: structural constituent of ribosome (GO:0003735);; Biological Process: translation (GO:0006412);; Cellular Component: cytosolic large ribosomal subunit (GO:0022625);; Biological Process: centrosome duplication (GO:0051298);;	K02918|7e-82|tca:659458|RP-L35e, RPL35;RP-L35e, RPL35|similar to ribosomal protein L35e; K02918 large subunit ribosomal protein L35e	[J]	Translation, ribosomal structure and biogenesis	Ribosomal L29 protein	60S ribosomal protein L35 GN=rpl-35 OS=Caenorhabditis elegans PE=3 SV=1	PREDICTED: 60S ribosomal protein L35 [Tribolium castaneum]
LOC107397481	269.373	23.4291	-1.97227	0.00425863	down	--	--	--	--	--	--	--	--	PREDICTED: keratin-associated protein 19-9b-like [Tribolium castaneum]
LOC657620	1110.9	116.926	-1.97462	0.00350271	down	--	--	--	--	--	--	--	Fibroin heavy chain (Precursor) GN=FIBH OS=Bombyx mori (Silk moth) PE=1 SV=4	PREDICTED: proline-rich protein 4-like [Tribolium castaneum]
LOC657658	1587.16	240.636	-1.9906	0.00103463	down	--	--	Molecular Function: calcium ion binding (GO:0005509);;	--	--	--	Calcium-binding EGF domain;; SEA domain	Location of vulva defective 1 (Precursor) GN=lov-1 OS=Caenorhabditis elegans PE=1 SV=4	PREDICTED: probable serine/threonine-protein kinase nek3 isoform X1 [Tribolium castaneum]
LOC100142156	804.943	162.028	-1.99495	1.1e-05	down	--	--	--	--	--	--	Domain of unknown function (DUF4538)	--	PREDICTED: small integral membrane protein 20 [Tribolium castaneum]
LOC659616	15927.5	3150.95	-1.99861	1.82e-05	down	[J]	Translation, ribosomal structure and biogenesis	Biological Process: cytoplasmic translation (GO:0002181);; Molecular Function: structural constituent of ribosome (GO:0003735);; Biological Process: rRNA export from nucleus (GO:0006407);; Cellular Component: cytosolic small ribosomal subunit (GO:0022627);;	K02979|1e-38|tca:659616|RP-S28e, RPS28;RP-S28e, RPS28|similar to CG2998-PA; K02979 small subunit ribosomal protein S28e	[J]	Translation, ribosomal structure and biogenesis	Ribosomal protein S28e	40S ribosomal protein S28 GN=RpS28b OS=Drosophila melanogaster (Fruit fly) PE=1 SV=2	40S ribosomal protein S28 [Zootermopsis nevadensis]
LOC657947	705.055	141.605	-2.00781	7.36e-06	down	--	--	Molecular Function: transporter activity (GO:0005215);; Cellular Component: intracellular (GO:0005622);; Biological Process: transport (GO:0006810);;	--	[I]	Lipid transport and metabolism	CRAL/TRIO domain	--	PREDICTED: alpha-tocopherol transfer protein [Tribolium castaneum]
LOC100141609	872.744	72.6089	-2.02168	0.00323358	down	--	--	--	--	--	--	--	Prismalin-14 (Precursor) OS=Pinctada margaritifera (Black-lipped pearl oyster) PE=1 SV=1	PREDICTED: prismalin-14 [Tribolium castaneum]
LOC664470	574.31	106.847	-2.04169	2.5e-05	down	--	--	Molecular Function: transferase activity, transferring glycosyl groups (GO:0016757);;	--	--	--	Protein of unknown function (DUF745)	Putative uncharacterized protein DDB_G0290521 (Precursor) GN=DDB_G0290521 OS=Dictyostelium discoideum (Slime mold) PE=3 SV=2	PREDICTED: antifreeze protein Maxi [Tribolium castaneum]
LOC103313177	59.6568	7.84427	-2.04461	0.00105438	down	[IQR]	--	Molecular Function: oxidoreductase activity (GO:0016491);; Biological Process: oxidation-reduction process (GO:0055114);;	K00079|2e-73|tca:661972|CBR1;EC:1.1.1.184 1.1.1.189 1.1.1.197|similar to carbonyl reductase 1-like	[Q]	Secondary metabolites biosynthesis, transport and catabolism	short chain dehydrogenase;; Enoyl-(Acyl carrier protein) reductase	--	PREDICTED: carbonyl reductase [NADPH] 1-like, partial [Tribolium castaneum]
LOC660558	39092.2	8198.66	-2.04464	4.38e-08	down	[J]	Translation, ribosomal structure and biogenesis	Biological Process: mitotic spindle elongation (GO:0000022);; Molecular Function: structural constituent of ribosome (GO:0003735);; Biological Process: translation (GO:0006412);; Cellular Component: cytosolic large ribosomal subunit (GO:0022625);;	K02921|3e-62|tca:660558|RP-L37Ae, RPL37A;RP-L37Ae, RPL37A|similar to CG5827-PA, isoform A; K02921 large subunit ribosomal protein L37Ae	[J]	Translation, ribosomal structure and biogenesis	Ribosomal L37ae protein family	60S ribosomal protein L37a GN=RpL37A OS=Drosophila melanogaster (Fruit fly) PE=1 SV=3	PREDICTED: 60S ribosomal protein L37a [Tribolium castaneum]
LOC100216358	90.975	16.8908	-2.04758	1.97e-05	down	--	--	--	--	--	--	--	--	allatotropin I preprohormone precursor [Tribolium castaneum]
LOC100142570	364.478	20.3063	-2.04806	0.00323404	down	--	--	--	--	--	--	--	Period circadian protein (Fragment) GN=per OS=Drosophila serrata (Fruit fly) PE=3 SV=1	PREDICTED: adult-specific cuticular protein ACP-20-like [Tribolium castaneum]
LOC655982	446.686	78.5509	-2.08382	2.76e-05	down	[F]	Nucleotide transport and metabolism	Molecular Function: iron ion binding (GO:0005506);; Molecular Function: electron transfer activity (GO:0009055);; Molecular Function: oxidoreductase activity, acting on CH-OH group of donors (GO:0016614);; Molecular Function: flavin adenine dinucleotide binding (GO:0050660);; Molecular Function: 2 iron, 2 sulfur cluster binding (GO:0051537);; Biological Process: oxidation-reduction process (GO:00…	K00106|0.0|tca:655982|XDH;EC:1.17.1.4 1.17.3.2|similar to CG18522-PA	[F]	Nucleotide transport and metabolism	Molybdopterin-binding domain of aldehyde dehydrogenase;; [2Fe-2S] binding domain;; CO dehydrogenase flavoprotein C-terminal domain;; FAD binding domain in molybdopterin dehydrogenase;; Aldehyde oxidase and xanthine dehydrogenase, a/b hammerhead domain;; 2Fe-2S iron-sulfur cluster binding domain	Xanthine dehydrogenase GN=ry OS=Drosophila pseudoobscura pseudoobscura (Fruit fly) PE=3 SV=2	PREDICTED: indole-3-acetaldehyde oxidase-like [Tribolium castaneum]
LOC655328	5546.65	876.501	-2.08587	0.000163833	down	--	--	Molecular Function: ubiquinol-cytochrome-c reductase activity (GO:0008121);; Molecular Function: electron transfer activity (GO:0009055);; Biological Process: proton transmembrane transport (GO:1902600);;	K00420|1e-40|tca:655328|QCR10, UQCR;QCR10, UQCR|similar to CG14482-PA; K00420 ubiquinol-cytochrome c reductase subunit 10 [EC:1.10.2.2]	--	--	Ubiquinol-cytochrome C reductase complex, 6.4kD protein	--	PREDICTED: cytochrome b-c1 complex subunit 10 [Tribolium castaneum]
LOC659263	19.8988	0.940045	-2.09332	0.00253111	down	[TZDR]	--	Molecular Function: calcium ion binding (GO:0005509);;	--	[T]	Signal transduction mechanisms	EF-hand domain pair;; EF hand;; EF-hand domain pair;; EF-hand domain;; EF hand;; EF-hand domain;; Cytoskeletal-regulatory complex EF hand	Troponin C, isoform 1 GN=TpnC41C OS=Drosophila melanogaster (Fruit fly) PE=2 SV=2	PREDICTED: troponin C, isoform 1-like [Tribolium castaneum]
LOC661532	180.571	19.8627	-2.10025	0.00115635	down	--	--	--	--	--	--	--	Ctenidin-3 {ECO:0000303|PubMed:20369272} (Precursor) OS=Cupiennius salei (American wandering spider) PE=1 SV=1	PREDICTED: glycine-rich cell wall structural protein 1.0 [Tribolium castaneum]
LOC657728	914.957	189.484	-2.11853	2.1e-11	down	--	--	Molecular Function: structural constituent of chitin-based cuticle (GO:0005214);;	--	--	--	Insect cuticle protein	Endocuticle structural glycoprotein SgAbd-8 OS=Schistocerca gregaria (Desert locust) PE=1 SV=1	PREDICTED: endocuticle structural glycoprotein SgAbd-4 [Tribolium castaneum]
LOC103312222	452.264	65.3368	-2.13759	0.000168804	down	--	--	--	--	[G]	Carbohydrate transport and metabolism	Chitin binding Peritrophin-A domain	Peritrophin-1 (Precursor) GN=Aper1 OS=Anopheles gambiae (African malaria mosquito) PE=2 SV=2	peritrophic matrix protein 2-B precursor [Tribolium castaneum]
LOC658999	36033.5	4053.68	-2.14351	0.000728877	down	--	--	--	--	--	--	--	--	PREDICTED: keratin-associated protein 19-9b-like [Tribolium castaneum]
LOC662578	25505.7	3162.49	-2.16349	0.000372572	down	--	--	Molecular Function: structural constituent of cuticle (GO:0042302);;	--	--	--	Insect cuticle protein	Endocuticle structural glycoprotein ABD-4 OS=Locusta migratoria (Migratory locust) PE=1 SV=3	PREDICTED: endocuticle structural glycoprotein ABD-4 [Tribolium castaneum]
LOC103315175	119.764	17.8306	-2.16929	6.33e-05	down	--	--	--	--	--	--	--	Uncharacterized histidine-rich protein DDB_G0274557 (Precursor) GN=DDB_G0274557 OS=Dictyostelium discoideum (Slime mold) PE=3 SV=1	PREDICTED: BCL-6 corepressor-like protein 1 [Tribolium castaneum]
LOC103313918	1763.97	317.039	-2.17099	3.52e-07	down	[K]	Transcription	Molecular Function: DNA binding (GO:0003677);; Molecular Function: DNA-directed 5'-3' RNA polymerase activity (GO:0003899);; Cellular Component: DNA-directed RNA polymerase II, core complex (GO:0005665);; Biological Process: transcription by RNA polymerase II (GO:0006366);; Molecular Function: zinc ion binding (GO:0008270);;	K03009|3e-30|dwi:Dwil_GK19446|RPB12, POLR2K;RPB12, POLR2K|GK19446 gene product from transcript GK19446-RA; K03009 DNA-directed RNA polymerases I, II, and III subunit RPABC4	[K]	Transcription	DNA directed RNA polymerase, 7 kDa subunit	DNA-directed RNA polymerases I, II, and III subunit rpabc4 GN=polr2k OS=Dictyostelium discoideum (Slime mold) PE=3 SV=1	PREDICTED: DNA-directed RNA polymerases I, II, and III subunit RPABC4 [Tribolium castaneum]
LOC103313948	559.571	53.3222	-2.17457	0.000857799	down	--	--	--	--	--	--	Kazal-type serine protease inhibitor domain;; Kazal-type serine protease inhibitor domain	Serine protease inhibitor dipetalogastin (Precursor; Fragment) OS=Dipetalogaster maximus (Blood-sucking bug) PE=1 SV=2	PREDICTED: turripeptide Gli9.1 [Tribolium castaneum]
LOC660502	244.439	37.7131	-2.20241	1.6e-05	down	--	--	Cellular Component: extracellular region (GO:0005576);; Biological Process: lipid metabolic process (GO:0006629);; Molecular Function: carboxylic ester hydrolase activity (GO:0052689);;	--	--	--	Lipase	Phospholipase A1 OS=Vespula squamosa (Southern yellow jacket) PE=1 SV=1	PREDICTED: pancreatic triacylglycerol lipase [Tribolium castaneum]
LOC658041	249.79	19.7872	-2.21048	0.000884902	down	--	--	--	--	--	--	--	Transcription factor SPT20 homolog GN=DDB_G0280065 OS=Dictyostelium discoideum (Slime mold) PE=3 SV=1	PREDICTED: PAX-interacting protein 1 [Tribolium castaneum]
LOC100142148	309.594	31.0641	-2.21687	0.000497961	down	--	--	Biological Process: proteolysis (GO:0006508);;	--	--	--	Trypsin Inhibitor like cysteine rich domain	Chymotrypsin-elastase inhibitor ixodidin OS=Rhipicephalus microplus (Cattle tick) PE=1 SV=2	PREDICTED: chymotrypsin-elastase inhibitor ixodidin-like [Tribolium castaneum]
LOC658157	904.215	123.933	-2.26144	2.86e-05	down	--	--	Molecular Function: sulfotransferase activity (GO:0008146);; Biological Process: metabolic process (GO:0008152);; Cellular Component: integral component of membrane (GO:0016021);;	--	[O]	Posttranslational modification, protein turnover, chaperones	Sulfotransferase family	Heparan sulfate 2-O-sulfotransferase pipe GN=pip OS=Drosophila melanogaster (Fruit fly) PE=1 SV=1	PREDICTED: heparan sulfate 2-O-sulfotransferase pipe [Tribolium castaneum]
LOC659304	78669.1	7814.88	-2.28919	0.000236922	down	--	--	--	--	--	--	--	Prismalin-14 (Precursor) OS=Pinctada fucata (Pearl oyster) PE=1 SV=1	PREDICTED: keratin-associated protein 19-9b isoform X1 [Tribolium castaneum]
LOC656693	1743.68	221.845	-2.32769	1.91e-05	down	--	--	--	K09659|9e-43|tca:656693|DPM3;DPM3|similar to conserved hypothetical protein; K09659 dolichyl-phosphate mannosyltransferase polypeptide 3	[OT]	--	Dolichol-phosphate mannosyltransferase subunit 3 (DPM3)	Probable dolichol-phosphate mannosyltransferase subunit 3 GN=dpm-3 OS=Caenorhabditis elegans PE=3 SV=1	PREDICTED: dolichol-phosphate mannosyltransferase subunit 3 [Tribolium castaneum]
Rpl41	62431.3	7646.17	-2.34403	2.2e-05	down	--	--	--	K02928|7e-10|api:100191001|RP-L41e, RPL41;RP-L41e, RPL41|Rpl41; ribosomal protein L41; K02928 large subunit ribosomal protein L41e	[J]	Translation, ribosomal structure and biogenesis	--	60S ribosomal protein L41 GN=RpL41 OS=Spodoptera frugiperda (Fall armyworm) PE=3 SV=1	ribosomal protein L41 [Drosophila melanogaster]
LOC658174	392.483	17.4089	-2.34993	0.000515938	down	--	--	Cellular Component: extracellular region (GO:0005576);; Biological Process: metabolic process (GO:0008152);; Molecular Function: carboxylic ester hydrolase activity (GO:0052689);;	--	--	--	Lipase	Phospholipase A1 1 (Precursor; Fragment) OS=Dolichovespula maculata (Bald-faced hornet) PE=1 SV=1	PREDICTED: lipase member H-A-like [Tribolium castaneum]
LOC100142439	126.117	14.577	-2.35001	3.49e-05	down	--	--	--	--	--	--	--	Period circadian protein (Fragment) GN=per OS=Drosophila serrata (Fruit fly) PE=3 SV=1	PREDICTED: glycine-rich cell wall structural protein 1 [Tribolium castaneum]
LOC655718	2155.97	125.96	-2.37471	0.000349098	down	--	--	--	--	--	--	--	Prismalin-14 (Precursor) OS=Pinctada margaritifera (Black-lipped pearl oyster) PE=1 SV=1	PREDICTED: keratin-associated protein 19-9b, partial [Tribolium castaneum]
LOC663144	185.094	29.7632	-2.39453	5.65e-11	down	--	--	Molecular Function: protein dimerization activity (GO:0046983);;	--	[K]	Transcription	Helix-loop-helix DNA-binding domain	Basic helix-loop-helix transcription factor amos GN=amos OS=Drosophila melanogaster (Fruit fly) PE=1 SV=2	PREDICTED: basic helix-loop-helix transcription factor amos [Tribolium castaneum]
LOC660334	43596.3	2568.57	-2.40678	0.000263033	down	--	--	--	--	--	--	--	Prismalin-14 (Precursor) OS=Pinctada margaritifera (Black-lipped pearl oyster) PE=1 SV=1	PREDICTED: prismalin-14 [Tribolium castaneum]
LOC103315123	175.692	16.9729	-2.41374	5.3e-05	down	--	--	Molecular Function: serine-type endopeptidase activity (GO:0004252);; Biological Process: proteolysis (GO:0006508);;	--	[E]	Amino acid transport and metabolism	Regulatory CLIP domain of proteinases	Venom serine protease Bi-VSP (Precursor) OS=Bombus ignitus (Bumblebee) PE=1 SV=1	PREDICTED: serine protease easter-like [Tribolium castaneum]
LOC103313512	633.823	75.6803	-2.45701	2.39e-06	down	--	--	--	--	--	--	--	Holotricin-3 (Precursor) OS=Holotrichia diomphalia (Korean black chafer) PE=1 SV=2	PREDICTED: holotricin-3-like [Tribolium castaneum]
LOC662773	162309	18557.1	-2.46534	4.26e-06	down	--	--	--	--	--	--	--	Tenecin-3 (Precursor) OS=Tenebrio molitor (Yellow mealworm beetle) PE=1 SV=1	PREDICTED: tenecin-3-like [Tribolium castaneum]
LOC659390	297.775	28.2966	-2.53371	8.69e-06	down	[T]	Signal transduction mechanisms	Molecular Function: 3',5'-cyclic-nucleotide phosphodiesterase activity (GO:0004114);; Biological Process: signal transduction (GO:0007165);; Biological Process: metabolic process (GO:0008152);;	--	[T]	Signal transduction mechanisms	3'5'-cyclic nucleotide phosphodiesterase;; GAF domain;; GAF domain	Probable 3&apos;,5&apos;-cyclic phosphodiesterase pde-5 GN=pde-5 OS=Caenorhabditis elegans PE=3 SV=3	PREDICTED: cGMP-dependent 3&apos;,5&apos;-cyclic phosphodiesterase-like isoform X1 [Tribolium castaneum]
LOC100142208	2059.54	99.415	-2.53479	0.000111572	down	--	--	--	--	--	--	--	Prismalin-14 (Precursor) OS=Pinctada margaritifera (Black-lipped pearl oyster) PE=1 SV=1	PREDICTED: prismalin-14 [Tribolium castaneum]
LOC659992	25115.1	2319.35	-2.57754	5.44e-06	down	[J]	Translation, ribosomal structure and biogenesis	Molecular Function: RNA binding (GO:0003723);; Molecular Function: structural constituent of ribosome (GO:0003735);; Biological Process: translation (GO:0006412);; Cellular Component: small ribosomal subunit (GO:0015935);; Molecular Function: metal ion binding (GO:0046872);;	K02980|2e-38|tca:659992|RP-S29e, RPS29;RP-S29e, RPS29|similar to ribosomal protein S29e; K02980 small subunit ribosomal protein S29e	[J]	Translation, ribosomal structure and biogenesis	Ribosomal protein S14p/S29e	40S ribosomal protein S29 GN=RpS29 OS=Scarabaeus laticollis (Scarab dung beetle) PE=3 SV=1	PREDICTED: 40S ribosomal protein S29 [Nasonia vitripennis]
LOC103314862	121.95	11.5002	-2.58003	3.61e-06	down	--	--	--	--	--	--	--	--	PREDICTED: transcription factor MafA-like [Tribolium castaneum]
LOC659157	28151.3	1791.76	-2.60516	3.05e-05	down	--	--	--	--	--	--	--	Prismalin-14 (Precursor) OS=Pinctada fucata (Pearl oyster) PE=1 SV=1	PREDICTED: keratin-associated protein 19-9b [Tribolium castaneum]
Snf1a	10058.4	1368.24	-2.63734	1.32e-14	down	[RTKL]	--	Molecular Function: AMP-activated protein kinase activity (GO:0004679);; Molecular Function: ATP binding (GO:0005524);; Biological Process: protein phosphorylation (GO:0006468);;	K07198|0.0|tca:663357|PRKAA, AMPK;EC:2.7.11.11|Snf1a; SNF1A/AMP-activated protein kinase; K07198 5'-AMP-activated protein kinase, catalytic alpha subunit [EC:2.7.11.11]	[T]	Signal transduction mechanisms	Protein kinase domain;; Protein tyrosine kinase;; Adenylate sensor of SNF1-like protein kinase;; Kinase-like;; RIO1 family	5&apos;-AMP-activated protein kinase catalytic subunit alpha-2 GN=aak-2 OS=Caenorhabditis elegans PE=1 SV=2	SNF1A/AMP-activated protein kinase [Tribolium castaneum]
LOC107399224	294.734	27.4911	-2.65972	7.85e-07	down	--	--	Molecular Function: serine-type endopeptidase activity (GO:0004252);; Biological Process: proteolysis (GO:0006508);;	--	[E]	Amino acid transport and metabolism	Trypsin;; Domain of unknown function (DUF1986);; Trypsin-like peptidase domain	Serine proteinase stubble catalytic chain GN=Sb OS=Drosophila melanogaster (Fruit fly) PE=2 SV=2	serine protease P12 [Tribolium castaneum]
LOC657328	46.636	0.318577	-2.70427	5.02e-05	down	--	--	--	--	--	--	--	Shematrin-like protein 2 (Precursor) OS=Pinctada maxima (Silver-lipped pearl oyster) PE=1 SV=1	PREDICTED: glycine-rich protein isoform X1 [Tribolium castaneum]
Acp	86.8264	5.90143	-2.71571	4.49e-06	down	--	--	Molecular Function: hormone activity (GO:0005179);; Cellular Component: extracellular region (GO:0005576);;	--	--	--	--	--	AKH/corazonin-related peptide preproprotein [Tribolium castaneum]
LOC103314924	10881.6	874.509	-2.73642	1.01e-06	down	--	--	--	--	--	--	--	Regulator of gene activity GN=Rga OS=Drosophila melanogaster (Fruit fly) PE=1 SV=2	PREDICTED: glutenin, high molecular weight subunit DX5-like [Tribolium castaneum]
LOC107397799	43.6089	2.48278	-2.74687	6.01e-06	down	--	--	--	--	--	--	--	Period circadian protein (Fragment) GN=per OS=Drosophila serrata (Fruit fly) PE=3 SV=1	PREDICTED: titin-like [Tribolium castaneum]
LOC658587	527.829	53.0508	-2.76052	6.74e-09	down	[IQR]	--	Molecular Function: oxidoreductase activity (GO:0016491);; Biological Process: oxidation-reduction process (GO:0055114);;	--	[Q]	Secondary metabolites biosynthesis, transport and catabolism	short chain dehydrogenase;; Enoyl-(Acyl carrier protein) reductase;; KR domain;; Haemolymph juvenile hormone binding protein (JHBP);; NAD dependent epimerase/dehydratase family	Farnesol dehydrogenase {ECO:0000305} OS=Aedes aegypti (Yellowfever mosquito) PE=1 SV=2	PREDICTED: dehydrogenase/reductase SDR family member 11-like [Tribolium castaneum]
LOC659176	31946.7	2641.9	-2.77087	3.19e-07	down	--	--	Molecular Function: structural constituent of cuticle (GO:0042302);;	--	--	--	Insect cuticle protein	Flexible cuticle protein 12 (Precursor) GN=CP12 OS=Hyalophora cecropia (Cecropia moth) PE=2 SV=1	PREDICTED: endocuticle structural glycoprotein SgAbd-5 [Tribolium castaneum]
spz6	1746.17	161.461	-2.77245	4.17e-08	down	--	--	Molecular Function: Toll binding (GO:0005121);; Cellular Component: extracellular region (GO:0005576);; Biological Process: Toll signaling pathway (GO:0008063);;	--	--	--	Spaetzle	--	spatzle 6 precursor [Tribolium castaneum]
LOC656822	1283.65	129.768	-2.83968	9.97e-11	down	--	--	Molecular Function: serine-type endopeptidase activity (GO:0004252);; Biological Process: proteolysis (GO:0006508);;	--	[E]	Amino acid transport and metabolism	Trypsin	Trypsin-1 OS=Astacus astacus (Noble crayfish) PE=1 SV=1	PREDICTED: serine proteinase stubble [Tribolium castaneum]
LOC103313811	3723.05	403.365	-2.88377	8.46e-15	down	--	--	--	--	[T]	Signal transduction mechanisms	--	--	PREDICTED: extensin-like [Tribolium castaneum]
LOC662981	398.245	29.6116	-2.95296	1.39e-08	down	--	--	Molecular Function: serine-type endopeptidase activity (GO:0004252);; Biological Process: proteolysis (GO:0006508);;	--	[E]	Amino acid transport and metabolism	Trypsin	Trypsin-7 (Precursor) GN=TRYP7 OS=Anopheles gambiae (African malaria mosquito) PE=2 SV=2	PREDICTED: trypsin-1 [Tribolium castaneum]
LOC658418	835.565	67.7055	-2.99537	3.96e-10	down	--	--	--	--	--	--	--	Period circadian protein (Fragment) GN=per OS=Drosophila serrata (Fruit fly) PE=3 SV=1	PREDICTED: zinc finger protein 512B [Tribolium castaneum]
LOC657405	165.842	8.87117	-3.15637	7.32e-09	down	--	--	Biological Process: transport (GO:0006810);;	--	--	--	--	Putative uncharacterized protein DDB_G0290521 (Precursor) GN=DDB_G0290521 OS=Dictyostelium discoideum (Slime mold) PE=3 SV=2	PREDICTED: altered inheritance of mitochondria protein 3 [Tribolium castaneum]
LOC659975	306.402	5.28723	-3.16861	6.57e-07	down	--	--	Molecular Function: structural constituent of cuticle (GO:0042302);;	--	--	--	Insect cuticle protein	Larval cuticle protein A2B OS=Tenebrio molitor (Yellow mealworm beetle) PE=1 SV=1	PREDICTED: larval cuticle protein A2B [Tribolium castaneum]
LOC103312921	127.561	3.66605	-3.23778	9.37e-08	down	--	--	Molecular Function: structural constituent of cuticle (GO:0042302);;	--	--	--	Insect cuticle protein	Cuticle protein 16.8 OS=Ixodes ricinus (Common tick) PE=1 SV=1	PREDICTED: adult-specific rigid cuticular protein 11.9-like [Tribolium castaneum]
LOC100141679	716.162	26.6724	-4.14184	3.52e-25	down	--	--	Molecular Function: G-protein coupled receptor activity (GO:0004930);; Cellular Component: plasma membrane (GO:0005886);; Biological Process: G-protein coupled receptor signaling pathway (GO:0007186);; Cellular Component: integral component of membrane (GO:0016021);;	--	--	--	--	Putative mediator of RNA polymerase II transcription subunit 26 GN=med26 OS=Dictyostelium discoideum (Slime mold) PE=3 SV=2	PREDICTED: putative mediator of RNA polymerase II transcription subunit 26, partial [Tribolium castaneum]
LOC659126	1386.03	19.0469	-4.28746	9.29e-15	down	--	--	--	--	--	--	Domain of unknown function (DUF4773)	Uncharacterized protein DDB_G0271670 (Precursor) GN=DDB_G0271670 OS=Dictyostelium discoideum (Slime mold) PE=3 SV=1	PREDICTED: suppressor protein SRP40 [Tribolium castaneum]
LOC103312789	272.591	7.45368	-4.36739	1.53e-24	down	--	--	Biological Process: transport (GO:0044765);;	--	--	--	--	Putative uncharacterized protein DDB_G0290521 (Precursor) GN=DDB_G0290521 OS=Dictyostelium discoideum (Slime mold) PE=3 SV=2	PREDICTED: AP2-associated protein kinase 1-like [Tribolium castaneum]
LOC100142164	1172.56	21.6648	-4.58222	1.24e-21	down	--	--	Molecular Function: calcium ion binding (GO:0005509);; Biological Process: lipid metabolic process (GO:0006629);; Biological Process: cell communication (GO:0007154);; Cellular Component: membrane (GO:0016020);;	--	[T]	Signal transduction mechanisms	EGF-like domain;; Laminin EGF domain;; EGF-like domain	Neurogenic locus protein delta (Precursor) GN=Dl OS=Drosophila melanogaster (Fruit fly) PE=1 SV=2	PREDICTED: neurogenic locus protein delta [Tribolium castaneum]
LOC100142120	742.201	10.932	-4.75822	1.05e-22	down	--	--	--	--	--	--	--	Eggshell protein 2A (Precursor) GN=ESG-2A OS=Schistosoma japonicum (Blood fluke) PE=2 SV=1	PREDICTED: glycine-rich cell wall structural protein 1.8 isoform X1 [Tribolium castaneum]
LOC663744	1512.24	31.6267	-5.05096	1.19e-49	down	--	--	--	--	--	--	--	Splicing factor 3B subunit 4 GN=sap-49 OS=Caenorhabditis elegans PE=1 SV=2	PREDICTED: probable H/ACA ribonucleoprotein complex subunit 1 [Tribolium castaneum]
LOC661943	5095.85	80.6749	-5.18418	1.98e-38	down	--	--	--	--	--	--	--	Uncharacterized protein DDB_G0271670 (Precursor) GN=DDB_G0271670 OS=Dictyostelium discoideum (Slime mold) PE=3 SV=1	PREDICTED: acidic repeat-containing protein-like isoform X1 [Tribolium castaneum]
LOC107398305	1357.56	22.2145	-5.34309	1.27e-53	down	--	--	Molecular Function: serine-type endopeptidase activity (GO:0004252);; Biological Process: proteolysis (GO:0006508);;	--	[E]	Amino acid transport and metabolism	Trypsin	Serine proteinase stubble catalytic chain GN=Sb OS=Drosophila melanogaster (Fruit fly) PE=2 SV=2	serine protease P87 [Tribolium castaneum]
LOC658538	6017.77	16.187	-6.07107	3.42e-32	down	[M]	Cell wall/membrane/envelope biogenesis	Cellular Component: extracellular region (GO:0005576);; Molecular Function: pigment binding (GO:0031409);;	--	[M]	Cell wall/membrane/envelope biogenesis	Lipocalin-like domain;; Lipocalin / cytosolic fatty-acid binding protein family	Insecticyanin-B (Precursor) GN=INSB OS=Manduca sexta (Tobacco hawkmoth) PE=2 SV=1	PREDICTED: apolipoprotein D-like [Tribolium castaneum]
