# Supplementary material for: Metabolic and transcriptome responses of RNAi-mediated AMPKα knockdown in Tribolium castaneum
Source: BMC Genomics. 2020 Sep 23;21:655. doi: 10.1186/s12864-020-07070-3 (PMC7510082; doi:10.1186/s12864-020-07070-3)
Supplement: Supplementary file 4 — Additional file 4. [file 12864_2020_7070_MOESM4_ESM.xls]

## Sheet: Signal transduction mechanisms 
#id	baseMeanA	baseMeanB	log2(ampk/egfp)	padj	regulated	COG_class	COG_class_annotation	GO_annotation	KEGG_annotation	KOG_class	KOG_class_annotation	Pfam_annotation	Swissprot_annotation	nr_annotation
LOC103314271	65.0101	526.496	1.87769	0.00561063	up	--	--	Biological Process: chemical synaptic transmission (GO:0007268);; Molecular Function: diacylglycerol binding (GO:0019992);;	--	[TU]	--	C2 domain	Phorbol ester/diacylglycerol-binding protein unc-13 GN=unc-13 OS=Caenorhabditis elegans PE=1 SV=4	PREDICTED: phorbol ester/diacylglycerol-binding protein unc-13-like [Tribolium castaneum]
LOC658094	282.389	1050.45	1.69905	2.65e-05	up	--	--	--	--	[T]	Signal transduction mechanisms	Immunoglobulin domain;; Immunoglobulin I-set domain;; Immunoglobulin domain;; Immunoglobulin domain;; Immunoglobulin V-set domain	Lachesin (Precursor) GN=LAC OS=Schistocerca americana (American grasshopper) PE=1 SV=1	PREDICTED: lachesin isoform X1 [Tribolium castaneum]
LOC662797	152.388	515.214	1.64738	1.46e-07	up	--	--	--	--	[T]	Signal transduction mechanisms	Immunoglobulin I-set domain;; Immunoglobulin domain;; Immunoglobulin domain;; Immunoglobulin domain;; Immunoglobulin V-set domain;; Izumo-like Immunoglobulin domain	Lachesin (Precursor) GN=Lac OS=Drosophila melanogaster (Fruit fly) PE=1 SV=2	PREDICTED: lachesin-like isoform X1 [Tribolium castaneum]
LOC656708	1576.74	4141.06	1.33687	1.5e-07	up	[U]	Intracellular trafficking, secretion, and vesicular transport	Cellular Component: cytoplasm (GO:0005737);; Molecular Function: zinc ion binding (GO:0008270);;	K12488|0.0|tca:656708|ASAP;ASAP|similar to AGAP007726-PB; K12488 Arf-GAP with SH3 domain, ANK repeat and PH domain-containing protein	[T]	Signal transduction mechanisms	Putative GTPase activating protein for Arf;; BAR domain of APPL family;; Ankyrin repeats (3 copies);; PH domain;; SH3 domain;; Variant SH3 domain;; Ankyrin repeat;; BAR domain;; Ankyrin repeats (many copies);; Ankyrin repeats (many copies);; Ankyrin repeat;; Variant SH3 domain	Centaurin-gamma-1A GN=CenG1A OS=Drosophila melanogaster (Fruit fly) PE=2 SV=2	PREDICTED: arf-GAP with SH3 domain, ANK repeat and PH domain-containing protein 2 isoform X1 [Tribolium castaneum]
LOC657732	257.918	709.847	1.30119	0.00270422	up	[RTKL]	--	Molecular Function: protein serine/threonine kinase activity (GO:0004674);; Molecular Function: ATP binding (GO:0005524);; Biological Process: protein phosphorylation (GO:0006468);;	--	[T]	Signal transduction mechanisms	Protein kinase domain;; CNH domain;; Protein tyrosine kinase;; PH domain;; Phorbol esters/diacylglycerol binding domain (C1 domain)	Rho-associated protein kinase let-502 {ECO:0000250|UniProtKB:P92199, ECO:0000250|UniProtKB:Q13464} OS=Caenorhabditis briggsae PE=3 SV=2	PREDICTED: citron Rho-interacting kinase [Tribolium castaneum]
LOC655603	67.163	177.899	1.28841	0.000786246	up	[T]	Signal transduction mechanisms	Molecular Function: intracellular cyclic nucleotide activated cation channel activity (GO:0005221);; Biological Process: cation transport (GO:0006812);; Cellular Component: intracellular cyclic nucleotide activated cation channel complex (GO:0017071);; Biological Process: cyclic-nucleotide-mediated signaling (GO:0019935);; Biological Process: ion transmembrane transport (GO:0034220);;	--	[PT]	--	Ion transport protein;; Cyclic nucleotide-binding domain	Cyclic nucleotide-gated cation channel subunit A GN=CngA OS=Drosophila melanogaster (Fruit fly) PE=2 SV=2	PREDICTED: cyclic nucleotide-gated cation channel beta-1 [Tribolium castaneum]
LOC661572	7267.4	17952.2	1.25857	1.4e-07	up	--	--	Molecular Function: zinc ion binding (GO:0008270);;	K10691|0.0|tca:661572|UBR4, ZUBR1;EC:2.3.2.27|similar to CG14472-PA; K10691 E3 ubiquitin-protein ligase UBR4 [EC:6.3.2.19]	[T]	Signal transduction mechanisms	E3 ubiquitin-protein ligase UBR4;; Putative zinc finger in N-recognin (UBR box)	Protein purity of essence OS=Drosophila melanogaster (Fruit fly) PE=1 SV=1	PREDICTED: E3 ubiquitin-protein ligase UBR4 isoform X1 [Tribolium castaneum]
LOC655269	10699.9	26800.2	1.24349	0.000116451	up	--	--	Cellular Component: Golgi apparatus (GO:0005794);; Biological Process: transport (GO:0006810);; Cellular Component: integral component of membrane (GO:0016021);;	--	[T]	Signal transduction mechanisms	Sortilin, neurotensin receptor 3,;; Low-density lipoprotein receptor domain class A;; Sortilin, neurotensin receptor 3, C-terminal;; Low-density lipoprotein receptor repeat class B;; Fibronectin type III domain	Low-density lipoprotein receptor-related protein (Precursor) GN=lrp-1 OS=Caenorhabditis elegans PE=1 SV=1	PREDICTED: sortilin-related receptor-like [Tribolium castaneum]
LOC658403	3486.15	8577.2	1.23762	1.01e-05	up	--	--	Cellular Component: intracellular (GO:0005622);; Biological Process: signal transduction (GO:0007165);; Molecular Function: lipid binding (GO:0008289);;	--	[T]	Signal transduction mechanisms	RhoGAP domain;; START domain	GTPase-activating protein rrc-1 GN=rrc-1 OS=Caenorhabditis elegans PE=1 SV=3	PREDICTED: stAR-related lipid transfer protein 13 [Tribolium castaneum]
LOC103312944	3597	8627.45	1.22392	2.8e-08	up	[T]	Signal transduction mechanisms	Molecular Function: hydrolase activity (GO:0016787);;	--	[T]	Signal transduction mechanisms	Protein-tyrosine phosphatase;; Dual specificity phosphatase, catalytic domain	Tyrosine-protein phosphatase Lar-like (Precursor) GN=ptp-3 OS=Caenorhabditis elegans PE=1 SV=1	PREDICTED: tyrosine-protein phosphatase 69D-like isoform X2 [Tribolium castaneum]
LOC660031	15406.7	36472.1	1.21855	3.31e-12	up	--	--	Molecular Function: calcium ion binding (GO:0005509);; Cellular Component: plasma membrane (GO:0005886);; Biological Process: homophilic cell adhesion via plasma membrane adhesion molecules (GO:0007156);; Cellular Component: integral component of membrane (GO:0016021);;	--	[T]	Signal transduction mechanisms	Cadherin domain;; Cadherin-like	Protein dachsous (Precursor) GN=ds OS=Drosophila melanogaster (Fruit fly) PE=1 SV=3	PREDICTED: protocadherin Fat 4 [Tribolium castaneum]
LOC100142603	577.606	1389.8	1.1881	0.000255804	up	--	--	Molecular Function: poly(ADP-ribose) glycohydrolase activity (GO:0004649);; Biological Process: carbohydrate metabolic process (GO:0005975);;	--	[T]	Signal transduction mechanisms	Poly (ADP-ribose) glycohydrolase (PARG)	Poly(ADP-ribose) glycohydrolase GN=Parg OS=Drosophila melanogaster (Fruit fly) PE=1 SV=3	PREDICTED: poly(ADP-ribose) glycohydrolase 1-like [Tribolium castaneum]
LOC656158	13911.8	32930.4	1.16962	0.000248448	up	[S]	Function unknown	Biological Process: signal transduction (GO:0007165);; Cellular Component: integral component of membrane (GO:0016021);; Biological Process: innate immune response (GO:0045087);;	--	[T]	Signal transduction mechanisms	Leucine rich repeat;; Leucine rich repeats (6 copies);; Leucine Rich repeats (2 copies);; TIR domain;; TIR domain;; Leucine-rich repeat;; Leucine rich repeat C-terminal domain	Protein toll (Precursor) GN=Tl OS=Drosophila melanogaster (Fruit fly) PE=1 SV=1	PREDICTED: protein toll [Tribolium castaneum]
LOC103315129	2333.35	5381.23	1.15066	3.37e-05	up	[S]	Function unknown	--	--	[T]	Signal transduction mechanisms	Leucine rich repeat;; Leucine Rich repeats (2 copies);; Leucine rich repeats (6 copies)	Leucine-rich repeat-containing protein egg-6 (Precursor) OS=Caenorhabditis elegans PE=2 SV=2	PREDICTED: slit homolog 3 protein-like, partial [Tribolium castaneum]
LOC661622	7568.58	17099.9	1.1473	6e-09	up	[T]	Signal transduction mechanisms	Molecular Function: protein tyrosine phosphatase activity (GO:0004725);; Biological Process: peptidyl-tyrosine dephosphorylation (GO:0035335);;	--	[T]	Signal transduction mechanisms	Protein-tyrosine phosphatase	Tyrosine-protein phosphatase Lar-like (Precursor) GN=ptp-3 OS=Caenorhabditis elegans PE=1 SV=1	PREDICTED: mucin-22 isoform X2 [Tribolium castaneum]
LOC657445	379.981	880.337	1.13968	0.00041385	up	[RTKL]	--	Biological Process: activation of MAPKK activity (GO:0000186);; Molecular Function: transmembrane receptor protein tyrosine kinase activity (GO:0004714);; Molecular Function: obsolete signal transducer, downstream of receptor, with protein tyrosine kinase activity (GO:0004716);; Molecular Function: ATP binding (GO:0005524);; Biological Process: transmembrane receptor protein tyrosine kinase signa…	K05119|0.0|tca:657445|ALK, CD246;EC:2.7.10.1|similar to leukocyte receptor tyrosine protein kinase; K05119 anaplastic lymphoma kinase [EC:2.7.10.1]	[T]	Signal transduction mechanisms	Protein tyrosine kinase;; MAM domain, meprin/A5/mu;; Protein kinase domain;; Glycine rich protein;; Low-density lipoprotein receptor domain class A	Insulin-like receptor beta chain (Precursor) GN=InR OS=Aedes aegypti (Yellowfever mosquito) PE=2 SV=2	PREDICTED: ALK tyrosine kinase receptor isoform X1 [Tribolium castaneum]
LOC659084	473.01	1118.44	1.12365	0.00657571	up	--	--	--	K14360|0.0|tca:659084|OSTALPHA, OSTA, SLC51A1;OSTALPHA, OSTA, SLC51A1|similar to AGAP001974-PA; K14360 organic solute transporter subunit alpha	[T]	Signal transduction mechanisms	Organic solute transporter Ostalpha	Organic solute transporter alpha-like protein GN=CG6836 OS=Drosophila melanogaster (Fruit fly) PE=2 SV=1	PREDICTED: organic solute transporter alpha-like protein [Tribolium castaneum]
LOC658565	5501.15	12302.7	1.12042	3.75e-06	up	--	--	Molecular Function: GTPase activator activity (GO:0005096);; Cellular Component: intracellular (GO:0005622);; Biological Process: positive regulation of GTPase activity (GO:0043547);;	K12490|0.0|tca:658565|ARAP3;ARAP3|similar to CG4937-PA; K12490 Arf-GAP, Rho-GAP domain, ANK repeat and PH domain-containing protein	[TZ]	--	RhoGAP domain;; PH domain	Rho GTPase-activating protein gacJJ GN=gacJJ OS=Dictyostelium discoideum (Slime mold) PE=3 SV=1	PREDICTED: arf-GAP with Rho-GAP domain, ANK repeat and PH domain-containing protein 1 [Tribolium castaneum]
LOC661524	2746.99	6250.59	1.0897	0.00441964	up	[RTKL]	--	Molecular Function: transmembrane receptor protein tyrosine kinase activity (GO:0004714);; Molecular Function: ATP binding (GO:0005524);; Biological Process: transmembrane receptor protein tyrosine kinase signaling pathway (GO:0007169);; Cellular Component: integral component of membrane (GO:0016021);; Biological Process: peptidyl-tyrosine phosphorylation (GO:0018108);;	K04527|0.0|tca:661524|INSR, CD220;EC:2.7.10.1|similar to insulin receptor; K04527 insulin receptor [EC:2.7.10.1]	[T]	Signal transduction mechanisms	Protein tyrosine kinase;; Receptor L domain;; Protein kinase domain;; Furin-like cysteine rich region;; Fibronectin type III domain	Insulin-like receptor beta chain (Precursor) GN=InR OS=Aedes aegypti (Yellowfever mosquito) PE=2 SV=2	PREDICTED: insulin-like receptor [Tribolium castaneum]
LOC657637	1845.88	4070.9	1.08955	8.82e-05	up	--	--	Molecular Function: peptidase activity (GO:0008233);;	--	[T]	Signal transduction mechanisms	HEAT repeat;; HEAT repeats	--	PREDICTED: lisH domain and HEAT repeat-containing protein KIAA1468 homolog [Tribolium castaneum]
LOC663741	3269.87	7512.89	1.08105	0.0113034	up	--	--	Molecular Function: calcium ion binding (GO:0005509);; Cellular Component: integral component of membrane (GO:0016021);;	--	[T]	Signal transduction mechanisms	Low-density lipoprotein receptor repeat class B;; Low-density lipoprotein receptor domain class A;; Coagulation Factor Xa inhibitory site;; SMP-30/Gluconolaconase/LRE-like region;; Domain of unknown function (DUF5050);; Complement Clr-like EGF-like;; Calcium-binding EGF domain;; Arylesterase;; NHL repeat	Low-density lipoprotein receptor-related protein (Precursor) GN=lrp-1 OS=Caenorhabditis elegans PE=1 SV=1	PREDICTED: low-density lipoprotein receptor-related protein 4 isoform X1 [Tribolium castaneum]
LOC663533	4667.8	9942.76	1.05838	2.1e-06	up	[RTKL]	--	Molecular Function: protein kinase C activity (GO:0004697);; Molecular Function: ATP binding (GO:0005524);; Biological Process: protein phosphorylation (GO:0006468);; Molecular Function: Rho GTPase binding (GO:0017048);; Biological Process: intracellular signal transduction (GO:0035556);; Molecular Function: metal ion binding (GO:0046872);;	K04514|0.0|tca:663533|ROCK1;EC:2.7.11.1|similar to CG9774-PA; K04514 Rho-associated, coiled-coil containing protein kinase [EC:2.7.11.1]	[T]	Signal transduction mechanisms	Protein kinase domain;; Protein tyrosine kinase;; Rho Binding;; PH domain	Rho-associated protein kinase let-502 {ECO:0000250|UniProtKB:Q13464, ECO:0000303|PubMed:9042856} GN=let-502 OS=Caenorhabditis elegans PE=1 SV=1	PREDICTED: rho-associated protein kinase 1 [Tribolium castaneum]
LOC661528	2269.82	4920.39	1.05533	0.000686925	up	[D]	Cell cycle control, cell division, chromosome partitioning	Molecular Function: zinc ion binding (GO:0008270);; Biological Process: regulation of signaling (GO:0023051);; Biological Process: regulation of cell adhesion (GO:0030155);;	K06084|0.0|tca:661528|LMO7, FBXO20;LMO7, FBXO20|similar to CG31534-PA, isoform A; K06084 F-box protein 20	[TZR]	--	Domain of unknown function (DUF4757);; LIM domain	Uncharacterized protein CG43427 GN=CG43427 OS=Drosophila melanogaster (Fruit fly) PE=2 SV=1	PREDICTED: LIM and calponin homology domains-containing protein 1 isoform X1 [Tribolium castaneum]
LOC658971	7731.13	17530.4	1.04356	0.0255166	up	--	--	Biological Process: intracellular signal transduction (GO:0035556);;	K06279|0.0|tca:658971|SHC1;SHC1|similar to CG3715-PA; K06279 src homology 2 domain-containing transforming protein C	[T]	Signal transduction mechanisms	Phosphotyrosine interaction domain (PTB/PID);; SH2 domain	Tyrosine-protein kinase Fps85D GN=Fps85D OS=Drosophila melanogaster (Fruit fly) PE=2 SV=3	PREDICTED: SHC-transforming protein 1 [Tribolium castaneum]
LOC662470	11049.5	24486.1	1.03734	0.0143742	up	[RTKL]	--	Molecular Function: transmembrane receptor protein tyrosine kinase activity (GO:0004714);; Molecular Function: ATP binding (GO:0005524);; Biological Process: transmembrane receptor protein tyrosine kinase signaling pathway (GO:0007169);; Cellular Component: integral component of membrane (GO:0016021);; Biological Process: peptidyl-tyrosine phosphorylation (GO:0018108);;	K05096|0.0|tca:662470|FLT1, VEGFR1;EC:2.7.10.1|similar to CG8222-PE, isoform E; K05096 FMS-like tyrosine kinase 1 [EC:2.7.10.1]	[T]	Signal transduction mechanisms	Protein tyrosine kinase;; Immunoglobulin I-set domain;; Immunoglobulin domain;; Protein kinase domain;; Immunoglobulin domain;; Immunoglobulin domain;; Immunoglobulin V-set domain;; CD80-like C2-set immunoglobulin domain;; Izumo-like Immunoglobulin domain;; Immunoglobulin C1-set domain;; Natural killer cell receptor 2B4	Tyrosine-protein kinase receptor torso (Precursor) GN=tor OS=Drosophila melanogaster (Fruit fly) PE=1 SV=2	PREDICTED: vascular endothelial growth factor receptor 1 isoform X1 [Tribolium castaneum]
LOC657286	2019.71	4161.38	1.02075	3.37e-08	up	[TDBLU]	--	Molecular Function: ATP binding (GO:0005524);; Molecular Function: kinase activity (GO:0016301);; Molecular Function: phosphotransferase activity, alcohol group as acceptor (GO:0016773);; Biological Process: phosphatidylinositol phosphorylation (GO:0046854);; Biological Process: phosphatidylinositol-mediated signaling (GO:0048015);;	K00922|0.0|tca:657286|PIK3CA_B_D;EC:2.7.1.153|similar to CG4141-PA, isoform A; K00922 phosphatidylinositol-4,5-bisphosphate 3-kinase [EC:2.7.1.153]	[T]	Signal transduction mechanisms	Phosphatidylinositol 3- and 4-kinase;; Phosphoinositide 3-kinase family, accessory domain (PIK domain);; PI3-kinase family, p85-binding domain;; Phosphoinositide 3-kinase C2;; PI3-kinase family, ras-binding domain	Phosphatidylinositol 3-kinase 1 GN=pikA OS=Dictyostelium discoideum (Slime mold) PE=2 SV=2	PREDICTED: phosphatidylinositol 4,5-bisphosphate 3-kinase catalytic subunit delta isoform [Tribolium castaneum]
LOC663551	536.627	1120.06	1.01053	0.000622973	up	[RTKL]	--	Molecular Function: protein kinase C activity (GO:0004697);; Molecular Function: ATP binding (GO:0005524);; Biological Process: protein phosphorylation (GO:0006468);; Biological Process: intracellular signal transduction (GO:0035556);; Molecular Function: metal ion binding (GO:0046872);;	K18050|0.0|tca:663551|PRKCE;EC:2.7.11.13|similar to CG1954-PA; K06068 novel protein kinase C [EC:2.7.11.13]	[T]	Signal transduction mechanisms	Protein kinase domain;; Protein tyrosine kinase;; Phorbol esters/diacylglycerol binding domain (C1 domain);; C2 domain;; Protein kinase C terminal domain	Calcium-independent protein kinase C GN=PRKC2 OS=Aplysia californica (California sea hare) PE=1 SV=1	PREDICTED: calcium-independent protein kinase C-like [Tribolium castaneum]
LOC661070	4691.26	9508.74	1.00201	1.12e-09	up	--	--	Molecular Function: guanyl-nucleotide exchange factor activity (GO:0005085);; Biological Process: positive regulation of GTPase activity (GO:0043547);;	--	[T]	Signal transduction mechanisms	DOCK N-terminus;; Dock homology region 2;; C2 domain in Dock180 and Zizimin proteins;; Variant SH3 domain;; SH3 domain	Uncharacterized protein DDB_G0271670 (Precursor) GN=DDB_G0271670 OS=Dictyostelium discoideum (Slime mold) PE=3 SV=1	PREDICTED: dedicator of cytokinesis protein 1 isoform X1 [Tribolium castaneum]
LOC656363	1845.26	877.098	-1.02924	0.000100659	down	--	--	Molecular Function: guanyl-nucleotide exchange factor activity (GO:0005085);; Biological Process: positive regulation of GTPase activity (GO:0043547);;	--	[TU]	--	Mss4 protein	Guanine nucleotide exchange factor MSS4 homolog GN=CG7787 OS=Drosophila melanogaster (Fruit fly) PE=2 SV=2	PREDICTED: guanine nucleotide exchange factor MSS4 [Tribolium castaneum]
LOC662966	148.795	62.4894	-1.07904	0.0322576	down	--	--	Molecular Function: actin binding (GO:0003779);;	K10454|0.0|tca:662966|--|similar to CG15097-PB, isoform B; K10454 kelch-like protein 17 (actinfilin)	[TR]	--	Kelch motif;; Kelch motif;; BTB And C-terminal Kelch;; BTB/POZ domain;; Galactose oxidase, central domain;; Galactose oxidase, central domain;; Kelch motif;; Kelch motif	Kelch-like protein diablo {ECO:0000250|UniProtKB:Q9VUU5} OS=Drosophila mojavensis (Fruit fly) PE=3 SV=1	PREDICTED: kelch-like protein 17 [Tribolium castaneum]
LOC662484	6487.23	2982.56	-1.08102	1.02e-05	down	[FGR]	--	Molecular Function: catalytic activity (GO:0003824);; Biological Process: metabolic process (GO:0008152);;	--	[T]	Signal transduction mechanisms	HIT domain;; Scavenger mRNA decapping enzyme C-term binding	Histidine triad nucleotide-binding protein 1 GN=hint-1 OS=Caenorhabditis elegans PE=3 SV=1	PREDICTED: histidine triad nucleotide-binding protein 1 [Tribolium castaneum]
LOC663168	1208.31	518.334	-1.11037	0.00620137	down	--	--	Molecular Function: DNA-binding transcription factor activity (GO:0003700);; Molecular Function: steroid hormone receptor activity (GO:0003707);; Cellular Component: nucleus (GO:0005634);; Biological Process: regulation of transcription, DNA-templated (GO:0006355);; Molecular Function: zinc ion binding (GO:0008270);; Biological Process: steroid hormone mediated signaling pathway (GO:0043401);; Mo…	K09185|0.0|tca:663168|--|similar to Hormone receptor 4 (dHR4); K09185 nuclear receptor subfamily 6 group A	[T]	Signal transduction mechanisms	Zinc finger, C4 type (two domains);; Ligand-binding domain of nuclear hormone receptor	Hormone receptor 4 GN=Hr4 OS=Drosophila melanogaster (Fruit fly) PE=1 SV=4	HR4 [Tribolium castaneum]
LOC658751	2781.87	1246.29	-1.12083	1.21e-06	down	--	--	Molecular Function: protein phosphatase inhibitor activity (GO:0004864);; Biological Process: mitotic spindle organization (GO:0007052);; Biological Process: regulation of mitotic nuclear division (GO:0007088);; Biological Process: response to nutrient (GO:0007584);; Molecular Function: sulfonylurea receptor binding (GO:0017098);; Biological Process: water homeostasis (GO:0030104);; Biological Pr…	--	[TU]	--	cAMP-regulated phosphoprotein/endosulfine conserved region	--	PREDICTED: alpha-endosulfine [Tribolium castaneum]
LOC100142111	1013.97	442.728	-1.1297	0.000236186	down	[T]	Signal transduction mechanisms	Cellular Component: extracellular region (GO:0005576);; Biological Process: metabolic process (GO:0008152);; Molecular Function: carboxylic ester hydrolase activity (GO:0052689);;	K05527|5e-73|tca:100142111|--|similar to BolA protein, putative; K05527 BolA protein	[T]	Signal transduction mechanisms	BolA-like protein	BolA-like protein DDB_G0274169 GN=DDB_G0274169 OS=Dictyostelium discoideum (Slime mold) PE=3 SV=1	PREDICTED: bolA-like protein DDB_G0274169 [Tribolium castaneum]
LOC655660	154.43	62.4538	-1.20453	0.00116543	down	[RTKL]	--	Biological Process: nematode larval development (GO:0002119);; Molecular Function: cAMP-dependent protein kinase activity (GO:0004691);; Molecular Function: ATP binding (GO:0005524);; Cellular Component: cAMP-dependent protein kinase complex (GO:0005952);; Biological Process: protein phosphorylation (GO:0006468);; Biological Process: oviposition (GO:0018991);; Biological Process: positive regulat…	K04345|0.0|tca:655660|PKA;EC:2.7.11.11|similar to protein KINase family member (kin-1)	[T]	Signal transduction mechanisms	Protein kinase domain;; Protein tyrosine kinase;; Kinase-like	cAMP-dependent protein kinase catalytic subunit GN=Pka-C1 OS=Drosophila melanogaster (Fruit fly) PE=1 SV=3	PREDICTED: cAMP-dependent protein kinase catalytic subunit beta-like [Tribolium castaneum]
LOC658207	3668.71	1428.11	-1.22269	0.00377025	down	[TZDR]	--	Molecular Function: calcium ion binding (GO:0005509);;	--	[T]	Signal transduction mechanisms	EF-hand domain pair;; EF hand;; EF-hand domain;; EF-hand domain pair	Calmodulin OS=Stylonychia lemnae PE=3 SV=2	PREDICTED: calmodulin [Tribolium castaneum]
LOC664570	3513.52	1396.28	-1.22269	0.00116121	down	[RTKL]	--	Molecular Function: calmodulin-dependent protein kinase activity (GO:0004683);; Molecular Function: ATP binding (GO:0005524);; Biological Process: protein phosphorylation (GO:0006468);;	K08811|1e-162|ame:412041|--|similar to CG14305-PA, isoform A; K08811 testis-specific serine kinase [EC:2.7.11.1]	[T]	Signal transduction mechanisms	Protein kinase domain;; Protein tyrosine kinase;; Kinase-like	Serine/threonine-protein kinase par-1 {ECO:0000250|UniProtKB:Q9TW45, ECO:0000312|EMBL:CAP25402.1} GN=par-1 OS=Caenorhabditis briggsae PE=3 SV=1	PREDICTED: testis-specific serine/threonine-protein kinase 1-like [Tribolium castaneum]
LOC656170	16293.5	6194.39	-1.25424	0.00279302	down	--	--	Molecular Function: zinc ion binding (GO:0008270);;	--	[TZ]	--	LIM domain	LIM domain-containing protein C GN=limC OS=Dictyostelium discoideum (Slime mold) PE=2 SV=1	PREDICTED: cysteine-rich protein 1 [Tribolium castaneum]
LOC662634	154.322	53.2271	-1.28048	0.0170877	down	--	--	--	K04638|0.0|tca:662634|IFT57, HIPPI, ESRRBL1;IFT57, HIPPI, ESRRBL1|similar to estrogen-related receptor beta like 1; K04638 estrogen-related receptor beta like 1	[T]	Signal transduction mechanisms	Intra-flagellar transport protein 57	Intraflagellar transport protein che-13 GN=che-13 OS=Caenorhabditis elegans PE=2 SV=2	PREDICTED: intraflagellar transport protein 57 homolog [Tribolium castaneum]
LOC663552	172.632	50.4353	-1.38165	0.0217625	down	--	--	Molecular Function: signaling receptor binding (GO:0005102);; Cellular Component: extracellular matrix (GO:0005578);; Biological Process: multicellular organism development (GO:0007275);; Biological Process: Wnt signaling pathway (GO:0016055);;	K00444|0.0|tca:663552|WNT5;WNT5|Wnt5; similar to wingless-type MMTV integration site family, member 5B precursor; K00444 wingless-type MMTV integration site family, member 5	[T]	Signal transduction mechanisms	wnt family	Protein Wnt-2 (Precursor) GN=wnt-2 OS=Caenorhabditis elegans PE=2 SV=2	PREDICTED: protein Wnt-5b [Tribolium castaneum]
LOC103313978	3338.63	1215.3	-1.41499	3.19e-11	down	--	--	--	--	[T]	Signal transduction mechanisms	EGF-like domain	Cadherin-related tumor suppressor (Precursor) GN=ft OS=Drosophila melanogaster (Fruit fly) PE=1 SV=3	PREDICTED: sushi, nidogen and EGF-like domain-containing protein 1 [Tribolium castaneum]
LOC658593	548.95	190.084	-1.46672	9.65e-09	down	[LR]	--	Biological Process: metabolic process (GO:0008152);; Molecular Function: bis(5'-nucleosyl)-tetraphosphatase activity (GO:0008796);;	K01518|1e-102|tca:658593|NUDT2;EC:3.6.1.17|similar to NuDiX family member (ndx-4); K01518 bis(5'-nucleosidyl)-tetraphosphatase [EC:3.6.1.17]	[T]	Signal transduction mechanisms	NUDIX domain	Bis(5&apos;-nucleosyl)-tetraphosphatase [asymmetrical] GN=ndx-4 OS=Caenorhabditis elegans PE=1 SV=1	PREDICTED: bis(5&apos;-nucleosyl)-tetraphosphatase [asymmetrical] [Tribolium castaneum]
LOC656285	2015.53	675.097	-1.50702	1.35e-08	down	--	--	--	K20398|2e-84|tca:656285|LAMTOR2;LAMTOR2|similar to Late endosomal/lysosomal Mp1-interacting protein homolog	[T]	Signal transduction mechanisms	Roadblock/LC7 domain	Ragulator complex protein LAMTOR2 homolog GN=CG5189 OS=Drosophila melanogaster (Fruit fly) PE=2 SV=1	PREDICTED: ragulator complex protein LAMTOR2 homolog [Tribolium castaneum]
LOC103314494	589.463	180.303	-1.54912	7.41e-05	down	--	--	Biological Process: cell adhesion (GO:0007155);; Cellular Component: integral component of membrane (GO:0016021);;	--	[T]	Signal transduction mechanisms	CD36 family	Sensory neuron membrane protein 2 {ECO:0000303|PubMed:19364529, ECO:0000312|EMBL:ABW70129.1} OS=Drosophila melanogaster (Fruit fly) PE=2 SV=1	PREDICTED: sensory neuron membrane protein 2-like [Tribolium castaneum]
LOC660740	2486.9	669.365	-1.6745	9.72e-05	down	--	--	Molecular Function: serine-type endopeptidase activity (GO:0004252);; Biological Process: proteolysis (GO:0006508);;	--	[T]	Signal transduction mechanisms	Trypsin;; Fz domain;; SEA domain;; Low-density lipoprotein receptor domain class A;; Domain of unknown function (DUF1986)	Serine protease nudel (Precursor) GN=ndl OS=Drosophila melanogaster (Fruit fly) PE=1 SV=2	PREDICTED: atrial natriuretic peptide-converting enzyme isoform X1 [Tribolium castaneum]
LOC100142166	1643.31	279.144	-1.96391	0.000645984	down	--	--	Molecular Function: catalytic activity (GO:0003824);; Biological Process: metabolic process (GO:0008152);;	--	[T]	Signal transduction mechanisms	Low-density lipoprotein receptor domain class A;; EB module	Vitellogenin receptor {ECO:0000312|EMBL:AAP92450.1} (Precursor) OS=Solenopsis invicta (Red imported fire ant) PE=2 SV=1	PREDICTED: sortilin-related receptor [Tribolium castaneum]
LOC659263	19.8988	0.940045	-2.09332	0.00253111	down	[TZDR]	--	Molecular Function: calcium ion binding (GO:0005509);;	--	[T]	Signal transduction mechanisms	EF-hand domain pair;; EF hand;; EF-hand domain pair;; EF-hand domain;; EF hand;; EF-hand domain;; Cytoskeletal-regulatory complex EF hand	Troponin C, isoform 1 GN=TpnC41C OS=Drosophila melanogaster (Fruit fly) PE=2 SV=2	PREDICTED: troponin C, isoform 1-like [Tribolium castaneum]
LOC659390	297.775	28.2966	-2.53371	8.69e-06	down	[T]	Signal transduction mechanisms	Molecular Function: 3',5'-cyclic-nucleotide phosphodiesterase activity (GO:0004114);; Biological Process: signal transduction (GO:0007165);; Biological Process: metabolic process (GO:0008152);;	--	[T]	Signal transduction mechanisms	3'5'-cyclic nucleotide phosphodiesterase;; GAF domain;; GAF domain	Probable 3&apos;,5&apos;-cyclic phosphodiesterase pde-5 GN=pde-5 OS=Caenorhabditis elegans PE=3 SV=3	PREDICTED: cGMP-dependent 3&apos;,5&apos;-cyclic phosphodiesterase-like isoform X1 [Tribolium castaneum]
Snf1a	10058.4	1368.24	-2.63734	1.32e-14	down	[RTKL]	--	Molecular Function: AMP-activated protein kinase activity (GO:0004679);; Molecular Function: ATP binding (GO:0005524);; Biological Process: protein phosphorylation (GO:0006468);;	K07198|0.0|tca:663357|PRKAA, AMPK;EC:2.7.11.11|Snf1a; SNF1A/AMP-activated protein kinase; K07198 5'-AMP-activated protein kinase, catalytic alpha subunit [EC:2.7.11.11]	[T]	Signal transduction mechanisms	Protein kinase domain;; Protein tyrosine kinase;; Adenylate sensor of SNF1-like protein kinase;; Kinase-like;; RIO1 family	5&apos;-AMP-activated protein kinase catalytic subunit alpha-2 GN=aak-2 OS=Caenorhabditis elegans PE=1 SV=2	SNF1A/AMP-activated protein kinase [Tribolium castaneum]
LOC103313811	3723.05	403.365	-2.88377	8.46e-15	down	--	--	--	--	[T]	Signal transduction mechanisms	--	--	PREDICTED: extensin-like [Tribolium castaneum]
LOC100142164	1172.56	21.6648	-4.58222	1.24e-21	down	--	--	Molecular Function: calcium ion binding (GO:0005509);; Biological Process: lipid metabolic process (GO:0006629);; Biological Process: cell communication (GO:0007154);; Cellular Component: membrane (GO:0016020);;	--	[T]	Signal transduction mechanisms	EGF-like domain;; Laminin EGF domain;; EGF-like domain	Neurogenic locus protein delta (Precursor) GN=Dl OS=Drosophila melanogaster (Fruit fly) PE=1 SV=2	PREDICTED: neurogenic locus protein delta [Tribolium castaneum]

## Sheet: Posttranslational modification
#id	baseMeanA	baseMeanB	log2(ampk/egfp)	padj	regulated	COG_class	COG_class_annotation	GO_annotation	KEGG_annotation	KOG_class	KOG_class_annotation	Pfam_annotation	Swissprot_annotation	nr_annotation
LOC663822	3575.65	15707.3	1.90147	3.7e-06	up	--	--	Molecular Function: metalloendopeptidase activity (GO:0004222);; Molecular Function: serine-type endopeptidase inhibitor activity (GO:0004867);; Cellular Component: extracellular matrix (GO:0005578);; Molecular Function: zinc ion binding (GO:0008270);; Biological Process: negative regulation of endopeptidase activity (GO:0010951);;	--	[O]	Posttranslational modification, protein turnover, chaperones	Kunitz/Bovine pancreatic trypsin inhibitor domain;; Immunoglobulin I-set domain;; Immunoglobulin domain;; Immunoglobulin domain;; ADAM-TS Spacer 1;; Immunoglobulin domain;; Thrombospondin type 1 domain;; PLAC (protease and lacunin) domain;; Immunoglobulin V-set domain;; CD80-like C2-set immunoglobulin domain	Papilin (Precursor) GN=Ppn OS=Drosophila melanogaster (Fruit fly) PE=1 SV=2	PREDICTED: LOW QUALITY PROTEIN: papilin-like [Tribolium castaneum]
hsp68a	169.647	886.242	1.61607	0.0158013	up	[O]	Posttranslational modification, protein turnover, chaperones	Molecular Function: ATP binding (GO:0005524);;	K03283|0.0|tca:100142517|HSPA1_8;HSPA1_8|hsp68b, GLEAN_09126, hsp-68b; heat shock protein 68b; K03283 heat shock 70kDa protein 1/8	[O]	Posttranslational modification, protein turnover, chaperones	Hsp70 protein;; MreB/Mbl protein	Heat shock protein 70 A2 GN=HSP70A2 OS=Anopheles albimanus (New world malaria mosquito) PE=3 SV=1	heat shock protein 68a [Tribolium castaneum]
LOC663553	1083.54	2794.59	1.26303	0.000459266	up	--	--	Molecular Function: endopeptidase inhibitor activity (GO:0004866);; Cellular Component: extracellular space (GO:0005615);; Biological Process: negative regulation of endopeptidase activity (GO:0010951);;	--	[O]	Posttranslational modification, protein turnover, chaperones	A-macroglobulin complement component;; Alpha-2-macroglobulin family;; A-macroglobulin receptor;; Alpha-2-macroglobulin family N-terminal region;; Alpha-macro-globulin thiol-ester bond-forming region;; MG2 domain;; Squalene-hopene cyclase C-terminal domain	--	PREDICTED: pregnancy zone protein-like [Tribolium castaneum]
LOC657565	1168.62	3399.29	1.25705	0.0258787	up	--	--	Molecular Function: glycoprotein 6-alpha-L-fucosyltransferase activity (GO:0008424);; Cellular Component: integral component of membrane (GO:0016021);; Cellular Component: Golgi cisterna membrane (GO:0032580);; Biological Process: protein glycosylation in Golgi (GO:0033578);; Biological Process: N-glycan fucosylation (GO:0036071);;	K00717|0.0|tca:657565|FUT8;EC:2.4.1.68|similar to alpha-(1,6)-fucosyltransferase; K00717 glycoprotein 6-alpha-L-fucosyltransferase [EC:2.4.1.68]	[O]	Posttranslational modification, protein turnover, chaperones	--	Alpha-(1,6)-fucosyltransferase GN=FucT6 OS=Drosophila melanogaster (Fruit fly) PE=1 SV=1	PREDICTED: alpha-(1,6)-fucosyltransferase [Tribolium castaneum]
LOC658934	3937.94	9262.01	1.10444	0.0115813	up	[S]	Function unknown	Cellular Component: intracellular (GO:0005622);; Molecular Function: zinc ion binding (GO:0008270);;	K11997|0.0|tca:658934|--|brat; brain tumor protein; K11997 tripartite motif-containing protein 2/3	[O]	Posttranslational modification, protein turnover, chaperones	NHL repeat;; B-box zinc finger;; 6-bladed beta-propeller;; SMP-30/Gluconolaconase/LRE-like region	Brain tumor protein GN=brat OS=Drosophila melanogaster (Fruit fly) PE=1 SV=2	PREDICTED: brain tumor protein [Tribolium castaneum]
LOC662402	9453.9	21549.8	1.0644	0.0155653	up	[O]	Posttranslational modification, protein turnover, chaperones	Molecular Function: ubiquitin-protein transferase activity (GO:0004842);; Biological Process: protein ubiquitination (GO:0016567);; Molecular Function: ligase activity (GO:0016874);; Molecular Function: metal ion binding (GO:0046872);;	K12231|0.0|tca:662402|--|hect E3 ubiquitin ligase; K12231 E3 ubiquitin-protein ligase HECTD1 [EC:6.3.2.19]	[R]	General function prediction only	HECT-domain (ubiquitin-transferase);; Mib_herc2;; Ankyrin repeats (3 copies);; Sad1 / UNC-like C-terminal;; Ankyrin repeats (many copies);; Ankyrin repeat;; Ankyrin repeat;; Ankyrin repeats (many copies)	Probable E3 ubiquitin-protein ligase HERC2 GN=HERC2 OS=Drosophila melanogaster (Fruit fly) PE=1 SV=3	PREDICTED: E3 ubiquitin-protein ligase HECTD1 [Tribolium castaneum]
LOC658915	5054.71	10994.1	1.00524	0.0230845	up	[O]	Posttranslational modification, protein turnover, chaperones	Molecular Function: ubiquitin-protein transferase activity (GO:0004842);; Biological Process: protein ubiquitination (GO:0016567);; Molecular Function: ligase activity (GO:0016874);;	K10590|0.0|tca:658915|TRIP12;EC:2.3.2.26|similar to thyroid hormone receptor interactor 12; K10590 E3 ubiquitin-protein ligase TRIP12 [EC:6.3.2.19]	[O]	Posttranslational modification, protein turnover, chaperones	HECT-domain (ubiquitin-transferase);; WWE domain	E3 ubiquitin-protein ligase Su(dx) GN=Su(dx) OS=Drosophila melanogaster (Fruit fly) PE=1 SV=1	PREDICTED: E3 ubiquitin-protein ligase TRIP12 isoform X1 [Tribolium castaneum]
LOC659302	24897	11919.2	-1.02462	3.44e-05	down	[O]	Posttranslational modification, protein turnover, chaperones	Molecular Function: glutathione transferase activity (GO:0004364);; Biological Process: metabolic process (GO:0008152);;	K04097|1e-151|tca:659302|HPGDS;EC:5.3.99.2 2.5.1.18|similar to CG8938-PA, isoform A; K01830 prostaglandin-H2 D-isomerase [EC:5.3.99.2]	[O]	Posttranslational modification, protein turnover, chaperones	Glutathione S-transferase, C-terminal domain;; Glutathione S-transferase, N-terminal domain;; Glutathione S-transferase, C-terminal domain;; Glutathione S-transferase, N-terminal domain	Glutathione S-transferase OS=Blattella germanica (German cockroach) PE=1 SV=3	PREDICTED: glutathione S-transferase [Tribolium castaneum]
LOC659851	4418.13	2117.39	-1.03839	2.23e-08	down	--	--	--	K11599|2e-97|tca:659851|POMP, UMP1;POMP, UMP1|similar to proteasome maturation protein; K11599 proteasome maturation protein	[O]	Posttranslational modification, protein turnover, chaperones	Proteasome maturation factor UMP1	--	PREDICTED: proteasome maturation protein [Tribolium castaneum]
LOC103312329	1426.78	675.608	-1.04115	1.85e-05	down	[O]	Posttranslational modification, protein turnover, chaperones	Biological Process: tRNA wobble uridine modification (GO:0002098);; Cellular Component: cytosol (GO:0005829);; Biological Process: protein urmylation (GO:0032447);; Biological Process: tRNA thio-modification (GO:0034227);;	K12161|2e-44|ssc:100154341|URM1;URM1|ubiquitin-related modifier 1 homolog; K12161 ubiquitin related modifier 1	[O]	Posttranslational modification, protein turnover, chaperones	Urm1 (Ubiquitin related modifier)	Ubiquitin-related modifier 1 homolog {ECO:0000255|HAMAP-Rule:MF_03048} OS=Bombyx mori (Silk moth) PE=3 SV=1	PREDICTED: ubiquitin-related modifier 1 [Tribolium castaneum]
Ctlp-6c	14891.8	6686.64	-1.07832	0.00176297	down	[O]	Posttranslational modification, protein turnover, chaperones	Molecular Function: serine-type endopeptidase activity (GO:0004252);; Biological Process: proteolysis (GO:0006508);;	--	[E]	Amino acid transport and metabolism	Trypsin	Chymotrypsin-1 (Precursor) GN=CHYM1 OS=Anopheles gambiae (African malaria mosquito) PE=1 SV=3	chymotrypsin-like proteinase 6C precursor [Tribolium castaneum]
LOC662628	2080.82	951.24	-1.08515	2.24e-05	down	--	--	Molecular Function: zinc ion binding (GO:0008270);;	--	[O]	Posttranslational modification, protein turnover, chaperones	Ring finger domain;; Zinc finger, C3HC4 type (RING finger);; RING-H2 zinc finger domain;; RING-like zinc finger;; Zinc finger, C3HC4 type (RING finger);; RING-type zinc-finger;; Anaphase-promoting complex subunit 11 RING-H2 finger	E3 ubiquitin-protein ligase RNF181 homolog GN=CG7694 OS=Drosophila melanogaster (Fruit fly) PE=2 SV=1	PREDICTED: E3 ubiquitin-protein ligase RNF181 [Tribolium castaneum]
LOC664328	1207	552.939	-1.09162	1.12e-06	down	[OC]	--	Biological Process: rRNA modification (GO:0000154);; Molecular Function: rRNA (adenine-N6,N6-)-dimethyltransferase activity (GO:0000179);; Biological Process: mRNA splicing, via spliceosome (GO:0000398);; Cellular Component: U5 snRNP (GO:0005682);; Biological Process: mitotic spindle organization (GO:0007052);; Biological Process: mitotic cell cycle (GO:0007067);; Biological Process: neurogenesis…	K12859|1e-104|tca:664328|TXNL4A, DIB1;TXNL4A, DIB1|Txnl4a, dim1; thioredoxin-like 4A; K12859 U5 snRNP protein, DIM1 family	[AD]	--	Mitosis protein DIM1;; Thioredoxin	Thioredoxin-like protein 4A homolog GN=txnl4a OS=Dictyostelium discoideum (Slime mold) PE=3 SV=4	PREDICTED: thioredoxin-like protein 4A [Tribolium castaneum]
LOC657256	1025.46	465.505	-1.09516	1.92e-05	down	--	--	Cellular Component: membrane (GO:0016020);; Biological Process: intracellular signal transduction (GO:0035556);;	--	[OUT]	--	Cornichon protein	Protein cornichon homolog 1 {ECO:0000312|WormBase:T09E8.3} OS=Caenorhabditis elegans PE=1 SV=2	PREDICTED: protein cornichon homolog 4 [Tribolium castaneum]
LOC664283	591.87	262.659	-1.09578	0.00118767	down	[O]	Posttranslational modification, protein turnover, chaperones	Molecular Function: electron transfer activity (GO:0009055);; Molecular Function: protein disulfide oxidoreductase activity (GO:0015035);; Biological Process: cell redox homeostasis (GO:0045454);; Biological Process: oxidation-reduction process (GO:0055114);;	K07390|7e-76|tca:664283|--|similar to CG14407-PA; K07390 monothiol glutaredoxin	[O]	Posttranslational modification, protein turnover, chaperones	Glutaredoxin	Glutaredoxin-3 homolog GN=glrx3 OS=Dictyostelium discoideum (Slime mold) PE=3 SV=1	PREDICTED: glutaredoxin-related protein 5, mitochondrial [Tribolium castaneum]
LOC663048	2300.47	1019.27	-1.10268	0.000754976	down	[O]	Posttranslational modification, protein turnover, chaperones	Molecular Function: glutathione transferase activity (GO:0004364);; Biological Process: metabolic process (GO:0008152);;	K00799|1e-160|tca:663048|GST, gst;EC:2.5.1.18|similar to Glutathione S-transferase D5 (DmGST24)	[O]	Posttranslational modification, protein turnover, chaperones	Glutathione S-transferase, N-terminal domain;; Glutathione S-transferase, N-terminal domain;; Glutathione S-transferase, C-terminal domain;; Glutathione S-transferase, C-terminal domain;; Glutathione S-transferase, N-terminal domain;; Glutathione S-transferase, C-terminal domain	Glutathione S-transferase 1, isoform D GN=GstD1 OS=Anopheles gambiae (African malaria mosquito) PE=1 SV=1	PREDICTED: glutathione S-transferase 1, isoform D [Tribolium castaneum]
LOC655331	6014.14	2469.84	-1.11543	0.0230124	down	[O]	Posttranslational modification, protein turnover, chaperones	Molecular Function: glutathione transferase activity (GO:0004364);; Biological Process: metabolic process (GO:0008152);;	K00799|1e-157|tca:655331|GST, gst;EC:2.5.1.18|similar to CG17530-PA; K00799 glutathione S-transferase [EC:2.5.1.18]	[O]	Posttranslational modification, protein turnover, chaperones	Glutathione S-transferase, N-terminal domain;; Glutathione S-transferase, N-terminal domain;; Glutathione S-transferase, N-terminal domain;; Glutathione S-transferase, C-terminal domain;; Glutathione S-transferase, C-terminal domain	Glutathione S-transferase 1 GN=GST1 OS=Manduca sexta (Tobacco hawkmoth) PE=2 SV=1	PREDICTED: glutathione S-transferase 1 [Tribolium castaneum]
LOC103313880	1915.21	859.982	-1.11926	6.8e-07	down	[O]	Posttranslational modification, protein turnover, chaperones	Molecular Function: serine-type endopeptidase activity (GO:0004252);; Biological Process: proteolysis (GO:0006508);;	--	[E]	Amino acid transport and metabolism	Trypsin	Collagenase (Precursor) OS=Hypoderma lineatum (Early cattle grub) PE=1 SV=3	PREDICTED: collagenase-like [Tribolium castaneum]
LOC655811	15193.9	6273.67	-1.1587	0.00414847	down	[O]	Posttranslational modification, protein turnover, chaperones	Molecular Function: serine-type endopeptidase activity (GO:0004252);; Biological Process: proteolysis (GO:0006508);;	--	[E]	Amino acid transport and metabolism	Trypsin	Chymotrypsin BII (Precursor) OS=Litopenaeus vannamei (Whiteleg shrimp) PE=1 SV=1	PREDICTED: brachyurin-like [Tribolium castaneum]
LOC659242	1160.37	500.853	-1.16089	1.13e-05	down	[O]	Posttranslational modification, protein turnover, chaperones	Molecular Function: peroxidase activity (GO:0004601);; Molecular Function: peroxiredoxin activity (GO:0051920);; Biological Process: oxidation-reduction process (GO:0055114);;	K11188|1e-160|tca:659242|PRDX6;EC:1.11.1.7 1.11.1.15 3.1.1.-|similar to 1-Cys peroxiredoxin; K11188 peroxiredoxin 6, 1-Cys peroxiredoxin [EC:1.11.1.7 1.11.1.15 3.1.1.-]	[O]	Posttranslational modification, protein turnover, chaperones	AhpC/TSA family;; Redoxin;; C-terminal domain of 1-Cys peroxiredoxin	Putative peroxiredoxin GN=TSA OS=Onchocerca volvulus PE=2 SV=1	PREDICTED: peroxiredoxin-6 [Tribolium castaneum]
LOC656930	31616.8	13700.3	-1.17218	4.38e-08	down	[O]	Posttranslational modification, protein turnover, chaperones	Molecular Function: structural constituent of ribosome (GO:0003735);; Cellular Component: microtubule associated complex (GO:0005875);; Biological Process: translation (GO:0006412);; Biological Process: ubiquitin-dependent protein catabolic process (GO:0006511);; Biological Process: protein ubiquitination (GO:0016567);; Cellular Component: cytosolic large ribosomal subunit (GO:0022625);; Molecula…	K02927|5e-91|tca:656930|RP-L40e, RPL40;RP-L40e, RPL40|similar to CG2960-PA; K02927 large subunit ribosomal protein L40e	[J]	Translation, ribosomal structure and biogenesis	Ubiquitin family;; Ribosomal L40e family;; Ubiquitin-2 like Rad60 SUMO-like;; Ubiquitin-like domain	60S ribosomal protein L40 (Precursor) GN=RpL40 OS=Drosophila melanogaster (Fruit fly) PE=1 SV=2	PREDICTED: ubiquitin-60S ribosomal protein L40 [Tribolium castaneum]
LOC655973	1519.6	660.052	-1.17418	1.4e-09	down	[O]	Posttranslational modification, protein turnover, chaperones	--	--	[OR]	--	Ubiquitin family	60S ribosomal protein L40 (Precursor) OS=Acanthamoeba castellanii (Amoeba) PE=2 SV=2	PREDICTED: ubiquitin-like protein 4B [Tribolium castaneum]
LOC103313951	23215.2	9732.83	-1.21295	1.46e-07	down	[O]	Posttranslational modification, protein turnover, chaperones	Molecular Function: electron transfer activity (GO:0009055);; Molecular Function: protein disulfide oxidoreductase activity (GO:0015035);; Biological Process: cell redox homeostasis (GO:0045454);; Biological Process: oxidation-reduction process (GO:0055114);;	K03676|7e-63|tca:662745|--|similar to CG7975-PA; K03676 glutaredoxin 3	[O]	Posttranslational modification, protein turnover, chaperones	tRNA-splicing endonuclease subunit sen54 N-term;; tRNA intron endonuclease, N-terminal domain;; Glutaredoxin	Glutaredoxin GN=grxA OS=Dictyostelium discoideum (Slime mold) PE=2 SV=1	PREDICTED: tRNA-splicing endonuclease subunit Sen54-like [Tribolium castaneum]
LOC103314084	1145.08	469.67	-1.21933	3.24e-05	down	--	--	Molecular Function: zinc ion binding (GO:0008270);;	--	[O]	Posttranslational modification, protein turnover, chaperones	Ring finger domain;; Zinc finger, C3HC4 type (RING finger);; RING-type zinc-finger;; Zinc finger, C3HC4 type (RING finger);; Zinc finger, C3HC4 type (RING finger);; Anaphase-promoting complex subunit 11 RING-H2 finger	E3 ubiquitin-protein ligase Topors GN=Topors OS=Drosophila melanogaster (Fruit fly) PE=1 SV=1	PREDICTED: E3 ubiquitin-protein ligase RNF181-like [Tribolium castaneum]
LOC655875	2434.73	927.474	-1.24384	0.0039313	down	--	--	Cellular Component: mitochondrial intermembrane space (GO:0005758);; Biological Process: copper ion transport (GO:0006825);; Molecular Function: copper chaperone activity (GO:0016531);;	K02260|5e-46|tca:655875|COX17;COX17|similar to Cytochrome c oxidase copper chaperone; K02260 cytochrome c oxidase subunit XVII assembly protein	[O]	Posttranslational modification, protein turnover, chaperones	Cytochrome C oxidase copper chaperone (COX17)	Cytochrome c oxidase copper chaperone GN=cox17 OS=Dictyostelium discoideum (Slime mold) PE=3 SV=1	PREDICTED: cytochrome c oxidase copper chaperone [Tribolium castaneum]
LOC103312150	1041.11	400.657	-1.2983	2.68e-05	down	--	--	Molecular Function: nucleic acid binding (GO:0003676);; Molecular Function: 4-alpha-glucanotransferase activity (GO:0004134);; Molecular Function: amylo-alpha-1,6-glucosidase activity (GO:0004135);; Molecular Function: ATP binding (GO:0005524);; Biological Process: glycogen catabolic process (GO:0005980);; Molecular Function: ATP-dependent helicase activity (GO:0008026);;	--	[O]	Posttranslational modification, protein turnover, chaperones	Cytochrome c oxidase assembly protein PET191	--	PREDICTED: cytochrome c oxidase assembly factor 5 [Tribolium castaneum]
LOC659009	483.691	178.449	-1.30259	0.00120096	down	--	--	Molecular Function: transferase activity (GO:0016740);;	K04097|1e-147|tca:659009|HPGDS;EC:5.3.99.2 2.5.1.18|similar to CG8938-PA, isoform A	[O]	Posttranslational modification, protein turnover, chaperones	Glutathione S-transferase, C-terminal domain;; Glutathione S-transferase, N-terminal domain;; Glutathione S-transferase, C-terminal domain;; Glutathione S-transferase, N-terminal domain	Glutathione S-transferase OS=Blattella germanica (German cockroach) PE=1 SV=3	PREDICTED: glutathione S-transferase [Tribolium castaneum]
LOC655119	1728.09	674.119	-1.30427	2.45e-07	down	--	--	Biological Process: autophagosome assembly (GO:0000045);; Cellular Component: cytoplasm (GO:0005737);;	K08336|1e-89|tca:655119|ATG12;ATG12|autophagy-related 12-like; K08336 autophagy-related protein 12	[O]	Posttranslational modification, protein turnover, chaperones	Ubiquitin-like autophagy protein Apg12;; Autophagy protein Atg8 ubiquitin like	Autophagy protein 12-like GN=Atg12 OS=Drosophila melanogaster (Fruit fly) PE=3 SV=3	PREDICTED: autophagy protein 12-like [Tribolium castaneum]
LOC663074	1197.3	444.017	-1.35465	4.49e-06	down	[O]	Posttranslational modification, protein turnover, chaperones	Molecular Function: peptidyl-prolyl cis-trans isomerase activity (GO:0003755);; Biological Process: metabolic process (GO:0008152);;	K09579|5e-90|tca:663074|--|similar to peptidyl-prolyl cis-trans isomerase; K09579 peptidyl-prolyl cis-trans isomerase NIMA-interacting 4 [EC:5.2.1.8]	[O]	Posttranslational modification, protein turnover, chaperones	PPIC-type PPIASE domain;; PPIC-type PPIASE domain	Peptidyl-prolyl cis-trans isomerase NIMA-interacting 1 {ECO:0000305} (Precursor) GN=PIN1 OS=Theileria annulata PE=1 SV=1	PREDICTED: peptidyl-prolyl cis-trans isomerase NIMA-interacting 4 [Tribolium castaneum]
LOC662203	467.492	151.153	-1.37255	0.00770084	down	--	--	--	K09542|5e-79|tca:662203|CRYAB;CRYAB|similar to Heat shock protein 26	[O]	Posttranslational modification, protein turnover, chaperones	Hsp20/alpha crystallin family	Heat shock protein 26 GN=Hsp26 OS=Drosophila melanogaster (Fruit fly) PE=1 SV=2	PREDICTED: heat shock protein 26 [Tribolium castaneum]
LOC660482	880.833	316.829	-1.37309	5.47e-05	down	--	--	Biological Process: cellular protein modification process (GO:0006464);;	--	[O]	Posttranslational modification, protein turnover, chaperones	Tubulin-tyrosine ligase family	Tubulin polyglutamylase ttll-4 GN=ttll-4 OS=Caenorhabditis briggsae PE=3 SV=1	PREDICTED: tubulin polyglutamylase TTLL4 [Tribolium castaneum]
LOC661681	2194.34	795.103	-1.41882	9.97e-11	down	[O]	Posttranslational modification, protein turnover, chaperones	Cellular Component: SAGA complex (GO:0000124);; Molecular Function: transcription coactivator activity (GO:0003713);; Molecular Function: guanylate cyclase activity (GO:0004383);; Molecular Function: protein kinase activity (GO:0004672);; Molecular Function: ATP binding (GO:0005524);; Cellular Component: nuclear pore (GO:0005643);; Biological Process: cGMP biosynthetic process (GO:0006182);; Biol…	K12158|6e-47|phu:Phum_PHUM442590|--|NEDD8 precursor, putative; K12158 ubiquitin-like protein Nedd8	[DO]	--	Ubiquitin family;; Ubiquitin-2 like Rad60 SUMO-like;; Ubiquitin-like domain	NEDD8 (Precursor) GN=Nedd8 OS=Drosophila melanogaster (Fruit fly) PE=1 SV=1	PREDICTED: NEDD8 [Tribolium castaneum]
LOC663663	10713.3	3778.97	-1.41969	2.37e-06	down	--	--	--	K09481|2e-63|tca:663663|SEC61B, SBH2;SEC61B, SBH2|similar to CG10130-PA; K09481 protein transport protein SEC61 subunit beta	[O]	Posttranslational modification, protein turnover, chaperones	Sec61beta family	Protein transport protein Sec61 subunit beta GN=sec61b OS=Dictyostelium discoideum (Slime mold) PE=3 SV=1	PREDICTED: protein transport protein Sec61 subunit beta [Tribolium castaneum]
LOC655250	105.755	26.6741	-1.43242	0.0280007	down	[O]	Posttranslational modification, protein turnover, chaperones	Molecular Function: transferase activity (GO:0016740);;	K00799|1e-161|tca:655250|GST, gst;EC:2.5.1.18|similar to CG17525-PA	[O]	Posttranslational modification, protein turnover, chaperones	Glutathione S-transferase, N-terminal domain;; Glutathione S-transferase, C-terminal domain;; Glutathione S-transferase, C-terminal domain;; Glutathione S-transferase, N-terminal domain;; Glutathione S-transferase, N-terminal domain;; Glutathione S-transferase, C-terminal domain	Glutathione S-transferase 1 GN=GST1 OS=Manduca sexta (Tobacco hawkmoth) PE=2 SV=1	PREDICTED: glutathione S-transferase 1 [Tribolium castaneum]
LOC100141563	4146.94	1401.03	-1.48693	1.46e-07	down	[O]	Posttranslational modification, protein turnover, chaperones	Molecular Function: serine-type endopeptidase activity (GO:0004252);; Biological Process: proteolysis (GO:0006508);;	--	[E]	Amino acid transport and metabolism	Trypsin	Collagenase (Precursor) OS=Hypoderma lineatum (Early cattle grub) PE=1 SV=3	PREDICTED: collagenase-like [Tribolium castaneum]
LOC663681	115.815	32.694	-1.53368	0.00255504	down	[O]	Posttranslational modification, protein turnover, chaperones	Molecular Function: ATP binding (GO:0005524);;	K12196|0.0|tca:663681|VPS4;VPS4|similar to CG6842-PA; K12196 vacuolar protein-sorting-associated protein 4	[O]	Posttranslational modification, protein turnover, chaperones	ATPase family associated with various cellular activities (AAA);; Vps4 C terminal oligomerisation domain;; Holliday junction DNA helicase ruvB N-terminus;; TIP49 C-terminus	Vacuolar protein sorting-associated protein 4 GN=vps4 OS=Dictyostelium discoideum (Slime mold) PE=3 SV=1	PREDICTED: suppressor protein of bem1/bed5 double mutants-like [Tribolium castaneum]
LOC657710	1279.38	374.401	-1.70371	1.74e-12	down	[O]	Posttranslational modification, protein turnover, chaperones	--	K13113|2e-49|tca:657710|UBL5, HUB1;UBL5, HUB1|similar to predicted protein; K13113 ubiquitin-like protein 5	[O]	Posttranslational modification, protein turnover, chaperones	Ubiquitin family;; Ubiquitin-like domain	Ubiquitin-like protein 5 GN=ubl OS=Drosophila melanogaster (Fruit fly) PE=3 SV=1	PREDICTED: ubiquitin-like protein 5 [Tribolium castaneum]
LOC662134	265.487	73.6355	-1.76348	3.19e-11	down	[O]	Posttranslational modification, protein turnover, chaperones	--	K09542|1e-123|tca:662134|CRYAB;CRYAB|similar to Heat shock protein 23	[O]	Posttranslational modification, protein turnover, chaperones	Hsp20/alpha crystallin family	Heat shock protein 23 GN=Hsp23 OS=Drosophila melanogaster (Fruit fly) PE=2 SV=2	PREDICTED: heat shock protein 23 [Tribolium castaneum]
LOC664440	1061.06	176.665	-1.85757	0.002899	down	--	--	--	--	[O]	Posttranslational modification, protein turnover, chaperones	Gamma interferon inducible lysosomal thiol reductase (GILT)	GILT-like protein F37H8.5 (Precursor) GN=F37H8.5 OS=Caenorhabditis elegans PE=1 SV=1	PREDICTED: GILT-like protein F37H8.5 [Tribolium castaneum]
LOC658157	904.215	123.933	-2.26144	2.86e-05	down	--	--	Molecular Function: sulfotransferase activity (GO:0008146);; Biological Process: metabolic process (GO:0008152);; Cellular Component: integral component of membrane (GO:0016021);;	--	[O]	Posttranslational modification, protein turnover, chaperones	Sulfotransferase family	Heparan sulfate 2-O-sulfotransferase pipe GN=pip OS=Drosophila melanogaster (Fruit fly) PE=1 SV=1	PREDICTED: heparan sulfate 2-O-sulfotransferase pipe [Tribolium castaneum]
LOC656693	1743.68	221.845	-2.32769	1.91e-05	down	--	--	--	K09659|9e-43|tca:656693|DPM3;DPM3|similar to conserved hypothetical protein; K09659 dolichyl-phosphate mannosyltransferase polypeptide 3	[OT]	--	Dolichol-phosphate mannosyltransferase subunit 3 (DPM3)	Probable dolichol-phosphate mannosyltransferase subunit 3 GN=dpm-3 OS=Caenorhabditis elegans PE=3 SV=1	PREDICTED: dolichol-phosphate mannosyltransferase subunit 3 [Tribolium castaneum]

## Sheet: Amino acid transport and metabo
	#id	baseMeanA	baseMeanB	log2(ampk/egfp)	padj	regulated	COG_class	COG_class_annotation	GO_annotation	KEGG_annotation	KOG_class	KOG_class_annotation	Pfam_annotation	Swissprot_annotation	nr_annotation
	Th	8036.33	28743.8	1.34681	0.0388243	up	[E]	Amino acid transport and metabolism	Molecular Function: tyrosine 3-monooxygenase activity (GO:0004511);; Molecular Function: iron ion binding (GO:0005506);; Biological Process: aromatic amino acid family metabolic process (GO:0009072);; Molecular Function: amino acid binding (GO:0016597);; Biological Process: catecholamine biosynthetic process (GO:0042423);; Biological Process: oxidation-reduction process (GO:0055114);;	K00501|0.0|tca:654918|TH;EC:1.14.16.2|Th; tyrosine hydroxylase (EC:1.14.16.2); K00501 tyrosine 3-monooxygenase [EC:1.14.16.2]	[E]	Amino acid transport and metabolism	Biopterin-dependent aromatic amino acid hydroxylase	Tyrosine 3-monooxygenase GN=ple OS=Drosophila melanogaster (Fruit fly) PE=2 SV=2	tyrosine hydroxylase [Tribolium castaneum]
	LOC658865	2056.79	5467.51	1.29074	0.0007171	up	--	--	Molecular Function: serine-type endopeptidase activity (GO:0004252);; Molecular Function: scavenger receptor activity (GO:0005044);; Biological Process: proteolysis (GO:0006508);; Biological Process: receptor-mediated endocytosis (GO:0006898);; Cellular Component: membrane (GO:0016020);;	--	[E]	Amino acid transport and metabolism	Low-density lipoprotein receptor domain class A;; Trypsin;; Scavenger receptor cysteine-rich domain;; SEA domain;; Scavenger receptor cysteine-rich domain	Protein TsetseEP (Precursor) OS=Glossina palpalis palpalis (Riverine tsetse fly) PE=3 SV=1	serine protease P146 [Tribolium castaneum]
	LOC107398172	423.374	1120.2	1.28745	0.000652885	up	[ER]	--	--	--	[P]	Inorganic ion transport and metabolism	Sodium:solute symporter family	Putative sodium-dependent multivitamin transporter GN=CG32669 OS=Drosophila melanogaster (Fruit fly) PE=2 SV=1	PREDICTED: sodium-coupled monocarboxylate transporter 1-like [Tribolium castaneum]
	LOC656559	4625.75	9624.32	1.00965	0.00032012	up	[E]	Amino acid transport and metabolism	Biological Process: alcohol metabolic process (GO:0006066);; Molecular Function: choline dehydrogenase activity (GO:0008812);; Molecular Function: flavin adenine dinucleotide binding (GO:0050660);; Biological Process: oxidation-reduction process (GO:0055114);;	K00115|0.0|tca:656559|GLD;EC:1.1.5.9|similar to Glucose dehydrogenase	[R]	General function prediction only	GMC oxidoreductase;; GMC oxidoreductase	Glucose dehydrogenase [FAD, quinone] short protein (Precursor) GN=Gld OS=Drosophila pseudoobscura pseudoobscura (Fruit fly) PE=3 SV=4	PREDICTED: glucose dehydrogenase [FAD, quinone] [Tribolium castaneum]
	LOC100141575	63244.2	29004	-1.00723	0.023513	down	--	--	Molecular Function: serine-type peptidase activity (GO:0008236);;	--	[E]	Amino acid transport and metabolism	Trypsin	Chymotrypsin BI (Precursor) OS=Litopenaeus vannamei (Whiteleg shrimp) PE=1 SV=1	PREDICTED: brachyurin [Tribolium castaneum]
	LOC657600	63244.2	29004	-1.00723	0.023513	down	--	--	Molecular Function: serine-type endopeptidase activity (GO:0004252);; Biological Process: proteolysis (GO:0006508);;	--	[E]	Amino acid transport and metabolism	Trypsin	Chymotrypsin BI (Precursor) OS=Litopenaeus vannamei (Whiteleg shrimp) PE=1 SV=1	PREDICTED: brachyurin [Tribolium castaneum]
	LOC100141778	63244.2	29004	-1.00723	0.023513	down	--	--	Molecular Function: serine-type endopeptidase activity (GO:0004252);; Biological Process: proteolysis (GO:0006508);;	--	[E]	Amino acid transport and metabolism	Trypsin;; Domain of unknown function (DUF1986);; Trypsin-like peptidase domain	Chymotrypsin BI (Precursor) OS=Litopenaeus vannamei (Whiteleg shrimp) PE=1 SV=1	PREDICTED: brachyurin [Tribolium castaneum]
	LOC656711	7845.85	3381.05	-1.04912	0.0379433	down	--	--	Molecular Function: serine-type endopeptidase activity (GO:0004252);; Biological Process: proteolysis (GO:0006508);;	--	[E]	Amino acid transport and metabolism	Trypsin;; Domain of unknown function (DUF1986)	Chymotrypsin BI (Precursor) OS=Litopenaeus vannamei (Whiteleg shrimp) PE=1 SV=1	PREDICTED: brachyurin [Tribolium castaneum]
	Ctlp-6c	14891.8	6686.64	-1.07832	0.00176297	down	[O]	Posttranslational modification, protein turnover, chaperones	Molecular Function: serine-type endopeptidase activity (GO:0004252);; Biological Process: proteolysis (GO:0006508);;	--	[E]	Amino acid transport and metabolism	Trypsin	Chymotrypsin-1 (Precursor) GN=CHYM1 OS=Anopheles gambiae (African malaria mosquito) PE=1 SV=3	chymotrypsin-like proteinase 6C precursor [Tribolium castaneum]
	LOC661991	25957.9	11389.1	-1.08023	0.00804405	down	--	--	Molecular Function: serine-type endopeptidase activity (GO:0004252);; Biological Process: proteolysis (GO:0006508);;	--	[E]	Amino acid transport and metabolism	Trypsin;; Domain of unknown function (DUF1986)	Chymotrypsin BI (Precursor) OS=Litopenaeus vannamei (Whiteleg shrimp) PE=1 SV=1	PREDICTED: brachyurin [Tribolium castaneum]
	LOC662028	25957.9	11389.1	-1.08023	0.00804405	down	--	--	Molecular Function: serine-type endopeptidase activity (GO:0004252);; Biological Process: proteolysis (GO:0006508);;	--	[E]	Amino acid transport and metabolism	Trypsin;; Domain of unknown function (DUF1986);; Trypsin-like peptidase domain	Chymotrypsin BI (Precursor) OS=Litopenaeus vannamei (Whiteleg shrimp) PE=1 SV=1	PREDICTED: coagulation factor IX [Tribolium castaneum]
	LOC658214	2389.23	1095.42	-1.09185	6.64e-07	down	[E]	Amino acid transport and metabolism	Molecular Function: lactoylglutathione lyase activity (GO:0004462);; Biological Process: metabolic process (GO:0008152);; Molecular Function: metal ion binding (GO:0046872);;	K01759|1e-139|tca:658214|GLO1, gloA;EC:4.4.1.5|similar to CG1707-PA; K01759 lactoylglutathione lyase [EC:4.4.1.5]	[G]	Carbohydrate transport and metabolism	Glyoxalase/Bleomycin resistance protein/Dioxygenase superfamily;; Glyoxalase/Bleomycin resistance protein/Dioxygenase superfamily	--	PREDICTED: lactoylglutathione lyase [Tribolium castaneum]
	LOC103313880	1915.21	859.982	-1.11926	6.8e-07	down	[O]	Posttranslational modification, protein turnover, chaperones	Molecular Function: serine-type endopeptidase activity (GO:0004252);; Biological Process: proteolysis (GO:0006508);;	--	[E]	Amino acid transport and metabolism	Trypsin	Collagenase (Precursor) OS=Hypoderma lineatum (Early cattle grub) PE=1 SV=3	PREDICTED: collagenase-like [Tribolium castaneum]
	LOC661704	4485.92	1811.89	-1.12265	0.0271966	down	--	--	Molecular Function: serine-type endopeptidase activity (GO:0004252);; Biological Process: proteolysis (GO:0006508);;	--	[E]	Amino acid transport and metabolism	Trypsin;; Trypsin-like peptidase domain;; Domain of unknown function (DUF1986)	Trypsin-7 (Precursor) GN=TRYP7 OS=Anopheles gambiae (African malaria mosquito) PE=2 SV=2	PREDICTED: transmembrane protease serine 9-like [Tribolium castaneum]
	LOC655811	15193.9	6273.67	-1.1587	0.00414847	down	[O]	Posttranslational modification, protein turnover, chaperones	Molecular Function: serine-type endopeptidase activity (GO:0004252);; Biological Process: proteolysis (GO:0006508);;	--	[E]	Amino acid transport and metabolism	Trypsin	Chymotrypsin BII (Precursor) OS=Litopenaeus vannamei (Whiteleg shrimp) PE=1 SV=1	PREDICTED: brachyurin-like [Tribolium castaneum]
	LOC663628	3079.87	1323.58	-1.15904	5.47e-05	down	[E]	Amino acid transport and metabolism	Molecular Function: pyrroline-5-carboxylate reductase activity (GO:0004735);; Biological Process: proline biosynthetic process (GO:0006561);; Biological Process: oxidation-reduction process (GO:0055114);;	K00286|0.0|tca:663628|proC;EC:1.5.1.2|similar to CG6009-PA; K00286 pyrroline-5-carboxylate reductase [EC:1.5.1.2]	[E]	Amino acid transport and metabolism	Pyrroline-5-carboxylate reductase dimerisation;; NADP oxidoreductase coenzyme F420-dependent;; NAD binding domain of 6-phosphogluconate dehydrogenase	Putative pyrroline-5-carboxylate reductase GN=F55G1.9 OS=Caenorhabditis elegans PE=3 SV=1	PREDICTED: pyrroline-5-carboxylate reductase [Tribolium castaneum]
	LOC661802	54039.2	20003.1	-1.16058	0.0461731	down	--	--	Molecular Function: serine-type endopeptidase activity (GO:0004252);; Biological Process: proteolysis (GO:0006508);;	--	[E]	Amino acid transport and metabolism	Trypsin;; Trypsin-like peptidase domain;; Domain of unknown function (DUF1986)	Chymotrypsin BI (Precursor) OS=Litopenaeus vannamei (Whiteleg shrimp) PE=1 SV=1	PREDICTED: brachyurin [Tribolium castaneum]
	LOC661254	16906.2	7019.57	-1.20742	1.98e-05	down	--	--	Molecular Function: serine-type endopeptidase activity (GO:0004252);; Biological Process: proteolysis (GO:0006508);;	--	[E]	Amino acid transport and metabolism	Trypsin;; Domain of unknown function (DUF1986)	Trypsin-3 (Precursor) GN=TRYP3 OS=Anopheles gambiae (African malaria mosquito) PE=2 SV=5	PREDICTED: chymotrypsin-1 [Tribolium castaneum]
	P121	52246	18619.4	-1.31805	0.00295335	down	--	--	Molecular Function: serine-type endopeptidase activity (GO:0004252);; Biological Process: proteolysis (GO:0006508);;	--	[E]	Amino acid transport and metabolism	Trypsin	Chymotrypsin BI (Precursor) OS=Litopenaeus vannamei (Whiteleg shrimp) PE=1 SV=1	serine protease P121 precursor [Tribolium castaneum]
	LOC656885	135.24	47.862	-1.33436	0.00201423	down	[E]	Amino acid transport and metabolism	Biological Process: glucose metabolic process (GO:0006006);; Biological Process: alcohol metabolic process (GO:0006066);; Biological Process: pupal chitin-based cuticle development (GO:0008364);; Molecular Function: choline dehydrogenase activity (GO:0008812);; Biological Process: sperm storage (GO:0046693);; Molecular Function: flavin adenine dinucleotide binding (GO:0050660);; Biological Proces…	K00115|0.0|tca:656885|GLD;EC:1.1.5.9|similar to Glucose dehydrogenase	[R]	General function prediction only	GMC oxidoreductase;; GMC oxidoreductase	Glucose dehydrogenase [FAD, quinone] short protein (Precursor) GN=Gld OS=Drosophila melanogaster (Fruit fly) PE=3 SV=3	PREDICTED: glucose dehydrogenase [FAD, quinone] [Tribolium castaneum]
	LOC100141563	4146.94	1401.03	-1.48693	1.46e-07	down	[O]	Posttranslational modification, protein turnover, chaperones	Molecular Function: serine-type endopeptidase activity (GO:0004252);; Biological Process: proteolysis (GO:0006508);;	--	[E]	Amino acid transport and metabolism	Trypsin	Collagenase (Precursor) OS=Hypoderma lineatum (Early cattle grub) PE=1 SV=3	PREDICTED: collagenase-like [Tribolium castaneum]
	LOC655599	67821.3	22294.2	-1.48953	1.33e-05	down	--	--	Molecular Function: serine-type endopeptidase activity (GO:0004252);; Biological Process: proteolysis (GO:0006508);;	--	[E]	Amino acid transport and metabolism	Trypsin	Trypsin-3 (Precursor) GN=TRYP3 OS=Anopheles gambiae (African malaria mosquito) PE=2 SV=5	PREDICTED: trypsin-3 [Tribolium castaneum]
	LOC656901	37.5913	6.41109	-1.78605	0.00508289	down	--	--	Cellular Component: integral component of membrane (GO:0016021);;	--	[E]	Amino acid transport and metabolism	Transmembrane amino acid transporter protein	Probable amino acid transporter skat-1 {ECO:0000303|PubMed:24204312} OS=Caenorhabditis elegans PE=2 SV=2	PREDICTED: proton-coupled amino acid transporter 1-like [Tribolium castaneum]
	LOC103314314	3865.06	630.955	-1.86329	0.00298584	down	--	--	Molecular Function: serine-type endopeptidase activity (GO:0004252);; Biological Process: proteolysis (GO:0006508);;	K04346|0.0|tca:661072|GNA12;GNA12|similar to CG6457-PA; K04346 guanine nucleotide binding protein (G protein), alpha 12	[E]	Amino acid transport and metabolism	Trypsin	Chymotrypsin (Precursor) OS=Phaedon cochleariae (Mustard beetle) PE=2 SV=1	PREDICTED: brachyurin-like [Tribolium castaneum]
	LOC661379	623.603	135.911	-1.9336	6.65e-06	down	[E]	Amino acid transport and metabolism	Biological Process: alcohol metabolic process (GO:0006066);; Molecular Function: choline dehydrogenase activity (GO:0008812);; Molecular Function: flavin adenine dinucleotide binding (GO:0050660);; Biological Process: oxidation-reduction process (GO:0055114);;	--	[R]	General function prediction only	GMC oxidoreductase;; GMC oxidoreductase	Glucose dehydrogenase [FAD, quinone] short protein (Precursor) GN=Gld OS=Drosophila pseudoobscura pseudoobscura (Fruit fly) PE=3 SV=4	PREDICTED: glucose dehydrogenase [FAD, quinone]-like [Tribolium castaneum]
	LOC103315123	175.692	16.9729	-2.41374	5.3e-05	down	--	--	Molecular Function: serine-type endopeptidase activity (GO:0004252);; Biological Process: proteolysis (GO:0006508);;	--	[E]	Amino acid transport and metabolism	Regulatory CLIP domain of proteinases	Venom serine protease Bi-VSP (Precursor) OS=Bombus ignitus (Bumblebee) PE=1 SV=1	PREDICTED: serine protease easter-like [Tribolium castaneum]
	LOC107399224	294.734	27.4911	-2.65972	7.85e-07	down	--	--	Molecular Function: serine-type endopeptidase activity (GO:0004252);; Biological Process: proteolysis (GO:0006508);;	--	[E]	Amino acid transport and metabolism	Trypsin;; Domain of unknown function (DUF1986);; Trypsin-like peptidase domain	Serine proteinase stubble catalytic chain GN=Sb OS=Drosophila melanogaster (Fruit fly) PE=2 SV=2	serine protease P12 [Tribolium castaneum]
	LOC656822	1283.65	129.768	-2.83968	9.97e-11	down	--	--	Molecular Function: serine-type endopeptidase activity (GO:0004252);; Biological Process: proteolysis (GO:0006508);;	--	[E]	Amino acid transport and metabolism	Trypsin	Trypsin-1 OS=Astacus astacus (Noble crayfish) PE=1 SV=1	PREDICTED: serine proteinase stubble [Tribolium castaneum]
	LOC662981	398.245	29.6116	-2.95296	1.39e-08	down	--	--	Molecular Function: serine-type endopeptidase activity (GO:0004252);; Biological Process: proteolysis (GO:0006508);;	--	[E]	Amino acid transport and metabolism	Trypsin	Trypsin-7 (Precursor) GN=TRYP7 OS=Anopheles gambiae (African malaria mosquito) PE=2 SV=2	PREDICTED: trypsin-1 [Tribolium castaneum]
	LOC660830	568.858	15.635	-4.44713	5.51e-27	down	[E]	Amino acid transport and metabolism	Biological Process: alcohol metabolic process (GO:0006066);; Molecular Function: choline dehydrogenase activity (GO:0008812);; Molecular Function: flavin adenine dinucleotide binding (GO:0050660);; Biological Process: oxidation-reduction process (GO:0055114);;	--	[R]	General function prediction only	GMC oxidoreductase;; GMC oxidoreductase	Glucose dehydrogenase [FAD, quinone] short protein (Precursor) GN=Gld OS=Drosophila pseudoobscura pseudoobscura (Fruit fly) PE=3 SV=4	PREDICTED: glucose dehydrogenase [FAD, quinone] isoform X1 [Tribolium castaneum]
	LOC662200	37962.7	829.8	-4.59774	4.97e-25	down	[E]	Amino acid transport and metabolism	Molecular Function: metallocarboxypeptidase activity (GO:0004181);; Biological Process: proteolysis (GO:0006508);; Molecular Function: zinc ion binding (GO:0008270);;	--	[S]	Function unknown	Zinc carboxypeptidase;; Carboxypeptidase activation peptide	Carboxypeptidase B OS=Astacus astacus (Noble crayfish) PE=1 SV=1	PREDICTED: carboxypeptidase B-like [Tribolium castaneum]
	LOC107398413	37962.7	829.8	-4.59774	4.97e-25	down	[E]	Amino acid transport and metabolism	Molecular Function: metallocarboxypeptidase activity (GO:0004181);; Biological Process: proteolysis (GO:0006508);; Molecular Function: zinc ion binding (GO:0008270);;	--	[S]	Function unknown	Zinc carboxypeptidase;; Carboxypeptidase activation peptide	Carboxypeptidase B OS=Astacus astacus (Noble crayfish) PE=1 SV=1	carboxyopeptidase A [Tribolium castaneum]
	LOC107398305	1357.56	22.2145	-5.34309	1.27e-53	down	--	--	Molecular Function: serine-type endopeptidase activity (GO:0004252);; Biological Process: proteolysis (GO:0006508);;	--	[E]	Amino acid transport and metabolism	Trypsin	Serine proteinase stubble catalytic chain GN=Sb OS=Drosophila melanogaster (Fruit fly) PE=2 SV=2	serine protease P87 [Tribolium castaneum]

## Sheet: Lipid transport and metabolism
#id	baseMeanA	baseMeanB	log2(ampk/egfp)	padj	regulated	COG_class	COG_class_annotation	GO_annotation	KEGG_annotation	KOG_class	KOG_class_annotation	Pfam_annotation	Swissprot_annotation	nr_annotation
LOC659998	160.786	1129.29	1.84222	0.00560904	up	[Q]	Secondary metabolites biosynthesis, transport and catabolism	Biological Process: oxidation-reduction process (GO:0055114);; Molecular Function: fatty-acyl-CoA reductase (alcohol-forming) activity (GO:0080019);;	K13356|0.0|tca:659998|FAR;EC:1.2.1.84|similar to CG1443-PA	[I]	Lipid transport and metabolism	Male sterility protein;; Male sterility protein;; 3-beta hydroxysteroid dehydrogenase/isomerase family	Putative fatty acyl-CoA reductase CG5065 {ECO:0000250|UniProtKB:Q922J9, ECO:0000312|EMBL:AAF57974.1} GN=CG5065 OS=Drosophila melanogaster (Fruit fly) PE=3 SV=1	PREDICTED: putative fatty acyl-CoA reductase CG5065 [Tribolium castaneum]
LOC663181	32060.7	150708	1.55317	0.0192117	up	--	--	Molecular Function: lipid transporter activity (GO:0005319);; Biological Process: lipid transport (GO:0006869);;	--	[I]	Lipid transport and metabolism	Lipoprotein amino terminal region;; Domain of unknown function (DUF1943);; Domain of Unknown Function (DUF1081)	Apolipophorin-1 (Precursor) OS=Locusta migratoria (Migratory locust) PE=1 SV=2	PREDICTED: apolipophorins [Tribolium castaneum]
LOC659485	5098.88	13297	1.3111	7.59e-06	up	[V]	Defense mechanisms	Molecular Function: transporter activity (GO:0005215);; Molecular Function: ATP binding (GO:0005524);; Biological Process: transport (GO:0006810);; Biological Process: metabolic process (GO:0008152);; Cellular Component: integral component of membrane (GO:0016021);; Molecular Function: ATPase activity (GO:0016887);;	--	[IR]	--	ABC transporter;; ABC-2 family transporter protein;; AAA domain, putative AbiEii toxin, Type IV TA system	ABC transporter A family member 2 GN=abcA2 OS=Dictyostelium discoideum (Slime mold) PE=3 SV=1	PREDICTED: ATP-binding cassette sub-family A member 3-like [Tribolium castaneum]
LOC658403	3486.15	8577.2	1.23762	1.01e-05	up	--	--	Cellular Component: intracellular (GO:0005622);; Biological Process: signal transduction (GO:0007165);; Molecular Function: lipid binding (GO:0008289);;	--	[T]	Signal transduction mechanisms	RhoGAP domain;; START domain	GTPase-activating protein rrc-1 GN=rrc-1 OS=Caenorhabditis elegans PE=1 SV=3	PREDICTED: stAR-related lipid transfer protein 13 [Tribolium castaneum]
LOC655457	142.113	322.921	1.09152	0.00360824	up	[GEPR]	--	Cellular Component: integral component of membrane (GO:0016021);; Molecular Function: transmembrane transporter activity (GO:0022891);; Biological Process: transmembrane transport (GO:0055085);;	--	[R]	General function prediction only	Sugar (and other) transporter;; Major Facilitator Superfamily	Facilitated trehalose transporter Tret1 {ECO:0000303|PubMed:20035867} OS=Apis mellifera ligustica (Common honeybee) PE=1 SV=1	PREDICTED: facilitated trehalose transporter Tret1 [Tribolium castaneum]
LOC661524	2746.99	6250.59	1.0897	0.00441964	up	[RTKL]	--	Molecular Function: transmembrane receptor protein tyrosine kinase activity (GO:0004714);; Molecular Function: ATP binding (GO:0005524);; Biological Process: transmembrane receptor protein tyrosine kinase signaling pathway (GO:0007169);; Cellular Component: integral component of membrane (GO:0016021);; Biological Process: peptidyl-tyrosine phosphorylation (GO:0018108);;	K04527|0.0|tca:661524|INSR, CD220;EC:2.7.10.1|similar to insulin receptor; K04527 insulin receptor [EC:2.7.10.1]	[T]	Signal transduction mechanisms	Protein tyrosine kinase;; Receptor L domain;; Protein kinase domain;; Furin-like cysteine rich region;; Fibronectin type III domain	Insulin-like receptor beta chain (Precursor) GN=InR OS=Aedes aegypti (Yellowfever mosquito) PE=2 SV=2	PREDICTED: insulin-like receptor [Tribolium castaneum]
LOC659344	3238.1	6883.33	1.05987	2.4e-07	up	[V]	Defense mechanisms	Molecular Function: transporter activity (GO:0005215);; Molecular Function: ATP binding (GO:0005524);; Biological Process: transport (GO:0006810);; Biological Process: metabolic process (GO:0008152);; Cellular Component: integral component of membrane (GO:0016021);; Molecular Function: ATPase activity (GO:0016887);;	K05643|0.0|tca:659344|ABCA3;ABCA3|similar to CG1718-PA; K05643 ATP-binding cassette, subfamily A (ABC1), member 3	[IR]	--	ABC-2 family transporter protein;; ABC transporter;; AAA domain, putative AbiEii toxin, Type IV TA system	ABC transporter A family member 2 GN=abcA2 OS=Dictyostelium discoideum (Slime mold) PE=3 SV=1	PREDICTED: ATP-binding cassette sub-family A member 3-like isoform X1 [Tribolium castaneum]
LOC657286	2019.71	4161.38	1.02075	3.37e-08	up	[TDBLU]	--	Molecular Function: ATP binding (GO:0005524);; Molecular Function: kinase activity (GO:0016301);; Molecular Function: phosphotransferase activity, alcohol group as acceptor (GO:0016773);; Biological Process: phosphatidylinositol phosphorylation (GO:0046854);; Biological Process: phosphatidylinositol-mediated signaling (GO:0048015);;	K00922|0.0|tca:657286|PIK3CA_B_D;EC:2.7.1.153|similar to CG4141-PA, isoform A; K00922 phosphatidylinositol-4,5-bisphosphate 3-kinase [EC:2.7.1.153]	[T]	Signal transduction mechanisms	Phosphatidylinositol 3- and 4-kinase;; Phosphoinositide 3-kinase family, accessory domain (PIK domain);; PI3-kinase family, p85-binding domain;; Phosphoinositide 3-kinase C2;; PI3-kinase family, ras-binding domain	Phosphatidylinositol 3-kinase 1 GN=pikA OS=Dictyostelium discoideum (Slime mold) PE=2 SV=2	PREDICTED: phosphatidylinositol 4,5-bisphosphate 3-kinase catalytic subunit delta isoform [Tribolium castaneum]
LOC659179	214.921	435.604	1.01921	0.0387753	up	[Q]	Secondary metabolites biosynthesis, transport and catabolism	Molecular Function: zinc ion binding (GO:0008270);; Biological Process: biosynthetic process (GO:0009058);; Molecular Function: acyl-[acyl-carrier-protein] hydrolase activity (GO:0016297);; Molecular Function: oxidoreductase activity (GO:0016491);; Biological Process: oxidation-reduction process (GO:0055114);;	K00665|0.0|tca:659179|FASN;EC:2.3.1.85|similar to CG3523-PA; K00665 fatty acid synthase, animal type [EC:2.3.1.85]	[I]	Lipid transport and metabolism	Beta-ketoacyl synthase, N-terminal domain;; KR domain;; Beta-ketoacyl synthase, C-terminal domain;; Ketoacyl-synthetase C-terminal extension;; Zinc-binding dehydrogenase;; Thioesterase domain;; Zinc-binding dehydrogenase;; Polyketide synthase dehydratase;; Phosphopantetheine attachment site;; short chain dehydrogenase	Probable polyketide synthase 16 GN=pks16 OS=Dictyostelium discoideum (Slime mold) PE=2 SV=1	PREDICTED: fatty acid synthase [Tribolium castaneum]
LOC103315140	103135	45936.4	-1.01749	0.0389598	down	[G]	Carbohydrate transport and metabolism	Molecular Function: alpha-amylase activity (GO:0004556);; Biological Process: carbohydrate metabolic process (GO:0005975);; Molecular Function: cation binding (GO:0043169);;	K01176|1e-155|tca:664385|AMY, amyA, malS;EC:3.2.1.1|similar to Alpha-amylase A precursor (1,4-alpha-D-glucan glucanohydrolase)	[G]	Carbohydrate transport and metabolism	Alpha amylase, C-terminal all-beta domain;; Alpha amylase, catalytic domain	Alpha-amylase OS=Tenebrio molitor (Yellow mealworm beetle) PE=1 SV=1	PREDICTED: LOW QUALITY PROTEIN: alpha-amylase-like [Tribolium castaneum]
LOC103313470	400.501	182.429	-1.05873	0.00243028	down	--	--	Molecular Function: hydrolase activity, hydrolyzing O-glycosyl compounds (GO:0004553);; Biological Process: carbohydrate metabolic process (GO:0005975);;	K01183|5e-23|cqu:CpipJ_CPIJ017831|E3.2.1.14;EC:3.2.1.14|acidic mammalian chitinase	[G]	Carbohydrate transport and metabolism	Glycosyl hydrolases family 18	Probable chitinase 3 (Precursor) GN=Cht3 OS=Drosophila melanogaster (Fruit fly) PE=2 SV=2	PREDICTED: chitinase-3-like protein 1 [Tribolium castaneum]
Akh1	273.789	122.888	-1.05943	0.00605854	down	--	--	Molecular Function: hormone activity (GO:0005179);; Cellular Component: extracellular region (GO:0005576);;	--	--	--	Adipokinetic hormone	Hypertrehalosaemic hormone precursor-related peptide (Precursor) OS=Blaberus discoidalis (Tropical cockroach) PE=1 SV=1	adipokinetic hormone 1 precursor [Tribolium castaneum]
LOC656977	384.948	148.87	-1.16133	0.026799	down	--	--	Biological Process: fatty acid biosynthetic process (GO:0006633);; Cellular Component: integral component of membrane (GO:0016021);; Molecular Function: transferase activity (GO:0016740);;	--	[I]	Lipid transport and metabolism	GNS1/SUR4 family	Elongation of very long chain fatty acids protein AAEL008004 GN=AAEL008004 OS=Aedes aegypti (Yellowfever mosquito) PE=2 SV=2	PREDICTED: elongation of very long chain fatty acids protein AAEL008004-like [Tribolium castaneum]
LOC655660	154.43	62.4538	-1.20453	0.00116543	down	[RTKL]	--	Biological Process: nematode larval development (GO:0002119);; Molecular Function: cAMP-dependent protein kinase activity (GO:0004691);; Molecular Function: ATP binding (GO:0005524);; Cellular Component: cAMP-dependent protein kinase complex (GO:0005952);; Biological Process: protein phosphorylation (GO:0006468);; Biological Process: oviposition (GO:0018991);; Biological Process: positive regulat…	K04345|0.0|tca:655660|PKA;EC:2.7.11.11|similar to protein KINase family member (kin-1)	[T]	Signal transduction mechanisms	Protein kinase domain;; Protein tyrosine kinase;; Kinase-like	cAMP-dependent protein kinase catalytic subunit GN=Pka-C1 OS=Drosophila melanogaster (Fruit fly) PE=1 SV=3	PREDICTED: cAMP-dependent protein kinase catalytic subunit beta-like [Tribolium castaneum]
LOC662689	11866.3	4940.48	-1.23232	6.64e-10	down	--	--	Cellular Component: cytoplasm (GO:0005737);; Molecular Function: glycolipid transporter activity (GO:0017089);; Biological Process: glycolipid transport (GO:0046836);; Molecular Function: glycolipid binding (GO:0051861);;	--	[G]	Carbohydrate transport and metabolism	Glycolipid transfer protein (GLTP)	--	PREDICTED: glycolipid transfer protein [Tribolium castaneum]
LOC658268	49436.3	16085.9	-1.42577	0.00145981	down	--	--	--	--	[I]	Lipid transport and metabolism	--	Fatty acid-binding protein OS=Lepidoglyphus destructor (Storage mite) PE=1 SV=1	PREDICTED: fatty acid-binding protein, liver [Tribolium castaneum]
LOC656395	44.0799	12.5655	-1.43492	0.0132806	down	[I]	Lipid transport and metabolism	Biological Process: fatty acid biosynthetic process (GO:0006633);; Cellular Component: integral component of membrane (GO:0016021);; Molecular Function: oxidoreductase activity, acting on paired donors, with oxidation of a pair of donors resulting in the reduction of molecular oxygen to two molecules of water (GO:0016717);; Biological Process: oxidation-reduction process (GO:0055114);;	K00507|0.0|tca:656395|SCD, desC;EC:1.14.19.1|similar to CG5887-PA, isoform A	[I]	Lipid transport and metabolism	Fatty acid desaturase	Acyl-CoA Delta(11) desaturase OS=Spodoptera littoralis (Egyptian cotton leafworm) PE=1 SV=1	PREDICTED: acyl-CoA Delta(11) desaturase-like [Tribolium castaneum]
LOC662823	80.6553	16.8068	-1.4389	0.042438	down	--	--	Biological Process: fatty acid biosynthetic process (GO:0006633);; Cellular Component: integral component of membrane (GO:0016021);; Molecular Function: transferase activity (GO:0016740);;	K10249|0.0|tca:662823|ELOVL4;EC:2.3.1.199|similar to AGAP007264-PA	[I]	Lipid transport and metabolism	GNS1/SUR4 family	Elongation of very long chain fatty acids protein AAEL008004 GN=AAEL008004 OS=Aedes aegypti (Yellowfever mosquito) PE=2 SV=2	PREDICTED: elongation of very long chain fatty acids protein AAEL008004-like [Tribolium castaneum]
LOC660572	995.005	335.699	-1.4917	6.62e-08	down	[Q]	Secondary metabolites biosynthesis, transport and catabolism	Biological Process: oxidation-reduction process (GO:0055114);; Molecular Function: fatty-acyl-CoA reductase (alcohol-forming) activity (GO:0080019);;	K13356|0.0|tca:660572|FAR;EC:1.2.1.84|similar to male sterility domain containing 2 (predicted)	[I]	Lipid transport and metabolism	Male sterility protein;; Male sterility protein;; NAD dependent epimerase/dehydratase family;; 3-beta hydroxysteroid dehydrogenase/isomerase family	Putative fatty acyl-CoA reductase CG5065 {ECO:0000250|UniProtKB:Q922J9, ECO:0000312|EMBL:AAF57974.1} GN=CG5065 OS=Drosophila melanogaster (Fruit fly) PE=3 SV=1	PREDICTED: fatty acyl-CoA reductase 1 isoform X1 [Tribolium castaneum]
LOC100188941	1528.18	387.443	-1.70733	0.000245537	down	--	--	Biological Process: metabolic process (GO:0008152);; Molecular Function: hydrolase activity (GO:0016787);;	--	--	--	--	Dolichyl-diphosphooligosaccharide--protein glycosyltransferase subunit 4 {ECO:0000250|UniProtKB:Q99380} GN=GK20863 OS=Drosophila willistoni (Fruit fly) PE=3 SV=2	dolichyl-diphosphooligosaccharide--protein glycosyltransferase subunit 4 [Tribolium castaneum]
sPLA2A	32.5418	1.91146	-1.7808	0.0128967	down	--	--	Molecular Function: phospholipase A2 activity (GO:0004623);; Molecular Function: calcium ion binding (GO:0005509);; Cellular Component: extracellular region (GO:0005576);; Biological Process: phospholipid metabolic process (GO:0006644);; Biological Process: lipid catabolic process (GO:0016042);;	K01047|1e-134|tca:657481|PLA2G, SPLA2;EC:3.1.1.4|sPLA2A; phospholipase A2A (EC:3.1.1.4)	--	--	Phospholipase A2	Phospholipase A2 OS=Bombus pensylvanicus (American bumblebee) PE=1 SV=1	phospholipase A2A [Tribolium castaneum]
LOC663695	24337	6110.73	-1.82481	4.74e-07	down	[I]	Lipid transport and metabolism	Molecular Function: fatty-acyl-CoA binding (GO:0000062);;	--	[I]	Lipid transport and metabolism	Acyl CoA binding protein	Putative acyl-CoA-binding protein OS=Hypsibius dujardini (Water bear) PE=3 SV=1	PREDICTED: putative acyl-CoA-binding protein [Tribolium castaneum]
LOC103313177	59.6568	7.84427	-2.04461	0.00105438	down	[IQR]	--	Molecular Function: oxidoreductase activity (GO:0016491);; Biological Process: oxidation-reduction process (GO:0055114);;	K00079|2e-73|tca:661972|CBR1;EC:1.1.1.184 1.1.1.189 1.1.1.197|similar to carbonyl reductase 1-like	[Q]	Secondary metabolites biosynthesis, transport and catabolism	short chain dehydrogenase;; Enoyl-(Acyl carrier protein) reductase	--	PREDICTED: carbonyl reductase [NADPH] 1-like, partial [Tribolium castaneum]
LOC660502	244.439	37.7131	-2.20241	1.6e-05	down	--	--	Cellular Component: extracellular region (GO:0005576);; Biological Process: lipid metabolic process (GO:0006629);; Molecular Function: carboxylic ester hydrolase activity (GO:0052689);;	--	--	--	Lipase	Phospholipase A1 OS=Vespula squamosa (Southern yellow jacket) PE=1 SV=1	PREDICTED: pancreatic triacylglycerol lipase [Tribolium castaneum]
LOC658174	392.483	17.4089	-2.34993	0.000515938	down	--	--	Cellular Component: extracellular region (GO:0005576);; Biological Process: metabolic process (GO:0008152);; Molecular Function: carboxylic ester hydrolase activity (GO:0052689);;	--	--	--	Lipase	Phospholipase A1 1 (Precursor; Fragment) OS=Dolichovespula maculata (Bald-faced hornet) PE=1 SV=1	PREDICTED: lipase member H-A-like [Tribolium castaneum]
LOC658538	6017.77	16.187	-6.07107	3.42e-32	down	[M]	Cell wall/membrane/envelope biogenesis	Cellular Component: extracellular region (GO:0005576);; Molecular Function: pigment binding (GO:0031409);;	--	[M]	Cell wall/membrane/envelope biogenesis	Lipocalin-like domain;; Lipocalin / cytosolic fatty-acid binding protein family	Insecticyanin-B (Precursor) GN=INSB OS=Manduca sexta (Tobacco hawkmoth) PE=2 SV=1	PREDICTED: apolipoprotein D-like [Tribolium castaneum]

## Sheet: Energy production and conversio
#id	baseMeanA	baseMeanB	log2(ampk/egfp)	padj	regulated	COG_class	COG_class_annotation	GO_annotation	KEGG_annotation	KOG_class	KOG_class_annotation	Pfam_annotation	Swissprot_annotation	nr_annotation
Cox4	71895.1	34801.6	-1.00563	0.000119955	down	--	--	Molecular Function: cytochrome-c oxidase activity (GO:0004129);; Biological Process: oxidation-reduction process (GO:0055114);; Biological Process: proton transmembrane transport (GO:1902600);;	K02263|1e-127|tca:655374|COX4;COX4|Cox4; cytochrome c oxidase subunit IV; K02263 cytochrome c oxidase subunit IV [EC:1.9.3.1]	[C]	Energy production and conversion	Cytochrome c oxidase subunit IV	--	cytochrome c oxidase subunit IV [Tribolium castaneum]
LOC658699	17504.1	7935.59	-1.03644	0.012054	down	--	--	Molecular Function: cytochrome-c oxidase activity (GO:0004129);; Cellular Component: mitochondrial inner membrane (GO:0005743);; Biological Process: oxidation-reduction process (GO:0055114);; Biological Process: proton transmembrane transport (GO:1902600);;	K02264|1e-107|tca:658699|COX5A;COX5A|similar to Cytochrome c oxidase polypeptide Va, mitochondrial precursor; K02264 cytochrome c oxidase subunit Va [EC:1.9.3.1]	[C]	Energy production and conversion	Cytochrome c oxidase subunit Va	Cytochrome c oxidase subunit 5A, mitochondrial (Precursor) GN=CoVa OS=Drosophila melanogaster (Fruit fly) PE=1 SV=2	PREDICTED: cytochrome c oxidase subunit 5A, mitochondrial [Tribolium castaneum]
Cox7c	13113.7	6075.49	-1.04136	0.00178001	down	--	--	Molecular Function: DNA binding (GO:0003677);; Molecular Function: cytochrome-c oxidase activity (GO:0004129);; Cellular Component: nucleus (GO:0005634);; Cellular Component: mitochondrial respiratory chain complex IV (GO:0005751);; Biological Process: mitochondrial electron transport, cytochrome c to oxygen (GO:0006123);; Biological Process: regulation of transcription, DNA-templated (GO:0006355…	K02272|4e-42|tca:658950|COX7C;COX7C|Cox7c, cox-c; cytochrome c oxidase subunit VIIc (EC:1.9.3.1); K02272 cytochrome c oxidase subunit VIIc [EC:1.9.3.1]	[C]	Energy production and conversion	Cytochrome c oxidase subunit VIIc	--
LOC664057	2275.83	1051.39	-1.04836	0.00119816	down	--	--	Cellular Component: mitochondrial inner membrane (GO:0005743);; Molecular Function: NADH dehydrogenase (ubiquinone) activity (GO:0008137);; Biological Process: ATP synthesis coupled electron transport (GO:0042773);;	K03951|2e-71|tca:664057|NDUFA7;NDUFA7|NDUFA7, CI-B14-5a; NADH dehydrogenase (ubiquinone) 1 alpha subcomplex, 7, 14.5kDa; K03951 NADH dehydrogenase (ubiquinone) 1 alpha subcomplex 7 [EC:1.6.5.3 1.6.99.3]	[C]	Energy production and conversion	NADH:ubiquinone oxidoreductase subunit B14.5a (Complex I-B14.5a)	--	PREDICTED: NADH dehydrogenase [ubiquinone] 1 alpha subcomplex subunit 7 [Tribolium castaneum]
LOC657326	16588.1	7580.25	-1.05414	0.00243616	down	--	--	Cellular Component: mitochondrial proton-transporting ATP synthase complex, coupling factor F(o) (GO:0000276);; Cellular Component: lipid droplet (GO:0005811);; Cellular Component: microtubule associated complex (GO:0005875);; Biological Process: response to oxidative stress (GO:0006979);; Biological Process: determination of adult lifespan (GO:0008340);; Molecular Function: proton-exporting ATPa…	K02138|1e-126|tca:657326|ATPeF0D, ATP5H, ATP7;ATPeF0D, ATP5H, ATP7|ATP7, ATP5H; similar to mitochondrial F0 ATP synthase D chain, putative; K02138 F-type H+-transporting ATPase subunit d [EC:3.6.3.14]	[C]	Energy production and conversion	ATP synthase D chain, mitochondrial (ATP5H)	ATP synthase subunit d, mitochondrial GN=ATPsyn-d OS=Drosophila melanogaster (Fruit fly) PE=2 SV=2	PREDICTED: ATP synthase subunit d, mitochondrial [Tribolium castaneum]
Ndufs5	5938.94	2712.26	-1.06893	0.00057177	down	--	--	--	K03938|8e-70|tca:662710|NDUFS5;NDUFS5|Ndufs5; NADH dehydrogenase (ubiquinone) Fe-S protein 5, 15kDa (NADH-coenzyme Q reductase); K03938 NADH dehydrogenase (ubiquinone) Fe-S protein 5 [EC:1.6.5.3 1.6.99.3]	[C]	Energy production and conversion	NADH:ubiquinone oxidoreductase, NDUFS5-15kDa	--	NADH dehydrogenase (ubiquinone) Fe-S protein 5, 15kDa (NADH-coenzyme Q reductase) [Tribolium castaneum]
LOC655421	8404.72	3835.75	-1.06972	0.000577215	down	--	--	Molecular Function: binding (GO:0005488);;	K11353|1e-110|tca:655421|NDUFA13;NDUFA13|Ndufa13, GRIM-19; NADH dehydrogenase (ubiquinone) 1 alpha subcomplex, 13; K11353 NADH dehydrogenase (ubiquinone) 1 alpha subcomplex 13 [EC:1.6.5.3 1.6.99.3]	[CD]	--	GRIM-19 protein	NADH dehydrogenase [ubiquinone] 1 alpha subcomplex subunit 13 GN=ndufa13 OS=Dictyostelium discoideum (Slime mold) PE=3 SV=1	PREDICTED: NADH dehydrogenase [ubiquinone] 1 alpha subcomplex subunit 13 [Tribolium castaneum]
LOC660843	22864.2	10445.1	-1.07473	0.000239554	down	--	--	Cellular Component: mitochondrial proton-transporting ATP synthase complex, coupling factor F(o) (GO:0000276);; Cellular Component: lipid droplet (GO:0005811);; Molecular Function: proton-exporting ATPase activity, phosphorylative mechanism (GO:0008553);; Biological Process: proton transmembrane transport (GO:0015992);; Biological Process: lateral inhibition (GO:0046331);;	K02130|2e-78|tca:660843|ATPeF0F, ATP5J2;ATPeF0F, ATP5J2|Atp5j2, ATPF; ATP synthase, H+ transporting, mitochondrial F0 complex, subunit F2; K02130 F-type H+-transporting ATPase subunit f [EC:3.6.3.14]	[C]	Energy production and conversion	Mitochondrial F1F0-ATP synthase, subunit f	Putative ATP synthase subunit f, mitochondrial GN=CG4692 OS=Drosophila melanogaster (Fruit fly) PE=1 SV=1	PREDICTED: putative ATP synthase subunit f, mitochondrial [Tribolium castaneum]
LOC663894	7438.17	3277.44	-1.15227	1.11e-08	down	[C]	Energy production and conversion	Cellular Component: vacuolar proton-transporting V-type ATPase, V1 domain (GO:0000221);; Biological Process: ATP hydrolysis coupled proton transport (GO:0015991);; Cellular Component: plasma membrane proton-transporting V-type ATPase complex (GO:0033181);; Molecular Function: proton-transporting ATPase activity, rotational mechanism (GO:0046961);;	K02151|4e-85|tca:663894|ATPeV1F, ATP6S14;ATPeV1F, ATP6S14|similar to CG8210-PA; K02151 V-type H+-transporting ATPase subunit F [EC:3.6.3.14]	[C]	Energy production and conversion	ATP synthase (F/14-kDa) subunit	V-type proton ATPase subunit F GN=VHA14 OS=Manduca sexta (Tobacco hawkmoth) PE=2 SV=1	PREDICTED: V-type proton ATPase subunit F [Tribolium castaneum]
LOC657737	13784	5781.95	-1.16603	0.000842808	down	--	--	Cellular Component: mitochondrial proton-transporting ATP synthase complex, coupling factor F(o) (GO:0000276);; Molecular Function: proton transmembrane transporter activity (GO:0015078);; Biological Process: ATP synthesis coupled proton transport (GO:0015986);;	K02131|1e-72|tca:657737|ATPeF0F6, ATP5J;ATPeF0F6, ATP5J|similar to mitochondrial ATP synthase coupling factor 6; K02131 F-type H+-transporting ATPase subunit 6 [EC:3.6.3.14]	[C]	Energy production and conversion	Mitochondrial ATP synthase coupling factor 6	ATP synthase-coupling factor 6, mitochondrial (Precursor) GN=ATPsyn-Cf6 OS=Drosophila melanogaster (Fruit fly) PE=3 SV=1	PREDICTED: ATP synthase-coupling factor 6, mitochondrial [Tribolium castaneum]
LOC664540	4187.46	1776.99	-1.16787	0.000154826	down	[C]	Energy production and conversion	Molecular Function: iron ion binding (GO:0005506);; Biological Process: iron-sulfur cluster assembly (GO:0016226);; Molecular Function: iron-sulfur cluster binding (GO:0051536);;	--	[C]	Energy production and conversion	NifU-like N terminal domain	--	PREDICTED: iron-sulfur cluster assembly enzyme ISCU, mitochondrial [Tribolium castaneum]
LOC656612	18658.6	7447.89	-1.18388	0.0065402	down	--	--	Molecular Function: structural constituent of ribosome (GO:0003735);; Molecular Function: cytochrome-c oxidase activity (GO:0004129);; Cellular Component: mitochondrial respiratory chain complex IV (GO:0005751);; Cellular Component: lipid droplet (GO:0005811);; Cellular Component: ribosome (GO:0005840);; Biological Process: mitochondrial electron transport, cytochrome c to oxygen (GO:0006123);; B…	K02265|1e-87|tca:656612|COX5B;COX5B|similar to AGAP008724-PA; K02265 cytochrome c oxidase subunit Vb [EC:1.9.3.1]	[C]	Energy production and conversion	Cytochrome c oxidase subunit Vb	--	PREDICTED: cytochrome c oxidase subunit 5B, mitochondrial [Tribolium castaneum]
LOC100142421	77.6681	29.7716	-1.25546	0.00163678	down	--	--	Cellular Component: plasma membrane (GO:0005886);; Cellular Component: integral component of membrane (GO:0016021);; Molecular Function: heme binding (GO:0020037);; Biological Process: sensory perception of taste (GO:0050909);;	--	[C]	Energy production and conversion	Cytochrome b5-like Heme/Steroid binding domain	Cytochrome b5 GN=Cyt-b5 OS=Musca domestica (House fly) PE=1 SV=1	PREDICTED: cytochrome b5-like isoform X2 [Tribolium castaneum]
LOC103313820	1332.59	514.141	-1.27591	0.00024371	down	[C]	Energy production and conversion	Molecular Function: acylphosphatase activity (GO:0003998);; Biological Process: metabolic process (GO:0008152);;	K01512|1e-39|aag:AaeL_AAEL008369|acyP;EC:3.6.1.7|acylphosphatase, putative ; K01512 acylphosphatase [EC:3.6.1.7]	[C]	Energy production and conversion	Acylphosphatase	Acylphosphatase-2 OS=Drosophila melanogaster (Fruit fly) PE=1 SV=1	PREDICTED: acylphosphatase-1-like [Tribolium castaneum]
LOC656758	19731.1	7405.82	-1.30288	0.000363112	down	--	--	Cellular Component: mitochondrial proton-transporting ATP synthase complex, coupling factor F(o) (GO:0000276);; Cellular Component: lipid droplet (GO:0005811);; Molecular Function: proton-exporting ATPase activity, phosphorylative mechanism (GO:0008553);; Biological Process: ATP synthesis coupled proton transport (GO:0015986);;	K02140|5e-67|tca:656758|ATPeFG, ATP5L, ATP20;ATPeFG, ATP5L, ATP20|ATP20; similar to CG6105-PA; K02140 F-type H+-transporting ATPase subunit g [EC:3.6.3.14]	[C]	Energy production and conversion	Mitochondrial ATP synthase g subunit	Probable ATP synthase subunit g 2, mitochondrial GN=asg-2 OS=Caenorhabditis elegans PE=3 SV=1	PREDICTED: ATP synthase subunit g, mitochondrial [Tribolium castaneum]
LOC654982	4065.42	1451.91	-1.38898	2.13e-05	down	[CI]	--	Molecular Function: heme binding (GO:0020037);; Molecular Function: metal ion binding (GO:0046872);;	--	[C]	Energy production and conversion	Cytochrome b5-like Heme/Steroid binding domain	Cytochrome b5 GN=Cyt-b5 OS=Musca domestica (House fly) PE=1 SV=1	PREDICTED: cytochrome b5 [Tribolium castaneum]
LOC658575	5320.64	1713.1	-1.40618	0.00366754	down	--	--	Cellular Component: mitochondrial inner membrane (GO:0005743);; Biological Process: mitochondrial electron transport, NADH to ubiquinone (GO:0006120);; Molecular Function: NADH dehydrogenase (ubiquinone) activity (GO:0008137);; Cellular Component: respiratory chain (GO:0070469);;	K03968|2e-86|tca:658575|NDUFC2;NDUFC2|Ndufc2; NADH dehydrogenase (ubiquinone) 1, subcomplex unknown, 2; K03968 NADH dehydrogenase (ubiquinone) 1 subcomplex unknown 2 [EC:1.6.5.3 1.6.99.3]	[C]	Energy production and conversion	NADH-ubiquinone oxidoreductase subunit b14.5b (NDUFC2)	--	PREDICTED: NADH dehydrogenase [ubiquinone] 1 subunit C2 [Tribolium castaneum]
LOC662858	16854.8	5423.44	-1.41544	0.002899	down	--	--	Molecular Function: cytochrome-c oxidase activity (GO:0004129);; Cellular Component: mitochondrial respiratory chain complex IV (GO:0005751);; Cellular Component: lipid droplet (GO:0005811);; Biological Process: mitochondrial electron transport, cytochrome c to oxygen (GO:0006123);; Biological Process: determination of adult lifespan (GO:0008340);; Molecular Function: enzyme regulator activity (G…	K02266|1e-83|tca:662858|COX6A;COX6A|similar to CG17280-PA; K02266 cytochrome c oxidase subunit VIa [EC:1.9.3.1]	[C]	Energy production and conversion	Cytochrome c oxidase subunit VIa	Probable cytochrome c oxidase subunit 6A, mitochondrial (Precursor) GN=tag-174 OS=Caenorhabditis elegans PE=3 SV=1	PREDICTED: cytochrome c oxidase subunit 6A2, mitochondrial [Tribolium castaneum]
LOC662849	6322.07	2141.06	-1.47367	1.04e-06	down	--	--	Biological Process: RNA processing (GO:0006396);; Molecular Function: NADH dehydrogenase (ubiquinone) activity (GO:0008137);; Biological Process: oxidation-reduction process (GO:0055114);;	K03939|5e-95|tca:662849|NDUFS6;NDUFS6|similar to CG8680-PA; K03939 NADH dehydrogenase (ubiquinone) Fe-S protein 6 [EC:1.6.5.3 1.6.99.3]	[C]	Energy production and conversion	Zinc-finger domain	Probable NADH dehydrogenase [ubiquinone] iron-sulfur protein 6, mitochondrial (Precursor) GN=nduf-6 OS=Caenorhabditis elegans PE=3 SV=1	PREDICTED: NADH dehydrogenase [ubiquinone] iron-sulfur protein 6, mitochondrial [Tribolium castaneum]
LOC660587	12120.5	3903.31	-1.52193	5.17e-06	down	--	--	Molecular Function: proton transmembrane transporter activity (GO:0015078);; Biological Process: ATP hydrolysis coupled proton transport (GO:0015991);; Cellular Component: proton-transporting V-type ATPase, V0 domain (GO:0033179);;	K02153|2e-58|tca:660587|ATPeV0E, ATP6H;ATPeV0E, ATP6H|similar to CG1268-PA; K02153 V-type H+-transporting ATPase subunit H [EC:3.6.3.14]	[C]	Energy production and conversion	ATP synthase subunit H	V-type proton ATPase subunit e GN=vha-17 OS=Caenorhabditis elegans PE=3 SV=2	PREDICTED: V-type proton ATPase subunit e 2 [Tribolium castaneum]
LOC657625	8490.06	2444.84	-1.61244	6.96e-05	down	--	--	Cellular Component: mitochondrial proton-transporting ATP synthase complex, coupling factor F(o) (GO:0000276);; Cellular Component: lipid droplet (GO:0005811);; Molecular Function: proton-exporting ATPase activity, phosphorylative mechanism (GO:0008553);; Biological Process: ATP synthesis coupled proton transport (GO:0015986);;	K02129|2e-47|tca:657625|ATPeF0E, ATP5I;ATPeF0E, ATP5I|similar to CG3321-PA, isoform A; K02129 F-type H+-transporting ATPase subunit e [EC:3.6.3.14]	[C]	Energy production and conversion	ATP synthase E chain	--	PREDICTED: ATP synthase subunit e, mitochondrial [Tribolium castaneum]
sun	13774.9	2957.87	-1.88194	9.3e-05	down	--	--	Cellular Component: mitochondrial proton-transporting ATP synthase complex, catalytic core F(1) (GO:0000275);; Biological Process: ATP synthesis coupled proton transport (GO:0015986);; Molecular Function: proton-transporting ATP synthase activity, rotational mechanism (GO:0046933);; Molecular Function: proton-transporting ATPase activity, rotational mechanism (GO:0046961);;	K02135|7e-33|tca:658713|ATPeF1E, ATP5E, ATP15;ATPeF1E, ATP5E, ATP15|sun, GLEAN_03214; stunted (EC:3.6.3.14); K02135 F-type H+-transporting ATPase subunit epsilon [EC:3.6.3.14]	[C]	Energy production and conversion	Mitochondrial ATP synthase epsilon chain	Putative ATP synthase subunit epsilon, mitochondrial GN=ZC262.5 OS=Caenorhabditis elegans PE=3 SV=1	stunted [Tribolium castaneum]
LOC659925	2570.22	459.156	-1.89773	0.00112327	down	--	--	Cellular Component: mitochondrial respiratory chain complex III (GO:0005750);; Biological Process: mitochondrial electron transport, ubiquinol to cytochrome c (GO:0006122);;	K00419|2e-39|tca:659925|QCR9, UCRC;QCR9, UCRC|Ucrc, uccr7.2; ubiquinol-cytochrome c reductase complex 7.2kDa protein; K00419 ubiquinol-cytochrome c reductase subunit 9 [EC:1.10.2.2]	[C]	Energy production and conversion	Ubiquinol-cytochrome C reductase, UQCRX/QCR9 like	Cytochrome b-c1 complex subunit 9 GN=ox OS=Drosophila melanogaster (Fruit fly) PE=1 SV=1	PREDICTED: cytochrome b-c1 complex subunit 9 [Tribolium castaneum]

## Sheet: Secondary metabolites biosynthe
#id	baseMeanA	baseMeanB	log2(ampk/egfp)	padj	regulated	COG_class	COG_class_annotation	GO_annotation	KEGG_annotation	KOG_class	KOG_class_annotation	Pfam_annotation	Swissprot_annotation	nr_annotation
LOC659998	160.786	1129.29	1.84222	0.00560904	up	[Q]	Secondary metabolites biosynthesis, transport and catabolism	Biological Process: oxidation-reduction process (GO:0055114);; Molecular Function: fatty-acyl-CoA reductase (alcohol-forming) activity (GO:0080019);;	K13356|0.0|tca:659998|FAR;EC:1.2.1.84|similar to CG1443-PA	[I]	Lipid transport and metabolism	Male sterility protein;; Male sterility protein;; 3-beta hydroxysteroid dehydrogenase/isomerase family	Putative fatty acyl-CoA reductase CG5065 {ECO:0000250|UniProtKB:Q922J9, ECO:0000312|EMBL:AAF57974.1} GN=CG5065 OS=Drosophila melanogaster (Fruit fly) PE=3 SV=1	PREDICTED: putative fatty acyl-CoA reductase CG5065 [Tribolium castaneum]
LOC662432	3923.49	10252.6	1.21531	0.00914648	up	[Q]	Secondary metabolites biosynthesis, transport and catabolism	Molecular Function: monooxygenase activity (GO:0004497);; Molecular Function: iron ion binding (GO:0005506);; Molecular Function: oxidoreductase activity, acting on paired donors, with incorporation or reduction of molecular oxygen (GO:0016705);; Molecular Function: heme binding (GO:0020037);; Cellular Component: membrane-bounded organelle (GO:0043227);; Biological Process: oxidation-reduction pr…	--	[Q]	Secondary metabolites biosynthesis, transport and catabolism	Cytochrome P450	Cytochrome P450 9e2 GN=CYP9E2 OS=Blattella germanica (German cockroach) PE=2 SV=1	PREDICTED: cytochrome P450 9e2 [Tribolium castaneum]
MSTRG.11217	475.523	1110	1.15781	0.000150206	up	[Q]	Secondary metabolites biosynthesis, transport and catabolism	Molecular Function: binding (GO:0005488);; Molecular Function: oxidoreductase activity (GO:0016491);;	--	[QI]	--	Cytochrome P450	Cytochrome P450 4C1 OS=Blaberus discoidalis OX=6981 GN=CYP4C1 PE=2 SV=1	PREDICTED: cytochrome P450 4C1-like [Tribolium castaneum]
LOC662299	3230.44	7110.36	1.11696	5.88e-11	up	[V]	Defense mechanisms	Molecular Function: ATP binding (GO:0005524);; Biological Process: metabolic process (GO:0008152);; Cellular Component: integral component of membrane (GO:0016021);; Molecular Function: ATPase activity, coupled to transmembrane movement of substances (GO:0042626);; Biological Process: transmembrane transport (GO:0055085);;	--	[Q]	Secondary metabolites biosynthesis, transport and catabolism	ABC transporter;; ABC transporter transmembrane region;; RecF/RecN/SMC N terminal domain;; 50S ribosome-binding GTPase;; AAA domain, putative AbiEii toxin, Type IV TA system;; AAA domain	Probable multidrug resistance-associated protein lethal(2)03659 GN=l(2)03659 OS=Drosophila melanogaster (Fruit fly) PE=2 SV=3	PREDICTED: probable multidrug resistance-associated protein lethal(2)03659 [Tribolium castaneum]
LOC664483	195.315	460.844	1.09427	0.0174025	up	[Q]	Secondary metabolites biosynthesis, transport and catabolism	Molecular Function: monooxygenase activity (GO:0004497);; Molecular Function: iron ion binding (GO:0005506);; Molecular Function: oxidoreductase activity, acting on paired donors, with incorporation or reduction of molecular oxygen (GO:0016705);; Molecular Function: heme binding (GO:0020037);; Biological Process: oxidation-reduction process (GO:0055114);;	--	[Q]	Secondary metabolites biosynthesis, transport and catabolism	Cytochrome P450	Cytochrome P450 6A1 GN=CYP6A1 OS=Musca domestica (House fly) PE=2 SV=1	PREDICTED: cytochrome P450 6A1-like [Tribolium castaneum]
LOC661067	703.505	286.797	-1.14006	0.0142936	down	[Q]	Secondary metabolites biosynthesis, transport and catabolism	Molecular Function: monooxygenase activity (GO:0004497);; Molecular Function: iron ion binding (GO:0005506);; Molecular Function: oxidoreductase activity, acting on paired donors, with incorporation or reduction of molecular oxygen (GO:0016705);; Molecular Function: heme binding (GO:0020037);; Biological Process: oxidation-reduction process (GO:0055114);;	--	[Q]	Secondary metabolites biosynthesis, transport and catabolism	Cytochrome P450	Cytochrome P450 9e2 GN=CYP9E2 OS=Blattella germanica (German cockroach) PE=2 SV=1	PREDICTED: cytochrome P450 9e2-like [Tribolium castaneum]
LOC100141539	1653.69	712.022	-1.16183	1.98e-05	down	[QR]	--	--	--	[S]	Function unknown	--	--	PREDICTED: protein FAM173B [Tribolium castaneum]
LOC103314537	3345.15	1151.53	-1.26507	0.0226557	down	[Q]	Secondary metabolites biosynthesis, transport and catabolism	Molecular Function: monooxygenase activity (GO:0004497);; Molecular Function: iron ion binding (GO:0005506);; Molecular Function: oxidoreductase activity, acting on paired donors, with incorporation or reduction of molecular oxygen (GO:0016705);; Molecular Function: heme binding (GO:0020037);; Biological Process: oxidation-reduction process (GO:0055114);;	--	[Q]	Secondary metabolites biosynthesis, transport and catabolism	Cytochrome P450	Probable cytochrome P450 28a5 GN=Cyp28a5 OS=Drosophila melanogaster (Fruit fly) PE=2 SV=1	PREDICTED: probable cytochrome P450 28a5 [Tribolium castaneum]
LOC656306	1841.02	611.058	-1.38792	0.00282805	down	[Q]	Secondary metabolites biosynthesis, transport and catabolism	Molecular Function: monooxygenase activity (GO:0004497);; Molecular Function: iron ion binding (GO:0005506);; Molecular Function: oxidoreductase activity, acting on paired donors, with incorporation or reduction of molecular oxygen (GO:0016705);; Molecular Function: heme binding (GO:0020037);; Biological Process: oxidation-reduction process (GO:0055114);;	--	[QI]	--	Cytochrome P450	Cytochrome P450 4c3 GN=Cyp4c3 OS=Drosophila melanogaster (Fruit fly) PE=2 SV=1	PREDICTED: cytochrome P450 4c3-like [Tribolium castaneum]
CYP301B1	92.4461	30.7688	-1.39053	0.00257182	down	[Q]	Secondary metabolites biosynthesis, transport and catabolism	Molecular Function: monooxygenase activity (GO:0004497);; Molecular Function: iron ion binding (GO:0005506);; Molecular Function: oxidoreductase activity, acting on paired donors, with incorporation or reduction of molecular oxygen (GO:0016705);; Molecular Function: heme binding (GO:0020037);; Biological Process: oxidation-reduction process (GO:0055114);;	--	[Q]	Secondary metabolites biosynthesis, transport and catabolism	Cytochrome P450	Probable cytochrome P450 49a1 GN=Cyp49a1 OS=Drosophila melanogaster (Fruit fly) PE=2 SV=3	cytochrome P450 301B1 [Tribolium castaneum]
LOC660572	995.005	335.699	-1.4917	6.62e-08	down	[Q]	Secondary metabolites biosynthesis, transport and catabolism	Biological Process: oxidation-reduction process (GO:0055114);; Molecular Function: fatty-acyl-CoA reductase (alcohol-forming) activity (GO:0080019);;	K13356|0.0|tca:660572|FAR;EC:1.2.1.84|similar to male sterility domain containing 2 (predicted)	[I]	Lipid transport and metabolism	Male sterility protein;; Male sterility protein;; NAD dependent epimerase/dehydratase family;; 3-beta hydroxysteroid dehydrogenase/isomerase family	Putative fatty acyl-CoA reductase CG5065 {ECO:0000250|UniProtKB:Q922J9, ECO:0000312|EMBL:AAF57974.1} GN=CG5065 OS=Drosophila melanogaster (Fruit fly) PE=3 SV=1	PREDICTED: fatty acyl-CoA reductase 1 isoform X1 [Tribolium castaneum]
LOC655485	109.815	28.9792	-1.57387	0.00337248	down	[Q]	Secondary metabolites biosynthesis, transport and catabolism	Molecular Function: copper ion binding (GO:0005507);; Molecular Function: oxidoreductase activity (GO:0016491);; Biological Process: oxidation-reduction process (GO:0055114);;	--	[Q]	Secondary metabolites biosynthesis, transport and catabolism	Multicopper oxidase;; Multicopper oxidase;; Multicopper oxidase	--	PREDICTED: laccase-like [Tribolium castaneum]
LOC658671	2940	576.882	-1.71951	0.00564327	down	[R]	General function prediction only	Molecular Function: oxidoreductase activity (GO:0016491);; Biological Process: oxidation-reduction process (GO:0055114);;	K15890|1e-179|tca:658671|FOHSDR;EC:1.1.1.216|similar to CG9360-PA	[Q]	Secondary metabolites biosynthesis, transport and catabolism	short chain dehydrogenase;; Enoyl-(Acyl carrier protein) reductase;; KR domain;; NAD(P)H-binding	Farnesol dehydrogenase {ECO:0000305} OS=Aedes aegypti (Yellowfever mosquito) PE=1 SV=2	PREDICTED: dehydrogenase/reductase SDR family member 11-like [Tribolium castaneum]
LOC662318	269.661	75.2805	-1.72405	3.46e-08	down	[IQR]	--	Molecular Function: oxidoreductase activity (GO:0016491);; Biological Process: oxidation-reduction process (GO:0055114);;	--	[Q]	Secondary metabolites biosynthesis, transport and catabolism	short chain dehydrogenase;; Enoyl-(Acyl carrier protein) reductase;; KR domain	WW domain-containing oxidoreductase GN=Wwox OS=Drosophila melanogaster (Fruit fly) PE=2 SV=1	PREDICTED: retinol dehydrogenase 13-like [Tribolium castaneum]
LOC103313177	59.6568	7.84427	-2.04461	0.00105438	down	[IQR]	--	Molecular Function: oxidoreductase activity (GO:0016491);; Biological Process: oxidation-reduction process (GO:0055114);;	K00079|2e-73|tca:661972|CBR1;EC:1.1.1.184 1.1.1.189 1.1.1.197|similar to carbonyl reductase 1-like	[Q]	Secondary metabolites biosynthesis, transport and catabolism	short chain dehydrogenase;; Enoyl-(Acyl carrier protein) reductase	--	PREDICTED: carbonyl reductase [NADPH] 1-like, partial [Tribolium castaneum]
LOC660376	544.426	107.242	-2.16596	1.02e-10	down	[R]	General function prediction only	Molecular Function: oxidoreductase activity (GO:0016491);; Biological Process: oxidation-reduction process (GO:0055114);;	K15734|0.0|tca:660376|SDR16C5;EC:1.1.1.105|similar to CG15629-PA	[Q]	Secondary metabolites biosynthesis, transport and catabolism	short chain dehydrogenase;; Enoyl-(Acyl carrier protein) reductase;; KR domain;; NAD dependent epimerase/dehydratase family;; Saccharopine dehydrogenase NADP binding domain;; Polysaccharide biosynthesis protein;; Ketopantoate reductase PanE/ApbA;; Methyltransferase small domain	Dehydrogenase/reductase SDR family protein 7-like GN=AGAP005532 OS=Anopheles gambiae (African malaria mosquito) PE=3 SV=3	PREDICTED: short-chain dehydrogenase/reductase family 16C member 6 [Tribolium castaneum]
LOC658587	527.829	53.0508	-2.76052	6.74e-09	down	[IQR]	--	Molecular Function: oxidoreductase activity (GO:0016491);; Biological Process: oxidation-reduction process (GO:0055114);;	--	[Q]	Secondary metabolites biosynthesis, transport and catabolism	short chain dehydrogenase;; Enoyl-(Acyl carrier protein) reductase;; KR domain;; Haemolymph juvenile hormone binding protein (JHBP);; NAD dependent epimerase/dehydratase family	Farnesol dehydrogenase {ECO:0000305} OS=Aedes aegypti (Yellowfever mosquito) PE=1 SV=2	PREDICTED: dehydrogenase/reductase SDR family member 11-like [Tribolium castaneum]

## Sheet: Carbohydrate transport and meta
#id	baseMeanA	baseMeanB	log2(ampk/egfp)	padj	regulated	COG_class	COG_class_annotation	GO_annotation	KEGG_annotation	KOG_class	KOG_class_annotation	Pfam_annotation	Swissprot_annotation	nr_annotation
LOC656175	1262.9	4622.29	1.62098	0.000477501	up	--	--	Molecular Function: chitinase activity (GO:0004568);; Cellular Component: extracellular region (GO:0005576);; Biological Process: carbohydrate metabolic process (GO:0005975);; Biological Process: chitin catabolic process (GO:0006032);; Molecular Function: chitin binding (GO:0008061);;	K01183|0.0|tca:656175|E3.2.1.14;EC:3.2.1.14|Cht6, GLEAN_03876; chitinase 6	[G]	Carbohydrate transport and metabolism	Glycosyl hydrolases family 18;; Chitin binding Peritrophin-A domain	Endochitinase (Precursor) OS=Brugia malayi (Filarial nematode worm) PE=1 SV=1	PREDICTED: mucin-22 isoform X1 [Tribolium castaneum]
LOC103315140	103135	45936.4	-1.01749	0.0389598	down	[G]	Carbohydrate transport and metabolism	Molecular Function: alpha-amylase activity (GO:0004556);; Biological Process: carbohydrate metabolic process (GO:0005975);; Molecular Function: cation binding (GO:0043169);;	K01176|1e-155|tca:664385|AMY, amyA, malS;EC:3.2.1.1|similar to Alpha-amylase A precursor (1,4-alpha-D-glucan glucanohydrolase)	[G]	Carbohydrate transport and metabolism	Alpha amylase, C-terminal all-beta domain;; Alpha amylase, catalytic domain	Alpha-amylase OS=Tenebrio molitor (Yellow mealworm beetle) PE=1 SV=1	PREDICTED: LOW QUALITY PROTEIN: alpha-amylase-like [Tribolium castaneum]
LOC103313470	400.501	182.429	-1.05873	0.00243028	down	--	--	Molecular Function: hydrolase activity, hydrolyzing O-glycosyl compounds (GO:0004553);; Biological Process: carbohydrate metabolic process (GO:0005975);;	K01183|5e-23|cqu:CpipJ_CPIJ017831|E3.2.1.14;EC:3.2.1.14|acidic mammalian chitinase	[G]	Carbohydrate transport and metabolism	Glycosyl hydrolases family 18	Probable chitinase 3 (Precursor) GN=Cht3 OS=Drosophila melanogaster (Fruit fly) PE=2 SV=2	PREDICTED: chitinase-3-like protein 1 [Tribolium castaneum]
LOC658214	2389.23	1095.42	-1.09185	6.64e-07	down	[E]	Amino acid transport and metabolism	Molecular Function: lactoylglutathione lyase activity (GO:0004462);; Biological Process: metabolic process (GO:0008152);; Molecular Function: metal ion binding (GO:0046872);;	K01759|1e-139|tca:658214|GLO1, gloA;EC:4.4.1.5|similar to CG1707-PA; K01759 lactoylglutathione lyase [EC:4.4.1.5]	[G]	Carbohydrate transport and metabolism	Glyoxalase/Bleomycin resistance protein/Dioxygenase superfamily;; Glyoxalase/Bleomycin resistance protein/Dioxygenase superfamily	--	PREDICTED: lactoylglutathione lyase [Tribolium castaneum]
LOC662689	11866.3	4940.48	-1.23232	6.64e-10	down	--	--	Cellular Component: cytoplasm (GO:0005737);; Molecular Function: glycolipid transporter activity (GO:0017089);; Biological Process: glycolipid transport (GO:0046836);; Molecular Function: glycolipid binding (GO:0051861);;	--	[G]	Carbohydrate transport and metabolism	Glycolipid transfer protein (GLTP)	--	PREDICTED: glycolipid transfer protein [Tribolium castaneum]
LOC664576	31.7931	8.93984	-1.35543	0.0347134	down	[G]	Carbohydrate transport and metabolism	Biological Process: carbohydrate metabolic process (GO:0005975);; Molecular Function: beta-glucosidase activity (GO:0008422);;	--	[G]	Carbohydrate transport and metabolism	Glycosyl hydrolase family 1	Myrosinase 1 {ECO:0000303|PubMed:11804799} OS=Brevicoryne brassicae (Cabbage aphid) PE=1 SV=1	PREDICTED: myrosinase 1 [Tribolium castaneum]
LOC103312222	452.264	65.3368	-2.13759	0.000168804	down	--	--	--	--	[G]	Carbohydrate transport and metabolism	Chitin binding Peritrophin-A domain	Peritrophin-1 (Precursor) GN=Aper1 OS=Anopheles gambiae (African malaria mosquito) PE=2 SV=2	peritrophic matrix protein 2-B precursor [Tribolium castaneum]
